# Supplementary material for: Deciphering the Transcriptomic Dynamics of Self-Incompatibility in Yellow Passion Fruit: Evidence of Modified Sporophytic Mechanism
Source: Plants (Basel). 2026 May 20;15(10):1564. doi: 10.3390/plants15101564 (PMC13210847; doi:10.3390/plants15101564)
Supplement: Supplementary file 1 [file plants-15-01564-s001.zip › Table S1.xlsx]

## Sheet: Table S1
Table S1. The gene ontology (GO) enrichment results of CP, SP groups at 5, 15, 30 MAP
Description	BgRatio	pvalue	p.adjust	qvalue	Gene ID	Count	group
calcium ion binding	283/26442	1.73545e-10	3.75204e-07	3.27909e-07	PassEdu04091/PassEdu22231/PassEdu00316/PassEdu28108/PassEdu19010/PassEdu09358/PassEdu20002/PassEdu20929/PassEdu04185/PassEdu04050/PassEdu27262/PassEdu03617/PassEdu13471/PassEdu29960/PassEdu31575/PassEdu00847/PassEdu09294/PassEdu05225/PassEdu00650/PassEdu03527/PassEdu29070/PassEdu19606/PassEdu16552/PassEdu01020/PassEdu21154/PassEdu20086/PassEdu13939/PassEdu25212/PassEdu03238/PassEdu05058/PassEdu29…	43	SP0_5.Stigma.Up
phosphatidylinositol-4,5-bisphosphate binding	47/26442	6.57543e-09	7.10804e-06	6.21205e-06	PassEdu26547/PassEdu13159/PassEdu31506/PassEdu22383/PassEdu05634/PassEdu23479/PassEdu19103/PassEdu31713/PassEdu02165/PassEdu19657/PassEdu01058/PassEdu00359/PassEdu01059/PassEdu19093/PassEdu27867	15	SP0_5.Stigma.Up
phosphatidylinositol bisphosphate binding	49/26442	1.25108e-08	9.01609e-06	7.87959e-06	PassEdu26547/PassEdu13159/PassEdu31506/PassEdu22383/PassEdu05634/PassEdu23479/PassEdu19103/PassEdu31713/PassEdu02165/PassEdu19657/PassEdu01058/PassEdu00359/PassEdu01059/PassEdu19093/PassEdu27867	15	SP0_5.Stigma.Up
cytoskeletal protein binding	383/26442	3.02889e-08	1.57713e-05	1.37833e-05	PassEdu10226/PassEdu09295/PassEdu00468/PassEdu15536/PassEdu02599/PassEdu02662/PassEdu21330/PassEdu12362/PassEdu31282/PassEdu10234/PassEdu00010/PassEdu12235/PassEdu17977/PassEdu26381/PassEdu29409/PassEdu30498/PassEdu11362/PassEdu25155/PassEdu14311/PassEdu06519/PassEdu25226/PassEdu02666/PassEdu21116/PassEdu03772/PassEdu25036/PassEdu03041/PassEdu03279/PassEdu12320/PassEdu15539/PassEdu12956/PassEdu23…	47	SP0_5.Stigma.Up
actin binding	130/26442	4.33077e-08	1.57713e-05	1.37833e-05	PassEdu10226/PassEdu02599/PassEdu12362/PassEdu31282/PassEdu10234/PassEdu00010/PassEdu12235/PassEdu26381/PassEdu30498/PassEdu11362/PassEdu14311/PassEdu06519/PassEdu25226/PassEdu21116/PassEdu15539/PassEdu12956/PassEdu23619/PassEdu15990/PassEdu29016/PassEdu22356/PassEdu29980/PassEdu25793/PassEdu31751/PassEdu19980	24	SP0_5.Stigma.Up
enzyme regulator activity	489/26442	4.37687e-08	1.57713e-05	1.37833e-05	PassEdu31532/PassEdu01919/PassEdu21128/PassEdu02662/PassEdu00316/PassEdu10615/PassEdu08113/PassEdu01917/PassEdu20681/PassEdu01916/PassEdu10550/PassEdu04568/PassEdu19010/PassEdu22345/PassEdu05050/PassEdu01918/PassEdu24675/PassEdu20929/PassEdu21017/PassEdu09095/PassEdu31327/PassEdu12987/PassEdu18555/PassEdu31533/PassEdu30688/PassEdu25053/PassEdu26572/PassEdu08061/PassEdu31531/PassEdu10522/PassEdu07…	55	SP0_5.Stigma.Up
phosphatidylinositol phosphate binding	55/26442	7.06692e-08	2.18267e-05	1.90754e-05	PassEdu26547/PassEdu13159/PassEdu31506/PassEdu22383/PassEdu05634/PassEdu23479/PassEdu19103/PassEdu31713/PassEdu02165/PassEdu19657/PassEdu01058/PassEdu00359/PassEdu01059/PassEdu19093/PassEdu27867	15	SP0_5.Stigma.Up
carbohydrate catabolic process	350/26442	1.12248e-07	3.03349e-05	2.65111e-05	PassEdu31532/PassEdu02749/PassEdu19465/PassEdu04568/PassEdu30512/PassEdu21672/PassEdu02754/PassEdu25800/PassEdu27106/PassEdu02750/PassEdu31533/PassEdu30688/PassEdu05042/PassEdu25053/PassEdu23417/PassEdu26572/PassEdu13089/PassEdu02744/PassEdu31531/PassEdu13246/PassEdu30717/PassEdu17010/PassEdu26573/PassEdu10247/PassEdu23239/PassEdu01981/PassEdu24257/PassEdu19749/PassEdu19751/PassEdu28824/PassEdu31…	43	SP0_5.Stigma.Up
actin cytoskeleton organization	110/26442	1.6462e-07	3.84323e-05	3.35878e-05	PassEdu10226/PassEdu02599/PassEdu12362/PassEdu31282/PassEdu10234/PassEdu00010/PassEdu31873/PassEdu26381/PassEdu30498/PassEdu06519/PassEdu25226/PassEdu15539/PassEdu12956/PassEdu23619/PassEdu15990/PassEdu29016/PassEdu22356/PassEdu29980/PassEdu25793/PassEdu31751/PassEdu19980	21	SP0_5.Stigma.Up
pectin catabolic process	120/26442	1.77763e-07	3.84323e-05	3.35878e-05	PassEdu31532/PassEdu02749/PassEdu19465/PassEdu04568/PassEdu02754/PassEdu02750/PassEdu31533/PassEdu30688/PassEdu25053/PassEdu26572/PassEdu13089/PassEdu02744/PassEdu31531/PassEdu13246/PassEdu17010/PassEdu26573/PassEdu23239/PassEdu19749/PassEdu19751/PassEdu31530/PassEdu17447/PassEdu22838	22	SP0_5.Stigma.Up
1-phosphatidylinositol binding	20/26442	2.39983e-07	4.32368e-05	3.77867e-05	PassEdu26547/PassEdu31506/PassEdu22383/PassEdu05634/PassEdu19103/PassEdu31713/PassEdu19657/PassEdu19093/PassEdu27867	9	SP0_5.Stigma.Up
clathrin coat assembly	20/26442	2.39983e-07	4.32368e-05	3.77867e-05	PassEdu26547/PassEdu31506/PassEdu22383/PassEdu05634/PassEdu19103/PassEdu31713/PassEdu19657/PassEdu19093/PassEdu27867	9	SP0_5.Stigma.Up
actin filament-based process	113/26442	2.64954e-07	4.40639e-05	3.85095e-05	PassEdu10226/PassEdu02599/PassEdu12362/PassEdu31282/PassEdu10234/PassEdu00010/PassEdu31873/PassEdu26381/PassEdu30498/PassEdu06519/PassEdu25226/PassEdu15539/PassEdu12956/PassEdu23619/PassEdu15990/PassEdu29016/PassEdu22356/PassEdu29980/PassEdu25793/PassEdu31751/PassEdu19980	21	SP0_5.Stigma.Up
cytoskeleton	314/26442	3.25035e-07	4.81415e-05	4.20731e-05	PassEdu10226/PassEdu09295/PassEdu02599/PassEdu02662/PassEdu21330/PassEdu12362/PassEdu31282/PassEdu10234/PassEdu00010/PassEdu05040/PassEdu28906/PassEdu19288/PassEdu23126/PassEdu00958/PassEdu26381/PassEdu30498/PassEdu30816/PassEdu06519/PassEdu00616/PassEdu31330/PassEdu02666/PassEdu22455/PassEdu15539/PassEdu15990/PassEdu10988/PassEdu14887/PassEdu19537/PassEdu05041/PassEdu02294/PassEdu15404/PassEdu22…	39	SP0_5.Stigma.Up
actin filament organization	105/26442	3.3485e-07	4.81415e-05	4.20731e-05	PassEdu10226/PassEdu02599/PassEdu12362/PassEdu31282/PassEdu10234/PassEdu00010/PassEdu26381/PassEdu30498/PassEdu06519/PassEdu25226/PassEdu15539/PassEdu12956/PassEdu23619/PassEdu15990/PassEdu29016/PassEdu22356/PassEdu29980/PassEdu25793/PassEdu31751/PassEdu19980	20	SP0_5.Stigma.Up
monovalent cation:proton antiporter activity	54/26442	3.82819e-07	4.81415e-05	4.20731e-05	PassEdu09384/PassEdu04715/PassEdu09890/PassEdu03698/PassEdu16562/PassEdu07536/PassEdu28150/PassEdu27186/PassEdu04453/PassEdu29021/PassEdu29576/PassEdu12821/PassEdu15122/PassEdu11571	14	SP0_5.Stigma.Up
solute:proton antiporter activity	54/26442	3.82819e-07	4.81415e-05	4.20731e-05	PassEdu09384/PassEdu04715/PassEdu09890/PassEdu03698/PassEdu16562/PassEdu07536/PassEdu28150/PassEdu27186/PassEdu04453/PassEdu29021/PassEdu29576/PassEdu12821/PassEdu15122/PassEdu11571	14	SP0_5.Stigma.Up
pollen tube growth	21/26442	4.00808e-07	4.81415e-05	4.20731e-05	PassEdu21128/PassEdu23479/PassEdu31873/PassEdu06519/PassEdu00984/PassEdu15539/PassEdu02320/PassEdu25926/PassEdu04001	9	SP0_5.Stigma.Up
SNARE binding	71/26442	4.62556e-07	5.04588e-05	4.40983e-05	PassEdu26547/PassEdu31506/PassEdu22383/PassEdu18621/PassEdu05634/PassEdu19103/PassEdu31713/PassEdu10141/PassEdu12576/PassEdu19657/PassEdu04823/PassEdu19093/PassEdu02124/PassEdu27867/PassEdu15126/PassEdu06192	16	SP0_5.Stigma.Up
molecular function inhibitor activity	270/26442	4.66779e-07	5.04588e-05	4.40983e-05	PassEdu31532/PassEdu01919/PassEdu10615/PassEdu08113/PassEdu01917/PassEdu20681/PassEdu01916/PassEdu10550/PassEdu04568/PassEdu05050/PassEdu01918/PassEdu09095/PassEdu31327/PassEdu31533/PassEdu30688/PassEdu25053/PassEdu26572/PassEdu08061/PassEdu31531/PassEdu10522/PassEdu07929/PassEdu26573/PassEdu12464/PassEdu17585/PassEdu05406/PassEdu16082/PassEdu31530/PassEdu25926/PassEdu25997/PassEdu01584/PassEdu10…	35	SP0_5.Stigma.Up
cytoskeleton organization	248/26442	5.40725e-07	5.5669e-05	4.86517e-05	PassEdu10226/PassEdu02599/PassEdu02662/PassEdu12362/PassEdu31282/PassEdu10234/PassEdu00010/PassEdu31873/PassEdu05040/PassEdu23126/PassEdu26381/PassEdu30498/PassEdu30816/PassEdu06519/PassEdu00616/PassEdu25226/PassEdu02666/PassEdu22455/PassEdu15539/PassEdu12956/PassEdu23619/PassEdu15990/PassEdu14887/PassEdu29016/PassEdu05041/PassEdu15404/PassEdu22356/PassEdu29980/PassEdu25793/PassEdu14454/PassEdu31…	33	SP0_5.Stigma.Up
polysaccharide metabolic process	430/26442	9.38431e-07	8.63295e-05	7.54474e-05	PassEdu31532/PassEdu02749/PassEdu19465/PassEdu22784/PassEdu23767/PassEdu04568/PassEdu21672/PassEdu26682/PassEdu17434/PassEdu02754/PassEdu27106/PassEdu02750/PassEdu31533/PassEdu30688/PassEdu25053/PassEdu26572/PassEdu13089/PassEdu27758/PassEdu02744/PassEdu31531/PassEdu13246/PassEdu30717/PassEdu17010/PassEdu26573/PassEdu10247/PassEdu05754/PassEdu23239/PassEdu04982/PassEdu24257/PassEdu19749/PassEdu08…	47	SP0_5.Stigma.Up
solute:cation antiporter activity	58/26442	9.86995e-07	8.63295e-05	7.54474e-05	PassEdu09384/PassEdu04715/PassEdu09890/PassEdu03698/PassEdu16562/PassEdu07536/PassEdu28150/PassEdu27186/PassEdu04453/PassEdu29021/PassEdu29576/PassEdu12821/PassEdu15122/PassEdu11571	14	SP0_5.Stigma.Up
galacturonan metabolic process	153/26442	9.9826e-07	8.63295e-05	7.54474e-05	PassEdu31532/PassEdu02749/PassEdu19465/PassEdu04568/PassEdu02754/PassEdu02750/PassEdu31533/PassEdu30688/PassEdu25053/PassEdu26572/PassEdu13089/PassEdu02744/PassEdu31531/PassEdu13246/PassEdu17010/PassEdu26573/PassEdu23239/PassEdu19749/PassEdu19751/PassEdu31530/PassEdu23161/PassEdu17447/PassEdu22838/PassEdu00342	24	SP0_5.Stigma.Up
pectin metabolic process	153/26442	9.9826e-07	8.63295e-05	7.54474e-05	PassEdu31532/PassEdu02749/PassEdu19465/PassEdu04568/PassEdu02754/PassEdu02750/PassEdu31533/PassEdu30688/PassEdu25053/PassEdu26572/PassEdu13089/PassEdu02744/PassEdu31531/PassEdu13246/PassEdu17010/PassEdu26573/PassEdu23239/PassEdu19749/PassEdu19751/PassEdu31530/PassEdu23161/PassEdu17447/PassEdu22838/PassEdu00342	24	SP0_5.Stigma.Up
polysaccharide catabolic process	209/26442	1.091e-06	9.07211e-05	7.92855e-05	PassEdu31532/PassEdu02749/PassEdu19465/PassEdu04568/PassEdu21672/PassEdu02754/PassEdu27106/PassEdu02750/PassEdu31533/PassEdu30688/PassEdu25053/PassEdu26572/PassEdu13089/PassEdu02744/PassEdu31531/PassEdu13246/PassEdu30717/PassEdu17010/PassEdu26573/PassEdu10247/PassEdu23239/PassEdu24257/PassEdu19749/PassEdu19751/PassEdu31530/PassEdu25945/PassEdu03455/PassEdu17447/PassEdu22838	29	SP0_5.Stigma.Up
lipid binding	331/26442	1.24562e-06	9.97422e-05	8.71694e-05	PassEdu26547/PassEdu13159/PassEdu31506/PassEdu22383/PassEdu05634/PassEdu23479/PassEdu19103/PassEdu31713/PassEdu09760/PassEdu03561/PassEdu20996/PassEdu31489/PassEdu20146/PassEdu08269/PassEdu21637/PassEdu02165/PassEdu19657/PassEdu00650/PassEdu07929/PassEdu01058/PassEdu05820/PassEdu00359/PassEdu26771/PassEdu23827/PassEdu00907/PassEdu16045/PassEdu01059/PassEdu19093/PassEdu25997/PassEdu18428/PassEdu27…	39	SP0_5.Stigma.Up
enzyme inhibitor activity	223/26442	1.38611e-06	0.000103774	9.06934e-05	PassEdu31532/PassEdu01919/PassEdu10615/PassEdu08113/PassEdu01917/PassEdu20681/PassEdu01916/PassEdu10550/PassEdu04568/PassEdu05050/PassEdu01918/PassEdu09095/PassEdu31533/PassEdu30688/PassEdu25053/PassEdu26572/PassEdu08061/PassEdu31531/PassEdu10522/PassEdu07929/PassEdu26573/PassEdu12464/PassEdu17585/PassEdu05406/PassEdu16082/PassEdu31530/PassEdu25926/PassEdu25997/PassEdu24852/PassEdu21467	30	SP0_5.Stigma.Up
multi-multicellular organism process	44/26442	1.43998e-06	0.000103774	9.06934e-05	PassEdu21128/PassEdu23479/PassEdu31873/PassEdu21575/PassEdu06519/PassEdu28931/PassEdu00984/PassEdu15539/PassEdu23718/PassEdu02320/PassEdu25926/PassEdu04001	12	SP0_5.Stigma.Up
pollination	44/26442	1.43998e-06	0.000103774	9.06934e-05	PassEdu21128/PassEdu23479/PassEdu31873/PassEdu21575/PassEdu06519/PassEdu28931/PassEdu00984/PassEdu15539/PassEdu23718/PassEdu02320/PassEdu25926/PassEdu04001	12	SP0_5.Stigma.Up
clathrin heavy chain binding	24/26442	1.55007e-06	0.000108105	9.44782e-05	PassEdu26547/PassEdu31506/PassEdu22383/PassEdu05634/PassEdu19103/PassEdu31713/PassEdu19657/PassEdu19093/PassEdu27867	9	SP0_5.Stigma.Up
carboxylic ester hydrolase activity	226/26442	1.83593e-06	0.00012404	0.000108404	PassEdu31532/PassEdu02749/PassEdu19465/PassEdu08113/PassEdu10550/PassEdu04568/PassEdu28391/PassEdu02754/PassEdu02750/PassEdu31533/PassEdu30688/PassEdu02420/PassEdu25053/PassEdu02423/PassEdu26572/PassEdu02744/PassEdu08061/PassEdu31531/PassEdu26573/PassEdu04937/PassEdu31530/PassEdu31773/PassEdu25926/PassEdu04938/PassEdu10574/PassEdu13967/PassEdu06012/PassEdu00777/PassEdu31771/PassEdu31772	30	SP0_5.Stigma.Up
pectinesterase activity	97/26442	1.90336e-06	0.000124381	0.000108703	PassEdu31532/PassEdu02749/PassEdu19465/PassEdu08113/PassEdu10550/PassEdu04568/PassEdu02754/PassEdu02750/PassEdu31533/PassEdu30688/PassEdu25053/PassEdu26572/PassEdu02744/PassEdu08061/PassEdu31531/PassEdu26573/PassEdu31530/PassEdu25926	18	SP0_5.Stigma.Up
phospholipid binding	127/26442	1.95604e-06	0.000124381	0.000108703	PassEdu26547/PassEdu13159/PassEdu31506/PassEdu22383/PassEdu05634/PassEdu23479/PassEdu19103/PassEdu31713/PassEdu20996/PassEdu02165/PassEdu19657/PassEdu00650/PassEdu01058/PassEdu00359/PassEdu00907/PassEdu16045/PassEdu01059/PassEdu19093/PassEdu18428/PassEdu27867/PassEdu20082	21	SP0_5.Stigma.Up
pollen tube development	38/26442	2.06794e-06	0.000127739	0.000111637	PassEdu21128/PassEdu23479/PassEdu31873/PassEdu21575/PassEdu06519/PassEdu00984/PassEdu15539/PassEdu23718/PassEdu02320/PassEdu25926/PassEdu04001	11	SP0_5.Stigma.Up
pectinesterase inhibitor activity	54/26442	2.47711e-06	0.000147214	0.000128657	PassEdu31532/PassEdu08113/PassEdu10550/PassEdu04568/PassEdu31533/PassEdu30688/PassEdu25053/PassEdu26572/PassEdu08061/PassEdu31531/PassEdu10522/PassEdu26573/PassEdu31530	13	SP0_5.Stigma.Up
phosphatidylinositol binding	80/26442	2.51939e-06	0.000147214	0.000128657	PassEdu26547/PassEdu13159/PassEdu31506/PassEdu22383/PassEdu05634/PassEdu23479/PassEdu19103/PassEdu31713/PassEdu02165/PassEdu19657/PassEdu01058/PassEdu00359/PassEdu00907/PassEdu01059/PassEdu19093/PassEdu27867	16	SP0_5.Stigma.Up
carbon-oxygen lyase activity, acting on polysaccharides	39/26442	2.74721e-06	0.000156302	0.000136599	PassEdu10852/PassEdu10845/PassEdu13089/PassEdu13246/PassEdu17010/PassEdu28506/PassEdu23239/PassEdu19749/PassEdu19751/PassEdu17447/PassEdu22838	11	SP0_5.Stigma.Up
cell tip growth	26/26442	3.37464e-06	0.000187076	0.000163495	PassEdu21128/PassEdu23479/PassEdu31873/PassEdu06519/PassEdu00984/PassEdu15539/PassEdu02320/PassEdu25926/PassEdu04001	9	SP0_5.Stigma.Up
calmodulin binding	145/26442	4.87331e-06	0.000263402	0.0002302	PassEdu26232/PassEdu31081/PassEdu08459/PassEdu04050/PassEdu27262/PassEdu02505/PassEdu06519/PassEdu00385/PassEdu05225/PassEdu28931/PassEdu10941/PassEdu15539/PassEdu15990/PassEdu01020/PassEdu12477/PassEdu14099/PassEdu05058/PassEdu28978/PassEdu13824/PassEdu31751/PassEdu12948/PassEdu19980	22	SP0_5.Stigma.Up
active ion transmembrane transporter activity	227/26442	5.8322e-06	0.000307542	0.000268776	PassEdu09384/PassEdu04715/PassEdu30368/PassEdu09890/PassEdu02497/PassEdu05812/PassEdu03698/PassEdu30411/PassEdu28075/PassEdu11981/PassEdu21324/PassEdu16562/PassEdu02505/PassEdu18487/PassEdu28622/PassEdu07536/PassEdu28150/PassEdu24920/PassEdu27186/PassEdu03628/PassEdu04453/PassEdu22498/PassEdu29021/PassEdu17472/PassEdu29576/PassEdu12821/PassEdu15122/PassEdu11571/PassEdu31352	29	SP0_5.Stigma.Up
developmental cell growth	29/26442	9.40735e-06	0.000484255	0.000423213	PassEdu21128/PassEdu23479/PassEdu31873/PassEdu06519/PassEdu00984/PassEdu15539/PassEdu02320/PassEdu25926/PassEdu04001	9	SP0_5.Stigma.Up
supramolecular fiber organization	141/26442	1.06548e-05	0.000535714	0.000468185	PassEdu10226/PassEdu02599/PassEdu12362/PassEdu31282/PassEdu10234/PassEdu00010/PassEdu23126/PassEdu26381/PassEdu30498/PassEdu06519/PassEdu25226/PassEdu15539/PassEdu12956/PassEdu23619/PassEdu15990/PassEdu29016/PassEdu22356/PassEdu29980/PassEdu25793/PassEdu31751/PassEdu19980	21	SP0_5.Stigma.Up
cytoskeletal motor activity	100/26442	1.24077e-05	0.000609668	0.000532818	PassEdu09295/PassEdu21330/PassEdu17977/PassEdu29409/PassEdu25155/PassEdu06519/PassEdu25036/PassEdu03279/PassEdu12320/PassEdu15539/PassEdu15990/PassEdu21692/PassEdu31751/PassEdu04079/PassEdu03302/PassEdu21119/PassEdu19980	17	SP0_5.Stigma.Up
monovalent inorganic cation homeostasis	55/26442	1.77561e-05	0.000853082	0.000745548	PassEdu04715/PassEdu05812/PassEdu03698/PassEdu28075/PassEdu21324/PassEdu07536/PassEdu28150/PassEdu27186/PassEdu04453/PassEdu04266/PassEdu12821/PassEdu15122	12	SP0_5.Stigma.Up
cellular carbohydrate metabolic process	439/26442	1.88695e-05	0.000886867	0.000775075	PassEdu05793/PassEdu22784/PassEdu28064/PassEdu23767/PassEdu30512/PassEdu21672/PassEdu26682/PassEdu17434/PassEdu14691/PassEdu25800/PassEdu27758/PassEdu23483/PassEdu24415/PassEdu08638/PassEdu17328/PassEdu30717/PassEdu05754/PassEdu04982/PassEdu09944/PassEdu24257/PassEdu08099/PassEdu28824/PassEdu20420/PassEdu07969/PassEdu01759/PassEdu00084/PassEdu24973/PassEdu10900/PassEdu19350/PassEdu25945/PassEdu02…	44	SP0_5.Stigma.Up
regulation of pH	47/26442	1.95639e-05	0.000889735	0.000777582	PassEdu04715/PassEdu05812/PassEdu03698/PassEdu28075/PassEdu21324/PassEdu07536/PassEdu28150/PassEdu27186/PassEdu04453/PassEdu12821/PassEdu15122	11	SP0_5.Stigma.Up
protein complex oligomerization	39/26442	1.97536e-05	0.000889735	0.000777582	PassEdu29960/PassEdu05337/PassEdu26658/PassEdu12303/PassEdu22967/PassEdu12879/PassEdu30743/PassEdu05333/PassEdu24374/PassEdu17988	10	SP0_5.Stigma.Up
protein autophosphorylation	74/26442	2.05917e-05	0.000908557	0.000794031	PassEdu31827/PassEdu19470/PassEdu06490/PassEdu04050/PassEdu27262/PassEdu26855/PassEdu04883/PassEdu00392/PassEdu05225/PassEdu01020/PassEdu05058/PassEdu13824/PassEdu19406/PassEdu12948	14	SP0_5.Stigma.Up
cell wall organization or biogenesis	387/26442	2.20968e-05	0.000955468	0.000835028	PassEdu31532/PassEdu02749/PassEdu19465/PassEdu22784/PassEdu25252/PassEdu23767/PassEdu04568/PassEdu26682/PassEdu19481/PassEdu02754/PassEdu01893/PassEdu29839/PassEdu02750/PassEdu31533/PassEdu30688/PassEdu02420/PassEdu25053/PassEdu02423/PassEdu26572/PassEdu27758/PassEdu02744/PassEdu31531/PassEdu26573/PassEdu05754/PassEdu04982/PassEdu08099/PassEdu20420/PassEdu07969/PassEdu31530/PassEdu01759/PassEdu10…	40	SP0_5.Stigma.Up
extracellular space	99/26442	4.22374e-05	0.00179053	0.00156483	PassEdu08643/PassEdu15206/PassEdu15207/PassEdu07196/PassEdu05049/PassEdu05050/PassEdu04778/PassEdu05048/PassEdu29531/PassEdu08640/PassEdu08648/PassEdu28312/PassEdu19064/PassEdu27022/PassEdu27021/PassEdu05686	16	SP0_5.Stigma.Up
negative regulation of catalytic activity	216/26442	4.89181e-05	0.00203386	0.00177749	PassEdu31532/PassEdu01919/PassEdu08113/PassEdu01917/PassEdu20681/PassEdu01916/PassEdu10550/PassEdu04568/PassEdu05050/PassEdu01918/PassEdu09095/PassEdu31533/PassEdu30688/PassEdu25053/PassEdu26572/PassEdu08061/PassEdu31531/PassEdu10522/PassEdu07929/PassEdu26573/PassEdu12464/PassEdu17585/PassEdu31530/PassEdu25997/PassEdu24852/PassEdu21467	26	SP0_5.Stigma.Up
response to hydrogen peroxide	35/26442	5.02014e-05	0.00204784	0.0017897	PassEdu10941/PassEdu05337/PassEdu14099/PassEdu26658/PassEdu22967/PassEdu12879/PassEdu30743/PassEdu05333/PassEdu24374	9	SP0_5.Stigma.Up
proton transmembrane transporter activity	168/26442	5.1392e-05	0.00205758	0.00179822	PassEdu09384/PassEdu04715/PassEdu09890/PassEdu05812/PassEdu03698/PassEdu28075/PassEdu11981/PassEdu21324/PassEdu16562/PassEdu28622/PassEdu07536/PassEdu28150/PassEdu24920/PassEdu27186/PassEdu03628/PassEdu04453/PassEdu29021/PassEdu17472/PassEdu29576/PassEdu12821/PassEdu15122/PassEdu11571	22	SP0_5.Stigma.Up
negative regulation of molecular function	218/26442	5.72068e-05	0.00224875	0.00196528	PassEdu31532/PassEdu01919/PassEdu08113/PassEdu01917/PassEdu20681/PassEdu01916/PassEdu10550/PassEdu04568/PassEdu05050/PassEdu01918/PassEdu09095/PassEdu31533/PassEdu30688/PassEdu25053/PassEdu26572/PassEdu08061/PassEdu31531/PassEdu10522/PassEdu07929/PassEdu26573/PassEdu12464/PassEdu17585/PassEdu31530/PassEdu25997/PassEdu24852/PassEdu21467	26	SP0_5.Stigma.Up
cell morphogenesis involved in differentiation	53/26442	6.45397e-05	0.00243729	0.00213006	PassEdu21128/PassEdu16321/PassEdu23479/PassEdu31873/PassEdu06519/PassEdu00984/PassEdu15539/PassEdu05041/PassEdu02320/PassEdu25926/PassEdu04001	11	SP0_5.Stigma.Up
cell wall organization	271/26442	6.55618e-05	0.00243729	0.00213006	PassEdu31532/PassEdu02749/PassEdu19465/PassEdu22784/PassEdu25252/PassEdu23767/PassEdu04568/PassEdu02754/PassEdu01893/PassEdu29839/PassEdu02750/PassEdu31533/PassEdu30688/PassEdu02420/PassEdu25053/PassEdu02423/PassEdu26572/PassEdu02744/PassEdu31531/PassEdu26573/PassEdu05754/PassEdu07969/PassEdu31530/PassEdu01759/PassEdu10900/PassEdu25926/PassEdu23161/PassEdu14185/PassEdu27759/PassEdu00342	30	SP0_5.Stigma.Up
peptidyl-tyrosine modification	159/26442	6.65125e-05	0.00243729	0.00213006	PassEdu30759/PassEdu26257/PassEdu31827/PassEdu19470/PassEdu31111/PassEdu13592/PassEdu06490/PassEdu26855/PassEdu04287/PassEdu04883/PassEdu00392/PassEdu12974/PassEdu00984/PassEdu23637/PassEdu28462/PassEdu15450/PassEdu07915/PassEdu02320/PassEdu27468/PassEdu10752/PassEdu18103	21	SP0_5.Stigma.Up
peptidyl-tyrosine phosphorylation	159/26442	6.65125e-05	0.00243729	0.00213006	PassEdu30759/PassEdu26257/PassEdu31827/PassEdu19470/PassEdu31111/PassEdu13592/PassEdu06490/PassEdu26855/PassEdu04287/PassEdu04883/PassEdu00392/PassEdu12974/PassEdu00984/PassEdu23637/PassEdu28462/PassEdu15450/PassEdu07915/PassEdu02320/PassEdu27468/PassEdu10752/PassEdu18103	21	SP0_5.Stigma.Up
protein tyrosine kinase activity	172/26442	7.3482e-05	0.0026478	0.00231404	PassEdu30759/PassEdu26257/PassEdu31827/PassEdu19470/PassEdu31111/PassEdu13592/PassEdu06490/PassEdu17444/PassEdu26855/PassEdu04287/PassEdu04883/PassEdu00392/PassEdu12974/PassEdu00984/PassEdu23637/PassEdu28462/PassEdu15450/PassEdu07915/PassEdu02320/PassEdu27468/PassEdu10752/PassEdu18103	22	SP0_5.Stigma.Up
pectate lyase activity	29/26442	7.64462e-05	0.00269643	0.00235654	PassEdu13089/PassEdu13246/PassEdu17010/PassEdu23239/PassEdu19749/PassEdu19751/PassEdu17447/PassEdu22838	8	SP0_5.Stigma.Up
unidimensional cell growth	54/26442	7.73261e-05	0.00269643	0.00235654	PassEdu21128/PassEdu23479/PassEdu31873/PassEdu06519/PassEdu00984/PassEdu15539/PassEdu05041/PassEdu02320/PassEdu25926/PassEdu07163/PassEdu04001	11	SP0_5.Stigma.Up
clathrin-dependent endocytosis	37/26442	8.06255e-05	0.00276686	0.00241809	PassEdu26547/PassEdu31506/PassEdu22383/PassEdu05634/PassEdu19103/PassEdu31713/PassEdu19657/PassEdu19093/PassEdu27867	9	SP0_5.Stigma.Up
aspartyl esterase activity	84/26442	8.88535e-05	0.00300158	0.00262322	PassEdu31532/PassEdu02749/PassEdu19465/PassEdu04568/PassEdu02754/PassEdu02750/PassEdu31533/PassEdu30688/PassEdu25053/PassEdu26572/PassEdu02744/PassEdu31531/PassEdu26573/PassEdu31530	14	SP0_5.Stigma.Up
polygalacturonase activity	75/26442	0.000103986	0.00345873	0.00302275	PassEdu08110/PassEdu16008/PassEdu22874/PassEdu26485/PassEdu16015/PassEdu16012/PassEdu20458/PassEdu20033/PassEdu16304/PassEdu20014/PassEdu20038/PassEdu16013/PassEdu20037	13	SP0_5.Stigma.Up
secondary active transmembrane transporter activity	388/26442	0.000110458	0.00361833	0.00316223	PassEdu07872/PassEdu09384/PassEdu04715/PassEdu30368/PassEdu09890/PassEdu30424/PassEdu10265/PassEdu02497/PassEdu03698/PassEdu00159/PassEdu30411/PassEdu16562/PassEdu18487/PassEdu28622/PassEdu05042/PassEdu30283/PassEdu15485/PassEdu07536/PassEdu05319/PassEdu28150/PassEdu27186/PassEdu12410/PassEdu04453/PassEdu06864/PassEdu01637/PassEdu29021/PassEdu21215/PassEdu31460/PassEdu29576/PassEdu27129/PassEdu12…	38	SP0_5.Stigma.Up
external encapsulating structure organization	295/26442	0.000131444	0.00424152	0.00370687	PassEdu31532/PassEdu02749/PassEdu19465/PassEdu22784/PassEdu25252/PassEdu23767/PassEdu04568/PassEdu02754/PassEdu01893/PassEdu29839/PassEdu02750/PassEdu31533/PassEdu30688/PassEdu02420/PassEdu25053/PassEdu02423/PassEdu26572/PassEdu02744/PassEdu31531/PassEdu26573/PassEdu05754/PassEdu07969/PassEdu31530/PassEdu01759/PassEdu10900/PassEdu25926/PassEdu23161/PassEdu14185/PassEdu00993/PassEdu27759/PassEdu00…	31	SP0_5.Stigma.Up
plasma membrane region	48/26442	0.000133457	0.00424315	0.00370829	PassEdu26547/PassEdu21128/PassEdu31506/PassEdu22383/PassEdu05634/PassEdu19103/PassEdu31713/PassEdu19657/PassEdu19093/PassEdu27867	10	SP0_5.Stigma.Up
vesicle organization	109/26442	0.000137795	0.00431756	0.00377332	PassEdu26547/PassEdu31506/PassEdu22383/PassEdu18621/PassEdu05634/PassEdu19103/PassEdu31713/PassEdu18555/PassEdu12576/PassEdu19657/PassEdu04823/PassEdu19093/PassEdu02124/PassEdu27867/PassEdu15126/PassEdu06192	16	SP0_5.Stigma.Up
clathrin binding	59/26442	0.00017876	0.00552114	0.00482519	PassEdu26547/PassEdu31506/PassEdu22383/PassEdu05634/PassEdu19103/PassEdu31713/PassEdu19657/PassEdu16045/PassEdu19093/PassEdu27867/PassEdu20082	11	SP0_5.Stigma.Up
clathrin-coated pit	41/26442	0.000188722	0.00574671	0.00502232	PassEdu26547/PassEdu31506/PassEdu22383/PassEdu05634/PassEdu19103/PassEdu31713/PassEdu19657/PassEdu19093/PassEdu27867	9	SP0_5.Stigma.Up
plasma membrane bounded cell projection	12/26442	0.00020593	0.00610383	0.00533443	PassEdu09343/PassEdu21128/PassEdu23479/PassEdu31873/PassEdu16687	5	SP0_5.Stigma.Up
developmental growth involved in morphogenesis	60/26442	0.00020886	0.00610383	0.00533443	PassEdu21128/PassEdu23479/PassEdu31873/PassEdu06519/PassEdu00984/PassEdu15539/PassEdu05041/PassEdu02320/PassEdu25926/PassEdu07163/PassEdu04001	11	SP0_5.Stigma.Up
microtubule-based process	210/26442	0.000209294	0.00610383	0.00533443	PassEdu09295/PassEdu02662/PassEdu21330/PassEdu05040/PassEdu17977/PassEdu23126/PassEdu29409/PassEdu25155/PassEdu30816/PassEdu00616/PassEdu31330/PassEdu02666/PassEdu25036/PassEdu03279/PassEdu12320/PassEdu22455/PassEdu14887/PassEdu05041/PassEdu15404/PassEdu21692/PassEdu14454/PassEdu04079/PassEdu03302/PassEdu21119	24	SP0_5.Stigma.Up
actin cytoskeleton	70/26442	0.000211743	0.00610383	0.00533443	PassEdu10226/PassEdu02599/PassEdu12362/PassEdu10234/PassEdu00010/PassEdu06519/PassEdu15539/PassEdu15990/PassEdu22356/PassEdu29980/PassEdu31751/PassEdu19980	12	SP0_5.Stigma.Up
cell development	61/26442	0.000243137	0.00682678	0.00596625	PassEdu21128/PassEdu16321/PassEdu23479/PassEdu31873/PassEdu06519/PassEdu00984/PassEdu15539/PassEdu05041/PassEdu02320/PassEdu25926/PassEdu04001	11	SP0_5.Stigma.Up
clathrin-coated vesicle	61/26442	0.000243137	0.00682678	0.00596625	PassEdu26547/PassEdu31506/PassEdu22383/PassEdu05634/PassEdu19103/PassEdu31713/PassEdu19657/PassEdu16045/PassEdu19093/PassEdu27867/PassEdu20082	11	SP0_5.Stigma.Up
coated vesicle	138/26442	0.000251263	0.0069645	0.0060866	PassEdu26547/PassEdu31506/PassEdu22383/PassEdu18621/PassEdu05634/PassEdu19103/PassEdu31713/PassEdu16116/PassEdu26120/PassEdu12576/PassEdu19657/PassEdu23188/PassEdu16045/PassEdu19093/PassEdu27867/PassEdu26584/PassEdu20082/PassEdu25257	18	SP0_5.Stigma.Up
actin filament binding	82/26442	0.000262861	0.00719375	0.00628696	PassEdu10226/PassEdu12362/PassEdu10234/PassEdu06519/PassEdu25226/PassEdu15539/PassEdu12956/PassEdu23619/PassEdu15990/PassEdu22356/PassEdu29980/PassEdu31751/PassEdu19980	13	SP0_5.Stigma.Up
antiporter activity	201/26442	0.00027574	0.00745188	0.00651255	PassEdu07872/PassEdu09384/PassEdu04715/PassEdu30368/PassEdu09890/PassEdu10265/PassEdu02497/PassEdu03698/PassEdu16562/PassEdu18487/PassEdu30283/PassEdu07536/PassEdu05319/PassEdu28150/PassEdu27186/PassEdu12410/PassEdu04453/PassEdu29021/PassEdu21215/PassEdu29576/PassEdu12821/PassEdu15122/PassEdu11571	23	SP0_5.Stigma.Up
myosin binding	13/26442	0.000320513	0.00855493	0.00747655	PassEdu00468/PassEdu15536/PassEdu03772/PassEdu03041/PassEdu09684	5	SP0_5.Stigma.Up
proton transmembrane transport	153/26442	0.000324958	0.00856779	0.00748779	PassEdu04715/PassEdu09890/PassEdu05812/PassEdu03698/PassEdu28075/PassEdu11981/PassEdu21324/PassEdu16562/PassEdu28622/PassEdu07536/PassEdu28150/PassEdu24920/PassEdu27186/PassEdu03628/PassEdu04453/PassEdu17472/PassEdu12821/PassEdu15122/PassEdu11571	19	SP0_5.Stigma.Up
cell wall modification	106/26442	0.000331494	0.00863481	0.00754637	PassEdu31532/PassEdu02749/PassEdu19465/PassEdu04568/PassEdu02754/PassEdu02750/PassEdu31533/PassEdu30688/PassEdu25053/PassEdu26572/PassEdu02744/PassEdu31531/PassEdu26573/PassEdu31530/PassEdu25926	15	SP0_5.Stigma.Up
cell cortex	75/26442	0.000410778	0.0105726	0.00923994	PassEdu13159/PassEdu21128/PassEdu31282/PassEdu23479/PassEdu23126/PassEdu26381/PassEdu30498/PassEdu02165/PassEdu01058/PassEdu00359/PassEdu01059/PassEdu25793	12	SP0_5.Stigma.Up
vesicle budding from membrane	56/26442	0.000500724	0.0127361	0.0111306	PassEdu26547/PassEdu31506/PassEdu22383/PassEdu05634/PassEdu19103/PassEdu31713/PassEdu18555/PassEdu19657/PassEdu19093/PassEdu27867	10	SP0_5.Stigma.Up
microtubule-based movement	77/26442	0.000525946	0.013222	0.0115554	PassEdu09295/PassEdu21330/PassEdu17977/PassEdu29409/PassEdu25155/PassEdu25036/PassEdu03279/PassEdu12320/PassEdu21692/PassEdu04079/PassEdu03302/PassEdu21119	12	SP0_5.Stigma.Up
microtubule motor activity	78/26442	0.000593015	0.0147368	0.0128792	PassEdu09295/PassEdu21330/PassEdu17977/PassEdu29409/PassEdu25155/PassEdu25036/PassEdu03279/PassEdu12320/PassEdu21692/PassEdu04079/PassEdu03302/PassEdu21119	12	SP0_5.Stigma.Up
receptor-mediated endocytosis	48/26442	0.000654346	0.0156854	0.0137082	PassEdu26547/PassEdu31506/PassEdu22383/PassEdu05634/PassEdu19103/PassEdu31713/PassEdu19657/PassEdu19093/PassEdu27867	9	SP0_5.Stigma.Up
cysteine-type endopeptidase inhibitor activity	22/26442	0.000659658	0.0156854	0.0137082	PassEdu01919/PassEdu01917/PassEdu01916/PassEdu01918/PassEdu17585/PassEdu24852	6	SP0_5.Stigma.Up
cyclin-dependent protein kinase activity	30/26442	0.000660209	0.0156854	0.0137082	PassEdu23179/PassEdu03145/PassEdu24205/PassEdu15450/PassEdu08484/PassEdu00390/PassEdu01630	7	SP0_5.Stigma.Up
cyclin-dependent protein serine/threonine kinase activity	30/26442	0.000660209	0.0156854	0.0137082	PassEdu23179/PassEdu03145/PassEdu24205/PassEdu15450/PassEdu08484/PassEdu00390/PassEdu01630	7	SP0_5.Stigma.Up
cell wall biogenesis	151/26442	0.000753659	0.0176611	0.0154349	PassEdu22784/PassEdu25252/PassEdu26682/PassEdu19481/PassEdu29839/PassEdu27758/PassEdu05754/PassEdu04982/PassEdu08099/PassEdu20420/PassEdu07969/PassEdu01759/PassEdu10900/PassEdu14185/PassEdu12169/PassEdu27759/PassEdu27016/PassEdu19310	18	SP0_5.Stigma.Up
inorganic cation transmembrane transport	355/26442	0.000759707	0.0176611	0.0154349	PassEdu09384/PassEdu04715/PassEdu26108/PassEdu09890/PassEdu28108/PassEdu21437/PassEdu05812/PassEdu17507/PassEdu04185/PassEdu03698/PassEdu28075/PassEdu11981/PassEdu21324/PassEdu16562/PassEdu02505/PassEdu28622/PassEdu00500/PassEdu07536/PassEdu22945/PassEdu28150/PassEdu24920/PassEdu27186/PassEdu03628/PassEdu04453/PassEdu22498/PassEdu29021/PassEdu17472/PassEdu29576/PassEdu12821/PassEdu11139/PassEdu15…	33	SP0_5.Stigma.Up
cation transmembrane transport	414/26442	0.000788275	0.0181303	0.0158449	PassEdu09384/PassEdu04715/PassEdu26108/PassEdu09890/PassEdu28108/PassEdu21437/PassEdu05812/PassEdu17507/PassEdu04185/PassEdu03698/PassEdu08232/PassEdu28075/PassEdu11981/PassEdu21324/PassEdu16562/PassEdu02505/PassEdu27175/PassEdu28622/PassEdu00500/PassEdu07536/PassEdu22945/PassEdu28150/PassEdu24920/PassEdu27186/PassEdu21741/PassEdu03628/PassEdu04453/PassEdu22498/PassEdu29021/PassEdu18922/PassEdu17…	37	SP0_5.Stigma.Up
structural constituent of cytoskeleton	23/26442	0.000854029	0.0194359	0.016986	PassEdu05040/PassEdu00616/PassEdu22455/PassEdu14887/PassEdu05041/PassEdu15404	6	SP0_5.Stigma.Up
2-alkenal reductase [NAD(P)+] activity	220/26442	0.000982581	0.0221286	0.0193392	PassEdu26547/PassEdu03310/PassEdu31506/PassEdu22383/PassEdu00316/PassEdu05634/PassEdu19103/PassEdu30424/PassEdu31713/PassEdu28622/PassEdu26021/PassEdu15485/PassEdu21973/PassEdu19657/PassEdu19606/PassEdu06864/PassEdu01138/PassEdu19093/PassEdu27022/PassEdu31432/PassEdu27867/PassEdu27021/PassEdu13932	23	SP0_5.Stigma.Up
endocytosis	94/26442	0.00100635	0.0224302	0.0196028	PassEdu26547/PassEdu31506/PassEdu22383/PassEdu05634/PassEdu19103/PassEdu31713/PassEdu29960/PassEdu31543/PassEdu19657/PassEdu16045/PassEdu19093/PassEdu27867/PassEdu20082	13	SP0_5.Stigma.Up
organic hydroxy compound metabolic process	292/26442	0.00115325	0.025442	0.022235	PassEdu05793/PassEdu28064/PassEdu30512/PassEdu19675/PassEdu14691/PassEdu25800/PassEdu23483/PassEdu08638/PassEdu05087/PassEdu17328/PassEdu09944/PassEdu09203/PassEdu04937/PassEdu21745/PassEdu23827/PassEdu31773/PassEdu10907/PassEdu04938/PassEdu13860/PassEdu09153/PassEdu10012/PassEdu00993/PassEdu12664/PassEdu14752/PassEdu08782/PassEdu31771/PassEdu31272/PassEdu31772	28	SP0_5.Stigma.Up
cation transport	439/26442	0.00121629	0.0265618	0.0232137	PassEdu09384/PassEdu04715/PassEdu26108/PassEdu09890/PassEdu28108/PassEdu21437/PassEdu05812/PassEdu17507/PassEdu04185/PassEdu03698/PassEdu08232/PassEdu28075/PassEdu11981/PassEdu21324/PassEdu16562/PassEdu02505/PassEdu27175/PassEdu28622/PassEdu00500/PassEdu07536/PassEdu22945/PassEdu28150/PassEdu24920/PassEdu27186/PassEdu21741/PassEdu03628/PassEdu03715/PassEdu04453/PassEdu22498/PassEdu29021/PassEdu18…	38	SP0_5.Stigma.Up
chloroplast avoidance movement	17/26442	0.00129767	0.0277906	0.0242875	PassEdu21149/PassEdu21150/PassEdu21285/PassEdu29052/PassEdu04172	5	SP0_5.Stigma.Up
maintenance of location	63/26442	0.00129939	0.0277906	0.0242875	PassEdu31282/PassEdu03251/PassEdu26381/PassEdu30498/PassEdu00299/PassEdu31862/PassEdu03715/PassEdu00534/PassEdu02124/PassEdu25793	10	SP0_5.Stigma.Up
organelle localization	133/26442	0.00131112	0.0277906	0.0242875	PassEdu21149/PassEdu10141/PassEdu18555/PassEdu06519/PassEdu21150/PassEdu21285/PassEdu04823/PassEdu15539/PassEdu15990/PassEdu29052/PassEdu04172/PassEdu02124/PassEdu15126/PassEdu31751/PassEdu06192/PassEdu19980	16	SP0_5.Stigma.Up
actin polymerization or depolymerization	43/26442	0.00136458	0.0283006	0.0247333	PassEdu02599/PassEdu12362/PassEdu31282/PassEdu10234/PassEdu00010/PassEdu26381/PassEdu30498/PassEdu25793	8	SP0_5.Stigma.Up
calcium-dependent protein kinase activity	53/26442	0.00137445	0.0283006	0.0247333	PassEdu04050/PassEdu27262/PassEdu02677/PassEdu05225/PassEdu01020/PassEdu22205/PassEdu05058/PassEdu13824/PassEdu12948	9	SP0_5.Stigma.Up
calcium-dependent protein serine/threonine kinase activity	53/26442	0.00137445	0.0283006	0.0247333	PassEdu04050/PassEdu27262/PassEdu02677/PassEdu05225/PassEdu01020/PassEdu22205/PassEdu05058/PassEdu13824/PassEdu12948	9	SP0_5.Stigma.Up
polyol metabolic process	86/26442	0.00143415	0.0292513	0.0255641	PassEdu05793/PassEdu28064/PassEdu30512/PassEdu14691/PassEdu25800/PassEdu23483/PassEdu08638/PassEdu17328/PassEdu09944/PassEdu12664/PassEdu08782/PassEdu31272	12	SP0_5.Stigma.Up
ion homeostasis	173/26442	0.00147118	0.0293183	0.0256227	PassEdu09384/PassEdu04715/PassEdu30368/PassEdu28108/PassEdu05812/PassEdu03698/PassEdu28075/PassEdu21324/PassEdu07536/PassEdu28150/PassEdu27186/PassEdu03715/PassEdu04453/PassEdu29021/PassEdu04266/PassEdu12821/PassEdu11139/PassEdu15122/PassEdu00694	19	SP0_5.Stigma.Up
cell growth	75/26442	0.00148097	0.0293183	0.0256227	PassEdu21128/PassEdu23479/PassEdu31873/PassEdu06519/PassEdu00984/PassEdu15539/PassEdu05041/PassEdu02320/PassEdu25926/PassEdu07163/PassEdu04001	11	SP0_5.Stigma.Up
inorganic cation transmembrane transporter activity	399/26442	0.00148218	0.0293183	0.0256227	PassEdu09384/PassEdu04715/PassEdu26108/PassEdu09890/PassEdu21437/PassEdu05812/PassEdu17507/PassEdu04185/PassEdu03698/PassEdu08232/PassEdu28075/PassEdu11981/PassEdu21324/PassEdu16562/PassEdu02505/PassEdu27175/PassEdu28622/PassEdu00500/PassEdu07536/PassEdu22945/PassEdu28150/PassEdu24920/PassEdu27186/PassEdu21741/PassEdu03628/PassEdu04453/PassEdu22498/PassEdu29021/PassEdu17472/PassEdu29576/PassEdu12…	35	SP0_5.Stigma.Up
inorganic ion transmembrane transport	429/26442	0.00149168	0.0293183	0.0256227	PassEdu09384/PassEdu04715/PassEdu26108/PassEdu09890/PassEdu28108/PassEdu21437/PassEdu05812/PassEdu17507/PassEdu04185/PassEdu03698/PassEdu00159/PassEdu30411/PassEdu28075/PassEdu11981/PassEdu21324/PassEdu16562/PassEdu02505/PassEdu28622/PassEdu00500/PassEdu07536/PassEdu22945/PassEdu28150/PassEdu24920/PassEdu27186/PassEdu03628/PassEdu04453/PassEdu22498/PassEdu29021/PassEdu17472/PassEdu29576/PassEdu12…	37	SP0_5.Stigma.Up
non-membrane spanning protein tyrosine kinase activity	87/26442	0.00158748	0.0309202	0.0270226	PassEdu30759/PassEdu26257/PassEdu31827/PassEdu31111/PassEdu13592/PassEdu26855/PassEdu04287/PassEdu04883/PassEdu00392/PassEdu23637/PassEdu10752/PassEdu18103	12	SP0_5.Stigma.Up
1-phosphatidylinositol 4-kinase activity	11/26442	0.00169924	0.0323632	0.0282838	PassEdu18170/PassEdu28968/PassEdu03504/PassEdu00742	4	SP0_5.Stigma.Up
chloroplast accumulation movement	18/26442	0.00172145	0.0323632	0.0282838	PassEdu21149/PassEdu21150/PassEdu21285/PassEdu29052/PassEdu04172	5	SP0_5.Stigma.Up
methyl jasmonate esterase activity	18/26442	0.00172145	0.0323632	0.0282838	PassEdu04937/PassEdu31773/PassEdu04938/PassEdu31771/PassEdu31772	5	SP0_5.Stigma.Up
methyl salicylate esterase activity	18/26442	0.00172145	0.0323632	0.0282838	PassEdu04937/PassEdu31773/PassEdu04938/PassEdu31771/PassEdu31772	5	SP0_5.Stigma.Up
developmental process involved in reproduction	344/26442	0.00176617	0.0329178	0.0287685	PassEdu21128/PassEdu23479/PassEdu31873/PassEdu16687/PassEdu03251/PassEdu21575/PassEdu06519/PassEdu00299/PassEdu00984/PassEdu15539/PassEdu13188/PassEdu23718/PassEdu05714/PassEdu20411/PassEdu16273/PassEdu00534/PassEdu05041/PassEdu10900/PassEdu02320/PassEdu21113/PassEdu25926/PassEdu14185/PassEdu20991/PassEdu02288/PassEdu08143/PassEdu04575/PassEdu00993/PassEdu13358/PassEdu04001/PassEdu13477/PassEdu30…	31	SP0_5.Stigma.Up
cell surface receptor signaling pathway	100/26442	0.00179058	0.0329693	0.0288134	PassEdu04904/PassEdu26898/PassEdu31873/PassEdu15855/PassEdu26786/PassEdu02971/PassEdu31807/PassEdu14510/PassEdu11374/PassEdu07019/PassEdu13955/PassEdu01630/PassEdu11105	13	SP0_5.Stigma.Up
phosphoric diester hydrolase activity	55/26442	0.00179943	0.0329693	0.0288134	PassEdu11025/PassEdu05793/PassEdu28064/PassEdu20641/PassEdu30544/PassEdu31575/PassEdu23483/PassEdu17328/PassEdu16386	9	SP0_5.Stigma.Up
establishment of organelle localization	77/26442	0.00184066	0.0334412	0.0292259	PassEdu21149/PassEdu18555/PassEdu06519/PassEdu21150/PassEdu21285/PassEdu15539/PassEdu15990/PassEdu29052/PassEdu04172/PassEdu31751/PassEdu19980	11	SP0_5.Stigma.Up
carbohydrate biosynthetic process	290/26442	0.00213693	0.0372272	0.0325346	PassEdu23767/PassEdu30512/PassEdu26682/PassEdu17434/PassEdu08793/PassEdu25800/PassEdu27758/PassEdu05087/PassEdu05754/PassEdu04982/PassEdu08099/PassEdu20420/PassEdu01759/PassEdu00084/PassEdu02689/PassEdu23161/PassEdu03480/PassEdu03487/PassEdu31115/PassEdu12169/PassEdu05700/PassEdu03490/PassEdu00342/PassEdu31272/PassEdu27016/PassEdu19786/PassEdu23525	27	SP0_5.Stigma.Up
cell morphogenesis	102/26442	0.00214381	0.0372272	0.0325346	PassEdu21128/PassEdu16321/PassEdu23479/PassEdu23767/PassEdu31873/PassEdu06519/PassEdu00984/PassEdu15539/PassEdu05041/PassEdu02320/PassEdu25926/PassEdu07163/PassEdu04001	13	SP0_5.Stigma.Up
actin filament-based movement	19/26442	0.00223845	0.0372272	0.0325346	PassEdu06519/PassEdu15539/PassEdu15990/PassEdu31751/PassEdu19980	5	SP0_5.Stigma.Up
actin filament-based transport	19/26442	0.00223845	0.0372272	0.0325346	PassEdu06519/PassEdu15539/PassEdu15990/PassEdu31751/PassEdu19980	5	SP0_5.Stigma.Up
chloroplast localization	19/26442	0.00223845	0.0372272	0.0325346	PassEdu21149/PassEdu21150/PassEdu21285/PassEdu29052/PassEdu04172	5	SP0_5.Stigma.Up
chloroplast relocation	19/26442	0.00223845	0.0372272	0.0325346	PassEdu21149/PassEdu21150/PassEdu21285/PassEdu29052/PassEdu04172	5	SP0_5.Stigma.Up
establishment of plastid localization	19/26442	0.00223845	0.0372272	0.0325346	PassEdu21149/PassEdu21150/PassEdu21285/PassEdu29052/PassEdu04172	5	SP0_5.Stigma.Up
microfilament motor activity	19/26442	0.00223845	0.0372272	0.0325346	PassEdu06519/PassEdu15539/PassEdu15990/PassEdu31751/PassEdu19980	5	SP0_5.Stigma.Up
plastid localization	19/26442	0.00223845	0.0372272	0.0325346	PassEdu21149/PassEdu21150/PassEdu21285/PassEdu29052/PassEdu04172	5	SP0_5.Stigma.Up
vesicle cytoskeletal trafficking	19/26442	0.00223845	0.0372272	0.0325346	PassEdu06519/PassEdu15539/PassEdu15990/PassEdu31751/PassEdu19980	5	SP0_5.Stigma.Up
vesicle transport along actin filament	19/26442	0.00223845	0.0372272	0.0325346	PassEdu06519/PassEdu15539/PassEdu15990/PassEdu31751/PassEdu19980	5	SP0_5.Stigma.Up
cation transmembrane transporter activity	426/26442	0.00241674	0.0394628	0.0344884	PassEdu09384/PassEdu04715/PassEdu26108/PassEdu09890/PassEdu21437/PassEdu05812/PassEdu17507/PassEdu04185/PassEdu03698/PassEdu08232/PassEdu28075/PassEdu11981/PassEdu21324/PassEdu16562/PassEdu02505/PassEdu27175/PassEdu28622/PassEdu00500/PassEdu07536/PassEdu22945/PassEdu28150/PassEdu24920/PassEdu27186/PassEdu21741/PassEdu03628/PassEdu04453/PassEdu22498/PassEdu29021/PassEdu18922/PassEdu17472/PassEdu29…	36	SP0_5.Stigma.Up
glycerophosphodiester phosphodiesterase activity	12/26442	0.00244589	0.0394628	0.0344884	PassEdu05793/PassEdu28064/PassEdu23483/PassEdu17328	4	SP0_5.Stigma.Up
nucleotide transmembrane transport	12/26442	0.00244589	0.0394628	0.0344884	PassEdu02497/PassEdu18487/PassEdu06134/PassEdu06136	4	SP0_5.Stigma.Up
phosphatidylinositol kinase activity	12/26442	0.00244589	0.0394628	0.0344884	PassEdu18170/PassEdu28968/PassEdu03504/PassEdu00742	4	SP0_5.Stigma.Up
transmembrane receptor protein kinase activity	129/26442	0.00255994	0.040997	0.0358292	PassEdu04904/PassEdu31827/PassEdu26898/PassEdu19470/PassEdu06490/PassEdu15855/PassEdu26855/PassEdu02971/PassEdu04883/PassEdu31807/PassEdu00392/PassEdu15450/PassEdu07915/PassEdu27468/PassEdu01630	15	SP0_5.Stigma.Up
cation homeostasis	155/26442	0.00258117	0.041033	0.0358607	PassEdu09384/PassEdu04715/PassEdu28108/PassEdu05812/PassEdu03698/PassEdu28075/PassEdu21324/PassEdu07536/PassEdu28150/PassEdu27186/PassEdu03715/PassEdu04453/PassEdu29021/PassEdu04266/PassEdu12821/PassEdu11139/PassEdu15122	17	SP0_5.Stigma.Up
isoprenoid catabolic process	20/26442	0.00285985	0.0451313	0.0394424	PassEdu25537/PassEdu30845/PassEdu17610/PassEdu30186/PassEdu08049	5	SP0_5.Stigma.Up
exocytosis	59/26442	0.00296193	0.0462009	0.0403771	PassEdu13159/PassEdu23479/PassEdu10141/PassEdu02165/PassEdu01058/PassEdu00359/PassEdu01059/PassEdu02124/PassEdu06192	9	SP0_5.Stigma.Up
phosphoric ester hydrolase activity	462/26442	0.00297036	0.0462009	0.0403771	PassEdu03310/PassEdu13311/PassEdu11025/PassEdu05793/PassEdu28064/PassEdu20641/PassEdu03978/PassEdu14691/PassEdu30544/PassEdu31575/PassEdu26847/PassEdu30481/PassEdu30500/PassEdu23483/PassEdu00273/PassEdu08638/PassEdu09852/PassEdu04574/PassEdu17328/PassEdu09238/PassEdu09842/PassEdu09944/PassEdu16735/PassEdu19100/PassEdu00084/PassEdu12719/PassEdu03411/PassEdu02689/PassEdu03480/PassEdu17618/PassEdu19…	38	SP0_5.Stigma.Up
developmental growth	82/26442	0.00305794	0.0468884	0.040978	PassEdu21128/PassEdu23479/PassEdu31873/PassEdu06519/PassEdu00984/PassEdu15539/PassEdu05041/PassEdu02320/PassEdu25926/PassEdu07163/PassEdu04001	11	SP0_5.Stigma.Up
response to salt stress	82/26442	0.00305794	0.0468884	0.040978	PassEdu29960/PassEdu18939/PassEdu05337/PassEdu29021/PassEdu26658/PassEdu22967/PassEdu12879/PassEdu30743/PassEdu05333/PassEdu24374/PassEdu13477	11	SP0_5.Stigma.Up
jasmonic acid metabolic process	29/26442	0.00308879	0.0470279	0.0410999	PassEdu09203/PassEdu04937/PassEdu31773/PassEdu04938/PassEdu31771/PassEdu31772	6	SP0_5.Stigma.Up
SNAP receptor activity	49/26442	0.00323524	0.0487275	0.0425853	PassEdu18621/PassEdu17137/PassEdu12576/PassEdu11222/PassEdu04823/PassEdu02124/PassEdu15126/PassEdu06192	8	SP0_5.Stigma.Up
cellular carbohydrate catabolic process	71/26442	0.00324549	0.0487275	0.0425853	PassEdu30512/PassEdu21672/PassEdu25800/PassEdu30717/PassEdu24257/PassEdu19350/PassEdu25945/PassEdu12161/PassEdu07621/PassEdu31272	10	SP0_5.Stigma.Up
response to osmotic stress	95/26442	0.00336574	0.0498657	0.04358	PassEdu29960/PassEdu18939/PassEdu05337/PassEdu29021/PassEdu28978/PassEdu26658/PassEdu22967/PassEdu12879/PassEdu30743/PassEdu05333/PassEdu24374/PassEdu13477	12	SP0_5.Stigma.Up
cinnamyl-alcohol dehydrogenase activity	13/26442	0.0033905	0.0498657	0.04358	PassEdu10844/PassEdu14262/PassEdu29317/PassEdu29319	4	SP0_5.Stigma.Up
inositol metabolic process	13/26442	0.0033905	0.0498657	0.04358	PassEdu30512/PassEdu25800/PassEdu12664/PassEdu31272	4	SP0_5.Stigma.Up
export from cell	160/26442	0.00359329	0.0514995	0.0450079	PassEdu13159/PassEdu07872/PassEdu23479/PassEdu10265/PassEdu05812/PassEdu10141/PassEdu28075/PassEdu11981/PassEdu02165/PassEdu01058/PassEdu00359/PassEdu21215/PassEdu17472/PassEdu01059/PassEdu02124/PassEdu14752/PassEdu06192	17	SP0_5.Stigma.Up
inorganic ion homeostasis	160/26442	0.00359329	0.0514995	0.0450079	PassEdu09384/PassEdu04715/PassEdu28108/PassEdu05812/PassEdu03698/PassEdu28075/PassEdu21324/PassEdu07536/PassEdu28150/PassEdu27186/PassEdu03715/PassEdu04453/PassEdu29021/PassEdu04266/PassEdu12821/PassEdu11139/PassEdu15122	17	SP0_5.Stigma.Up
cell projection	21/26442	0.00359687	0.0514995	0.0450079	PassEdu09343/PassEdu21128/PassEdu23479/PassEdu31873/PassEdu16687	5	SP0_5.Stigma.Up
myosin complex	21/26442	0.00359687	0.0514995	0.0450079	PassEdu06519/PassEdu15539/PassEdu15990/PassEdu31751/PassEdu19980	5	SP0_5.Stigma.Up
endopeptidase inhibitor activity	50/26442	0.00368163	0.052024	0.0454662	PassEdu01919/PassEdu01917/PassEdu01916/PassEdu01918/PassEdu17585/PassEdu05406/PassEdu16082/PassEdu24852	8	SP0_5.Stigma.Up
peptidase inhibitor activity	50/26442	0.00368163	0.052024	0.0454662	PassEdu01919/PassEdu01917/PassEdu01916/PassEdu01918/PassEdu17585/PassEdu05406/PassEdu16082/PassEdu24852	8	SP0_5.Stigma.Up
oxidoreductase activity, acting on the CH-NH group of donors	40/26442	0.00386838	0.0543	0.0474553	PassEdu23080/PassEdu27615/PassEdu09908/PassEdu27329/PassEdu16932/PassEdu05197/PassEdu11571	7	SP0_5.Stigma.Up
polymeric cytoskeletal fiber	175/26442	0.00394315	0.0543	0.0474553	PassEdu09295/PassEdu02662/PassEdu21330/PassEdu05040/PassEdu23126/PassEdu30816/PassEdu00616/PassEdu31330/PassEdu22455/PassEdu10988/PassEdu14887/PassEdu05041/PassEdu15404/PassEdu22356/PassEdu10403/PassEdu29980/PassEdu14454/PassEdu03302	18	SP0_5.Stigma.Up
supramolecular fiber	175/26442	0.00394315	0.0543	0.0474553	PassEdu09295/PassEdu02662/PassEdu21330/PassEdu05040/PassEdu23126/PassEdu30816/PassEdu00616/PassEdu31330/PassEdu22455/PassEdu10988/PassEdu14887/PassEdu05041/PassEdu15404/PassEdu22356/PassEdu10403/PassEdu29980/PassEdu14454/PassEdu03302	18	SP0_5.Stigma.Up
supramolecular polymer	175/26442	0.00394315	0.0543	0.0474553	PassEdu09295/PassEdu02662/PassEdu21330/PassEdu05040/PassEdu23126/PassEdu30816/PassEdu00616/PassEdu31330/PassEdu22455/PassEdu10988/PassEdu14887/PassEdu05041/PassEdu15404/PassEdu22356/PassEdu10403/PassEdu29980/PassEdu14454/PassEdu03302	18	SP0_5.Stigma.Up
reproduction	456/26442	0.00417233	0.0567582	0.0496037	PassEdu21128/PassEdu23479/PassEdu31873/PassEdu16687/PassEdu03251/PassEdu21575/PassEdu06519/PassEdu00299/PassEdu04748/PassEdu28931/PassEdu00984/PassEdu15539/PassEdu13188/PassEdu11502/PassEdu23718/PassEdu05714/PassEdu20411/PassEdu16273/PassEdu00534/PassEdu05041/PassEdu00151/PassEdu10900/PassEdu02320/PassEdu21113/PassEdu25926/PassEdu14185/PassEdu20991/PassEdu02288/PassEdu00152/PassEdu08143/PassEdu04…	37	SP0_5.Stigma.Up
endopeptidase regulator activity	51/26442	0.00417417	0.0567582	0.0496037	PassEdu01919/PassEdu01917/PassEdu01916/PassEdu01918/PassEdu17585/PassEdu05406/PassEdu16082/PassEdu24852	8	SP0_5.Stigma.Up
cytosolic ribosome	209/26442	4.30269e-33	8.97971e-30	7.99847e-30	PassEdu31820/PassEdu09638/PassEdu20657/PassEdu05916/PassEdu29133/PassEdu11991/PassEdu13269/PassEdu01510/PassEdu12264/PassEdu01506/PassEdu28934/PassEdu04055/PassEdu31262/PassEdu25054/PassEdu30202/PassEdu20762/PassEdu22889/PassEdu26366/PassEdu25654/PassEdu04566/PassEdu07754/PassEdu05466/PassEdu16915/PassEdu20278/PassEdu05169/PassEdu25548/PassEdu15980/PassEdu16978/PassEdu04553/PassEdu17034/PassEdu10…	56	SP0_5.Stigma.Down
ribosomal subunit	273/26442	4.10665e-31	4.28529e-28	3.81702e-28	PassEdu31820/PassEdu09638/PassEdu20657/PassEdu05916/PassEdu29133/PassEdu11991/PassEdu13269/PassEdu01510/PassEdu12264/PassEdu01506/PassEdu28934/PassEdu22539/PassEdu04055/PassEdu07088/PassEdu31262/PassEdu25054/PassEdu23755/PassEdu30202/PassEdu20762/PassEdu22889/PassEdu26366/PassEdu25654/PassEdu04566/PassEdu07754/PassEdu05466/PassEdu16915/PassEdu20278/PassEdu05169/PassEdu25548/PassEdu15980/PassEdu16…	61	SP0_5.Stigma.Down
structural constituent of ribosome	431/26442	8.14236e-29	5.66437e-26	5.0454e-26	PassEdu31820/PassEdu09638/PassEdu20657/PassEdu05916/PassEdu00779/PassEdu31594/PassEdu29133/PassEdu11991/PassEdu13269/PassEdu01510/PassEdu12264/PassEdu01506/PassEdu15866/PassEdu28934/PassEdu22539/PassEdu04055/PassEdu07088/PassEdu31262/PassEdu25054/PassEdu23755/PassEdu04482/PassEdu30202/PassEdu20762/PassEdu22889/PassEdu26366/PassEdu25654/PassEdu04566/PassEdu07754/PassEdu05466/PassEdu13006/PassEdu27…	73	SP0_5.Stigma.Down
ribosome	493/26442	1.66101e-26	8.66631e-24	7.71932e-24	PassEdu31820/PassEdu09638/PassEdu20657/PassEdu05916/PassEdu00779/PassEdu31594/PassEdu29133/PassEdu11991/PassEdu13269/PassEdu01510/PassEdu12264/PassEdu01506/PassEdu15866/PassEdu28934/PassEdu22539/PassEdu04055/PassEdu07088/PassEdu31262/PassEdu25054/PassEdu23755/PassEdu04482/PassEdu30202/PassEdu23201/PassEdu20762/PassEdu15705/PassEdu22889/PassEdu26366/PassEdu25654/PassEdu04566/PassEdu07754/PassEdu05…	75	SP0_5.Stigma.Down
cytosolic large ribosomal subunit	132/26442	3.74225e-25	1.56201e-22	1.39133e-22	PassEdu09638/PassEdu20657/PassEdu05916/PassEdu29133/PassEdu13269/PassEdu01510/PassEdu12264/PassEdu01506/PassEdu28934/PassEdu31262/PassEdu25054/PassEdu20762/PassEdu22889/PassEdu26366/PassEdu25654/PassEdu04566/PassEdu05466/PassEdu05169/PassEdu25548/PassEdu15980/PassEdu16978/PassEdu10345/PassEdu05159/PassEdu10631/PassEdu30355/PassEdu13023/PassEdu09370/PassEdu30866/PassEdu04611/PassEdu19582/PassEdu27…	39	SP0_5.Stigma.Down
large ribosomal subunit	168/26442	6.60748e-22	2.2983e-19	2.04716e-19	PassEdu09638/PassEdu20657/PassEdu05916/PassEdu29133/PassEdu13269/PassEdu01510/PassEdu12264/PassEdu01506/PassEdu28934/PassEdu31262/PassEdu25054/PassEdu23755/PassEdu20762/PassEdu22889/PassEdu26366/PassEdu25654/PassEdu04566/PassEdu05466/PassEdu05169/PassEdu25548/PassEdu15980/PassEdu16978/PassEdu10345/PassEdu05159/PassEdu10631/PassEdu30355/PassEdu13023/PassEdu09370/PassEdu30866/PassEdu04611/PassEdu19…	40	SP0_5.Stigma.Down
ribonucleoprotein complex biogenesis	450/26442	1.69606e-20	5.05669e-18	4.50413e-18	PassEdu06739/PassEdu20657/PassEdu04449/PassEdu15655/PassEdu19218/PassEdu04129/PassEdu12912/PassEdu21871/PassEdu13269/PassEdu00328/PassEdu29173/PassEdu03847/PassEdu19138/PassEdu02383/PassEdu29525/PassEdu02862/PassEdu25054/PassEdu30202/PassEdu11204/PassEdu20762/PassEdu12751/PassEdu25654/PassEdu04566/PassEdu05466/PassEdu20278/PassEdu11633/PassEdu04553/PassEdu26805/PassEdu31584/PassEdu05159/PassEdu10…	63	SP0_5.Stigma.Down
ribosome biogenesis	365/26442	1.58455e-19	4.13369e-17	3.68199e-17	PassEdu06739/PassEdu20657/PassEdu04449/PassEdu15655/PassEdu21871/PassEdu13269/PassEdu00328/PassEdu29173/PassEdu03847/PassEdu19138/PassEdu29525/PassEdu02862/PassEdu30202/PassEdu11204/PassEdu12751/PassEdu25654/PassEdu05466/PassEdu20278/PassEdu11633/PassEdu04553/PassEdu26805/PassEdu31584/PassEdu05159/PassEdu30355/PassEdu26871/PassEdu23146/PassEdu30057/PassEdu22669/PassEdu20410/PassEdu01289/PassEdu09…	55	SP0_5.Stigma.Down
ribosomal large subunit biogenesis	85/26442	1.78938e-14	4.14938e-12	3.69596e-12	PassEdu20657/PassEdu00328/PassEdu29525/PassEdu25654/PassEdu05466/PassEdu31584/PassEdu05159/PassEdu30355/PassEdu26871/PassEdu23146/PassEdu30057/PassEdu20410/PassEdu09370/PassEdu31529/PassEdu19582/PassEdu02456/PassEdu27662/PassEdu03245/PassEdu13060/PassEdu22254/PassEdu01157/PassEdu03803/PassEdu09136	23	SP0_5.Stigma.Down
rRNA metabolic process	257/26442	1.25468e-13	2.61851e-11	2.33237e-11	PassEdu06739/PassEdu21871/PassEdu00328/PassEdu29173/PassEdu03847/PassEdu29525/PassEdu30202/PassEdu11204/PassEdu12751/PassEdu25654/PassEdu05466/PassEdu20278/PassEdu04553/PassEdu31584/PassEdu30355/PassEdu26871/PassEdu23146/PassEdu30057/PassEdu22669/PassEdu01289/PassEdu31529/PassEdu28570/PassEdu06672/PassEdu16906/PassEdu24541/PassEdu21027/PassEdu10939/PassEdu27662/PassEdu03245/PassEdu13060/PassEdu22…	38	SP0_5.Stigma.Down
rRNA processing	246/26442	1.54033e-13	2.92242e-11	2.60308e-11	PassEdu06739/PassEdu21871/PassEdu00328/PassEdu29173/PassEdu03847/PassEdu29525/PassEdu30202/PassEdu11204/PassEdu12751/PassEdu25654/PassEdu05466/PassEdu20278/PassEdu04553/PassEdu31584/PassEdu30355/PassEdu26871/PassEdu23146/PassEdu30057/PassEdu22669/PassEdu01289/PassEdu31529/PassEdu28570/PassEdu06672/PassEdu16906/PassEdu24541/PassEdu21027/PassEdu27662/PassEdu03245/PassEdu13060/PassEdu22199/PassEdu30…	37	SP0_5.Stigma.Down
nucleolus	222/26442	1.69337e-13	2.94505e-11	2.62324e-11	PassEdu04449/PassEdu15655/PassEdu00328/PassEdu03847/PassEdu19138/PassEdu29525/PassEdu02862/PassEdu11204/PassEdu22045/PassEdu25449/PassEdu26805/PassEdu20466/PassEdu31584/PassEdu26871/PassEdu23146/PassEdu30057/PassEdu22669/PassEdu20410/PassEdu31529/PassEdu28570/PassEdu09591/PassEdu06672/PassEdu24541/PassEdu00223/PassEdu02456/PassEdu21027/PassEdu10908/PassEdu10939/PassEdu03245/PassEdu13060/PassEdu23…	35	SP0_5.Stigma.Down
ncRNA processing	447/26442	1.19945e-12	1.92558e-10	1.71517e-10	PassEdu06739/PassEdu21871/PassEdu00328/PassEdu29173/PassEdu03847/PassEdu29525/PassEdu30202/PassEdu11204/PassEdu12751/PassEdu25654/PassEdu05466/PassEdu20278/PassEdu04553/PassEdu31584/PassEdu30355/PassEdu26871/PassEdu23146/PassEdu30057/PassEdu22669/PassEdu27700/PassEdu01289/PassEdu26406/PassEdu31529/PassEdu07357/PassEdu28570/PassEdu06672/PassEdu30860/PassEdu16906/PassEdu24541/PassEdu26066/PassEdu13…	50	SP0_5.Stigma.Down
maturation of LSU-rRNA	36/26442	9.46221e-12	1.41054e-09	1.25641e-09	PassEdu00328/PassEdu25654/PassEdu05466/PassEdu31584/PassEdu30355/PassEdu26871/PassEdu23146/PassEdu30057/PassEdu27662/PassEdu03245/PassEdu13060/PassEdu01157/PassEdu03803/PassEdu09136	14	SP0_5.Stigma.Down
small ribosomal subunit	105/26442	1.28149e-10	1.78298e-08	1.58815e-08	PassEdu31820/PassEdu11991/PassEdu22539/PassEdu04055/PassEdu07088/PassEdu30202/PassEdu07754/PassEdu16915/PassEdu20278/PassEdu04553/PassEdu17034/PassEdu30604/PassEdu13569/PassEdu03717/PassEdu14879/PassEdu03325/PassEdu04214/PassEdu20209/PassEdu22199/PassEdu09719/PassEdu25545	21	SP0_5.Stigma.Down
preribosome	78/26442	2.24635e-10	2.93008e-08	2.6099e-08	PassEdu04449/PassEdu15655/PassEdu19138/PassEdu29525/PassEdu02862/PassEdu11204/PassEdu31584/PassEdu26871/PassEdu23146/PassEdu20410/PassEdu31529/PassEdu28570/PassEdu24541/PassEdu00223/PassEdu02456/PassEdu21027/PassEdu13060/PassEdu17950	18	SP0_5.Stigma.Down
cytosolic small ribosomal subunit	77/26442	1.48026e-09	1.81724e-07	1.61866e-07	PassEdu31820/PassEdu11991/PassEdu04055/PassEdu30202/PassEdu07754/PassEdu16915/PassEdu20278/PassEdu04553/PassEdu17034/PassEdu30604/PassEdu13569/PassEdu03717/PassEdu04214/PassEdu20209/PassEdu22199/PassEdu09719/PassEdu25545	17	SP0_5.Stigma.Down
maturation of LSU-rRNA from tricistronic rRNA transcript (SSU-rRNA, 5.8S rRNA, LSU-rRNA)	17/26442	1.75254e-09	2.03197e-07	1.80993e-07	PassEdu25654/PassEdu31584/PassEdu30355/PassEdu26871/PassEdu23146/PassEdu03245/PassEdu13060/PassEdu01157/PassEdu03803	9	SP0_5.Stigma.Down
sno(s)RNA-containing ribonucleoprotein complex	19/26442	6.24212e-09	6.85648e-07	6.10725e-07	PassEdu04449/PassEdu15655/PassEdu00328/PassEdu03847/PassEdu02862/PassEdu11633/PassEdu28570/PassEdu06672/PassEdu00223	9	SP0_5.Stigma.Down
DNA replication initiation	29/26442	3.56935e-08	3.72462e-06	3.31762e-06	PassEdu28081/PassEdu17256/PassEdu30213/PassEdu26843/PassEdu17203/PassEdu27423/PassEdu10560/PassEdu21658/PassEdu05271/PassEdu19939	10	SP0_5.Stigma.Down
rRNA binding	99/26442	7.95357e-08	7.90434e-06	7.04061e-06	PassEdu09638/PassEdu20657/PassEdu28934/PassEdu30202/PassEdu07754/PassEdu27205/PassEdu17034/PassEdu09370/PassEdu03717/PassEdu30866/PassEdu19582/PassEdu22254/PassEdu03872/PassEdu19584/PassEdu01157/PassEdu25545/PassEdu09136	17	SP0_5.Stigma.Down
cytoplasmic translation	105/26442	1.93129e-07	1.83209e-05	1.63189e-05	PassEdu20657/PassEdu19218/PassEdu12912/PassEdu02383/PassEdu28934/PassEdu25054/PassEdu04566/PassEdu01360/PassEdu05169/PassEdu15980/PassEdu10345/PassEdu05159/PassEdu10631/PassEdu27683/PassEdu17683/PassEdu09313/PassEdu03872	17	SP0_5.Stigma.Down
preribosome, large subunit precursor	21/26442	3.53061e-07	3.20365e-05	2.85358e-05	PassEdu29525/PassEdu31584/PassEdu26871/PassEdu23146/PassEdu20410/PassEdu31529/PassEdu02456/PassEdu13060	8	SP0_5.Stigma.Down
DNA-templated DNA replication	123/26442	4.07571e-07	3.54417e-05	3.15689e-05	PassEdu28081/PassEdu17256/PassEdu30213/PassEdu26843/PassEdu17203/PassEdu03184/PassEdu09491/PassEdu27423/PassEdu21871/PassEdu10560/PassEdu28367/PassEdu21658/PassEdu05271/PassEdu26601/PassEdu19137/PassEdu25071/PassEdu01669/PassEdu19939	18	SP0_5.Stigma.Down
snoRNA binding	23/26442	7.98107e-07	6.60208e-05	5.88065e-05	PassEdu04449/PassEdu15655/PassEdu00328/PassEdu02862/PassEdu06672/PassEdu24541/PassEdu00223/PassEdu21027	8	SP0_5.Stigma.Down
MCM complex	11/26442	8.22492e-07	6.60208e-05	5.88065e-05	PassEdu28081/PassEdu17256/PassEdu30213/PassEdu26843/PassEdu17203/PassEdu10560	6	SP0_5.Stigma.Down
DNA replication	174/26442	1.21931e-06	9.4248e-05	8.39493e-05	PassEdu28081/PassEdu17256/PassEdu30213/PassEdu26843/PassEdu17203/PassEdu03184/PassEdu12901/PassEdu31092/PassEdu09491/PassEdu27423/PassEdu21871/PassEdu10560/PassEdu28367/PassEdu23709/PassEdu21658/PassEdu05271/PassEdu26601/PassEdu19137/PassEdu25071/PassEdu01669/PassEdu19939	21	SP0_5.Stigma.Down
ribonucleoprotein complex assembly	138/26442	2.26812e-06	0.000169056	0.000150583	PassEdu20657/PassEdu19218/PassEdu04129/PassEdu12912/PassEdu02383/PassEdu25054/PassEdu30202/PassEdu20762/PassEdu04566/PassEdu11633/PassEdu05159/PassEdu10631/PassEdu09370/PassEdu31529/PassEdu19582/PassEdu22254/PassEdu01157/PassEdu25545	18	SP0_5.Stigma.Down
ribonucleoprotein complex subunit organization	141/26442	3.0995e-06	0.000223057	0.000198683	PassEdu20657/PassEdu19218/PassEdu04129/PassEdu12912/PassEdu02383/PassEdu25054/PassEdu30202/PassEdu20762/PassEdu04566/PassEdu11633/PassEdu05159/PassEdu10631/PassEdu09370/PassEdu31529/PassEdu19582/PassEdu22254/PassEdu01157/PassEdu25545	18	SP0_5.Stigma.Down
double-strand break repair via homologous recombination	70/26442	6.52251e-06	0.000453749	0.000404166	PassEdu28081/PassEdu17256/PassEdu30213/PassEdu26843/PassEdu03184/PassEdu31092/PassEdu10560/PassEdu03709/PassEdu03100/PassEdu26444/PassEdu26601/PassEdu25071	12	SP0_5.Stigma.Down
recombinational repair	73/26442	1.02151e-05	0.000687705	0.000612558	PassEdu28081/PassEdu17256/PassEdu30213/PassEdu26843/PassEdu03184/PassEdu31092/PassEdu10560/PassEdu03709/PassEdu03100/PassEdu26444/PassEdu26601/PassEdu25071	12	SP0_5.Stigma.Down
DNA unwinding involved in DNA replication	16/26442	1.22189e-05	0.000796904	0.000709824	PassEdu17256/PassEdu26843/PassEdu03184/PassEdu10560/PassEdu26601/PassEdu25071	6	SP0_5.Stigma.Down
ribosomal large subunit assembly	24/26442	1.49918e-05	0.000923659	0.000822728	PassEdu20657/PassEdu05159/PassEdu09370/PassEdu31529/PassEdu19582/PassEdu22254/PassEdu01157	7	SP0_5.Stigma.Down
mitochondrial envelope	270/26442	1.56265e-05	0.000923659	0.000822728	PassEdu22555/PassEdu11194/PassEdu00692/PassEdu12886/PassEdu28930/PassEdu17948/PassEdu30531/PassEdu29963/PassEdu23696/PassEdu31278/PassEdu14657/PassEdu13110/PassEdu14468/PassEdu26472/PassEdu13612/PassEdu23395/PassEdu29682/PassEdu25423/PassEdu05318/PassEdu31277/PassEdu31596/PassEdu25410/PassEdu03372/PassEdu15659/PassEdu15176	25	SP0_5.Stigma.Down
DNA duplex unwinding	53/26442	1.59328e-05	0.000923659	0.000822728	PassEdu28081/PassEdu17256/PassEdu30213/PassEdu26843/PassEdu17203/PassEdu03184/PassEdu10560/PassEdu26444/PassEdu26601/PassEdu25071	10	SP0_5.Stigma.Down
DNA geometric change	53/26442	1.59328e-05	0.000923659	0.000822728	PassEdu28081/PassEdu17256/PassEdu30213/PassEdu26843/PassEdu17203/PassEdu03184/PassEdu10560/PassEdu26444/PassEdu26601/PassEdu25071	10	SP0_5.Stigma.Down
DNA conformation change	65/26442	1.78941e-05	0.00100568	0.000895785	PassEdu28081/PassEdu17256/PassEdu30213/PassEdu26843/PassEdu17203/PassEdu03184/PassEdu10560/PassEdu31112/PassEdu26444/PassEdu26601/PassEdu25071	11	SP0_5.Stigma.Down
THO complex	17/26442	1.83113e-05	0.00100568	0.000895785	PassEdu28081/PassEdu17256/PassEdu30213/PassEdu26843/PassEdu17203/PassEdu10560	6	SP0_5.Stigma.Down
O-methyltransferase activity	54/26442	1.89311e-05	0.00101306	0.000902358	PassEdu07997/PassEdu07994/PassEdu07991/PassEdu07996/PassEdu07992/PassEdu25079/PassEdu04770/PassEdu04771/PassEdu20278/PassEdu26871	10	SP0_5.Stigma.Down
mitochondrial membrane	257/26442	1.99518e-05	0.00104098	0.000927232	PassEdu22555/PassEdu11194/PassEdu00692/PassEdu12886/PassEdu28930/PassEdu17948/PassEdu30531/PassEdu29963/PassEdu23696/PassEdu31278/PassEdu14657/PassEdu13110/PassEdu14468/PassEdu26472/PassEdu13612/PassEdu23395/PassEdu25423/PassEdu05318/PassEdu31277/PassEdu31596/PassEdu25410/PassEdu03372/PassEdu15659/PassEdu15176	24	SP0_5.Stigma.Down
organic hydroxy compound metabolic process	292/26442	2.11112e-05	0.00107461	0.000957186	PassEdu06459/PassEdu06349/PassEdu26846/PassEdu11194/PassEdu14671/PassEdu22922/PassEdu06914/PassEdu12387/PassEdu07315/PassEdu12643/PassEdu17285/PassEdu23270/PassEdu16985/PassEdu03774/PassEdu25383/PassEdu06340/PassEdu27456/PassEdu01704/PassEdu13427/PassEdu29702/PassEdu23127/PassEdu10006/PassEdu09221/PassEdu29530/PassEdu03900/PassEdu17264	26	SP0_5.Stigma.Down
cellular carbohydrate metabolic process	439/26442	2.42293e-05	0.00120396	0.0010724	PassEdu18090/PassEdu22920/PassEdu21019/PassEdu20545/PassEdu26868/PassEdu14671/PassEdu09066/PassEdu21071/PassEdu03200/PassEdu27469/PassEdu24494/PassEdu09318/PassEdu12643/PassEdu23270/PassEdu19648/PassEdu25383/PassEdu09832/PassEdu21407/PassEdu12904/PassEdu14657/PassEdu13038/PassEdu03514/PassEdu01704/PassEdu19779/PassEdu09641/PassEdu29702/PassEdu21951/PassEdu09221/PassEdu08451/PassEdu16830/PassEdu27…	34	SP0_5.Stigma.Down
ribosome assembly	57/26442	3.1002e-05	0.00150468	0.00134026	PassEdu20657/PassEdu30202/PassEdu05159/PassEdu20410/PassEdu09370/PassEdu31529/PassEdu19582/PassEdu22254/PassEdu01157/PassEdu25545	10	SP0_5.Stigma.Down
DNA helicase activity	47/26442	3.73658e-05	0.00173574	0.00154607	PassEdu28081/PassEdu17256/PassEdu30213/PassEdu26843/PassEdu17203/PassEdu10560/PassEdu26444/PassEdu26601/PassEdu25071	9	SP0_5.Stigma.Down
intercellular transport	12/26442	3.74262e-05	0.00173574	0.00154607	PassEdu17515/PassEdu10467/PassEdu20009/PassEdu08009/PassEdu19814	5	SP0_5.Stigma.Down
mRNA binding	375/26442	3.95154e-05	0.0017928	0.00159689	PassEdu19649/PassEdu00455/PassEdu31592/PassEdu12912/PassEdu00779/PassEdu15866/PassEdu23517/PassEdu29216/PassEdu04055/PassEdu25054/PassEdu30202/PassEdu00362/PassEdu04566/PassEdu20466/PassEdu10631/PassEdu26871/PassEdu13023/PassEdu01289/PassEdu07981/PassEdu30860/PassEdu19582/PassEdu26066/PassEdu26357/PassEdu17683/PassEdu31596/PassEdu19584/PassEdu16952/PassEdu25545/PassEdu03803/PassEdu19814	30	SP0_5.Stigma.Down
starch metabolic process	29/26442	5.78123e-05	0.00256711	0.00228659	PassEdu21019/PassEdu26868/PassEdu24494/PassEdu09832/PassEdu03514/PassEdu16830/PassEdu22578	7	SP0_5.Stigma.Down
mitochondrial inner membrane	207/26442	5.93996e-05	0.00258265	0.00230043	PassEdu11194/PassEdu12886/PassEdu28930/PassEdu17948/PassEdu30531/PassEdu29963/PassEdu23696/PassEdu31278/PassEdu14657/PassEdu13110/PassEdu14468/PassEdu26472/PassEdu23395/PassEdu25423/PassEdu31277/PassEdu31596/PassEdu25410/PassEdu03372/PassEdu15659/PassEdu15176	20	SP0_5.Stigma.Down
S-adenosylmethionine-dependent methyltransferase activity	217/26442	0.000114194	0.00486372	0.00433225	PassEdu09638/PassEdu07997/PassEdu07994/PassEdu07991/PassEdu07996/PassEdu07992/PassEdu04770/PassEdu26262/PassEdu25818/PassEdu04771/PassEdu20278/PassEdu26871/PassEdu30057/PassEdu18735/PassEdu02737/PassEdu13355/PassEdu00617/PassEdu31120/PassEdu09313/PassEdu11243	20	SP0_5.Stigma.Down
cell wall organization	271/26442	0.000127724	0.00533119	0.00474863	PassEdu00406/PassEdu00077/PassEdu21071/PassEdu03200/PassEdu13299/PassEdu08600/PassEdu03437/PassEdu03603/PassEdu19648/PassEdu21407/PassEdu12904/PassEdu23925/PassEdu07707/PassEdu19779/PassEdu09641/PassEdu02684/PassEdu17077/PassEdu17710/PassEdu25045/PassEdu01758/PassEdu27136/PassEdu28007/PassEdu08327	23	SP0_5.Stigma.Down
double-strand break repair	95/26442	0.000147857	0.00594326	0.00529383	PassEdu28081/PassEdu17256/PassEdu30213/PassEdu26843/PassEdu03184/PassEdu31092/PassEdu10560/PassEdu03709/PassEdu03100/PassEdu26444/PassEdu26601/PassEdu25071	12	SP0_5.Stigma.Down
small-subunit processome	44/26442	0.000148083	0.00594326	0.00529383	PassEdu04449/PassEdu15655/PassEdu19138/PassEdu02862/PassEdu11204/PassEdu28570/PassEdu24541/PassEdu00223	8	SP0_5.Stigma.Down
cellular glucan metabolic process	190/26442	0.000174864	0.0068857	0.00613328	PassEdu22920/PassEdu21019/PassEdu26868/PassEdu03200/PassEdu27469/PassEdu24494/PassEdu19648/PassEdu09832/PassEdu21407/PassEdu12904/PassEdu14657/PassEdu03514/PassEdu19779/PassEdu09641/PassEdu16830/PassEdu27136/PassEdu28007/PassEdu22578	18	SP0_5.Stigma.Down
glucan metabolic process	194/26442	0.000226669	0.00876032	0.00780306	PassEdu22920/PassEdu21019/PassEdu26868/PassEdu03200/PassEdu27469/PassEdu24494/PassEdu19648/PassEdu09832/PassEdu21407/PassEdu12904/PassEdu14657/PassEdu03514/PassEdu19779/PassEdu09641/PassEdu16830/PassEdu27136/PassEdu28007/PassEdu22578	18	SP0_5.Stigma.Down
90S preribosome	26/26442	0.00025846	0.00980737	0.00873569	PassEdu11204/PassEdu31584/PassEdu28570/PassEdu24541/PassEdu02456/PassEdu13060	6	SP0_5.Stigma.Down
protein-DNA complex	116/26442	0.000268498	0.0100064	0.00891293	PassEdu03184/PassEdu31092/PassEdu14582/PassEdu21871/PassEdu09287/PassEdu25458/PassEdu22488/PassEdu10591/PassEdu04481/PassEdu06272/PassEdu06036/PassEdu21315/PassEdu19939	13	SP0_5.Stigma.Down
mitochondrion organization	136/26442	0.000384863	0.0140914	0.0125516	PassEdu22555/PassEdu11218/PassEdu12886/PassEdu29259/PassEdu29963/PassEdu23696/PassEdu31278/PassEdu13110/PassEdu13612/PassEdu23395/PassEdu25423/PassEdu31277/PassEdu25410/PassEdu15659	14	SP0_5.Stigma.Down
maturation of SSU-rRNA	51/26442	0.000426596	0.0150864	0.0134379	PassEdu30202/PassEdu20278/PassEdu04553/PassEdu24541/PassEdu21027/PassEdu22199/PassEdu17950/PassEdu25545	8	SP0_5.Stigma.Down
organelle inner membrane	240/26442	0.000433839	0.0150864	0.0134379	PassEdu11194/PassEdu12886/PassEdu28930/PassEdu17948/PassEdu30531/PassEdu29963/PassEdu23696/PassEdu31278/PassEdu14657/PassEdu13110/PassEdu14468/PassEdu26472/PassEdu23395/PassEdu25423/PassEdu31277/PassEdu31596/PassEdu25410/PassEdu03372/PassEdu15659/PassEdu15176	20	SP0_5.Stigma.Down
external encapsulating structure organization	295/26442	0.000434998	0.0150864	0.0134379	PassEdu00406/PassEdu00077/PassEdu21071/PassEdu03200/PassEdu13299/PassEdu08600/PassEdu03437/PassEdu03603/PassEdu19648/PassEdu21407/PassEdu12904/PassEdu23925/PassEdu07707/PassEdu19779/PassEdu09641/PassEdu02684/PassEdu17077/PassEdu17710/PassEdu25045/PassEdu01758/PassEdu27136/PassEdu28007/PassEdu08327	23	SP0_5.Stigma.Down
DNA replication checkpoint signaling	11/26442	0.000440955	0.0150864	0.0134379	PassEdu27423/PassEdu21658/PassEdu05271/PassEdu19137	4	SP0_5.Stigma.Down
maturation of SSU-rRNA from tricistronic rRNA transcript (SSU-rRNA, 5.8S rRNA, LSU-rRNA)	41/26442	0.000573012	0.0192883	0.0171806	PassEdu30202/PassEdu20278/PassEdu04553/PassEdu24541/PassEdu21027/PassEdu22199/PassEdu25545	7	SP0_5.Stigma.Down
cellular polysaccharide metabolic process	250/26442	0.00072698	0.0240827	0.0214511	PassEdu22920/PassEdu21019/PassEdu20545/PassEdu26868/PassEdu21071/PassEdu03200/PassEdu27469/PassEdu24494/PassEdu19648/PassEdu09832/PassEdu21407/PassEdu12904/PassEdu14657/PassEdu03514/PassEdu19779/PassEdu09641/PassEdu16830/PassEdu27136/PassEdu28007/PassEdu22578	20	SP0_5.Stigma.Down
pseudouridine synthesis	32/26442	0.00084711	0.0276237	0.0246052	PassEdu00328/PassEdu03847/PassEdu11633/PassEdu06667/PassEdu06672/PassEdu31591	6	SP0_5.Stigma.Down
antiporter activity	201/26442	0.000961304	0.0308653	0.0274925	PassEdu06432/PassEdu14429/PassEdu20444/PassEdu10198/PassEdu31385/PassEdu19428/PassEdu03320/PassEdu19711/PassEdu30902/PassEdu28755/PassEdu14468/PassEdu14430/PassEdu31066/PassEdu25668/PassEdu05599/PassEdu30794/PassEdu14584	17	SP0_5.Stigma.Down
cell cycle checkpoint signaling	33/26442	0.00100432	0.0317579	0.0282876	PassEdu27423/PassEdu21658/PassEdu05271/PassEdu01432/PassEdu19137/PassEdu08946	6	SP0_5.Stigma.Down
negative regulation of cell cycle	58/26442	0.00103044	0.0320975	0.0285901	PassEdu27423/PassEdu21658/PassEdu05271/PassEdu01432/PassEdu14004/PassEdu19137/PassEdu08946/PassEdu01669	8	SP0_5.Stigma.Down
helicase activity	240/26442	0.00110376	0.0334863	0.0298271	PassEdu28081/PassEdu17256/PassEdu30213/PassEdu26843/PassEdu17203/PassEdu10560/PassEdu29173/PassEdu25502/PassEdu07933/PassEdu12354/PassEdu10414/PassEdu22895/PassEdu10908/PassEdu26444/PassEdu03245/PassEdu26601/PassEdu25071/PassEdu16952/PassEdu19814	19	SP0_5.Stigma.Down
isomerase activity	316/26442	0.00111093	0.0334863	0.0298271	PassEdu14671/PassEdu26399/PassEdu05960/PassEdu21126/PassEdu03847/PassEdu03362/PassEdu15547/PassEdu21412/PassEdu29963/PassEdu15597/PassEdu03704/PassEdu29851/PassEdu16710/PassEdu13203/PassEdu12363/PassEdu31112/PassEdu22198/PassEdu05629/PassEdu22058/PassEdu03900/PassEdu31591/PassEdu17264/PassEdu03768	23	SP0_5.Stigma.Down
protein-containing complex assembly	436/26442	0.00113354	0.0334863	0.0298271	PassEdu11579/PassEdu20657/PassEdu19218/PassEdu04129/PassEdu12912/PassEdu26932/PassEdu02383/PassEdu25458/PassEdu25054/PassEdu30202/PassEdu20762/PassEdu03100/PassEdu04566/PassEdu21658/PassEdu11633/PassEdu27487/PassEdu05159/PassEdu10631/PassEdu09606/PassEdu10591/PassEdu09370/PassEdu07550/PassEdu31529/PassEdu19582/PassEdu23395/PassEdu30817/PassEdu22254/PassEdu01157/PassEdu25545	29	SP0_5.Stigma.Down
protein import into mitochondrial matrix	23/26442	0.0011454	0.0334863	0.0298271	PassEdu29963/PassEdu13612/PassEdu25423/PassEdu25410/PassEdu15659	5	SP0_5.Stigma.Down
single-stranded DNA binding	59/26442	0.00115525	0.0334863	0.0298271	PassEdu28081/PassEdu17256/PassEdu30213/PassEdu26843/PassEdu03184/PassEdu31092/PassEdu10560/PassEdu19754	8	SP0_5.Stigma.Down
ATP hydrolysis activity	321/26442	0.00136615	0.0390571	0.0347892	PassEdu28081/PassEdu17256/PassEdu30213/PassEdu04446/PassEdu26843/PassEdu17203/PassEdu00692/PassEdu10860/PassEdu10560/PassEdu11218/PassEdu13275/PassEdu00450/PassEdu29259/PassEdu08627/PassEdu16688/PassEdu09606/PassEdu11234/PassEdu07550/PassEdu20637/PassEdu25071/PassEdu04510/PassEdu17432/PassEdu07518	23	SP0_5.Stigma.Down
negative regulation of cell cycle phase transition	35/26442	0.00138503	0.0390616	0.0347932	PassEdu27423/PassEdu21658/PassEdu05271/PassEdu01432/PassEdu19137/PassEdu08946	6	SP0_5.Stigma.Down
maturation of 5.8S rRNA from tricistronic rRNA transcript (SSU-rRNA, 5.8S rRNA, LSU-rRNA)	24/26442	0.00140455	0.0390839	0.0348131	PassEdu04553/PassEdu31584/PassEdu26871/PassEdu23146/PassEdu13060	5	SP0_5.Stigma.Down
mitochondrial transport	61/26442	0.00144093	0.0395687	0.0352449	PassEdu29963/PassEdu31278/PassEdu13612/PassEdu25423/PassEdu05318/PassEdu31277/PassEdu25410/PassEdu15659	8	SP0_5.Stigma.Down
rhythmic process	48/26442	0.00151081	0.0409487	0.0364741	PassEdu00395/PassEdu00020/PassEdu27894/PassEdu27447/PassEdu09832/PassEdu09151/PassEdu04972	7	SP0_5.Stigma.Down
steroid biosynthetic process	77/26442	0.00170118	0.0445829	0.0397112	PassEdu26846/PassEdu11194/PassEdu12387/PassEdu13194/PassEdu17285/PassEdu16985/PassEdu23072/PassEdu10006/PassEdu17264	9	SP0_5.Stigma.Down
starch biosynthetic process	25/26442	0.00170444	0.0445829	0.0397112	PassEdu21019/PassEdu26868/PassEdu03514/PassEdu16830/PassEdu22578	5	SP0_5.Stigma.Down
negative regulation of cell cycle process	49/26442	0.00170898	0.0445829	0.0397112	PassEdu27423/PassEdu21658/PassEdu05271/PassEdu01432/PassEdu19137/PassEdu08946/PassEdu01669	7	SP0_5.Stigma.Down
aromatic compound catabolic process	269/26442	0.00176829	0.0455607	0.0405821	PassEdu19649/PassEdu17066/PassEdu15444/PassEdu31592/PassEdu27032/PassEdu11991/PassEdu23343/PassEdu21401/PassEdu31529/PassEdu26874/PassEdu29851/PassEdu06786/PassEdu15438/PassEdu13892/PassEdu10939/PassEdu26301/PassEdu01516/PassEdu07377/PassEdu16162/PassEdu19814	20	SP0_5.Stigma.Down
maturation of 5.8S rRNA	37/26442	0.00186688	0.0469418	0.0418124	PassEdu04553/PassEdu31584/PassEdu26871/PassEdu23146/PassEdu13060/PassEdu19814	6	SP0_5.Stigma.Down
phosphorylated carbohydrate dephosphorylation	37/26442	0.00186688	0.0469418	0.0418124	PassEdu24494/PassEdu12643/PassEdu23270/PassEdu09832/PassEdu01704/PassEdu09221	6	SP0_5.Stigma.Down
protein targeting to mitochondrion	50/26442	0.00192675	0.0478707	0.0426397	PassEdu29963/PassEdu31278/PassEdu13612/PassEdu25423/PassEdu31277/PassEdu25410/PassEdu15659	7	SP0_5.Stigma.Down
structural constituent of chromatin	79/26442	0.00203725	0.0497171	0.0442844	PassEdu14582/PassEdu09287/PassEdu25458/PassEdu22488/PassEdu10591/PassEdu04481/PassEdu06272/PassEdu06036/PassEdu21315	9	SP0_5.Stigma.Down
cleavage involved in rRNA processing	26/26442	0.00204872	0.0497171	0.0442844	PassEdu00328/PassEdu04553/PassEdu24541/PassEdu21027/PassEdu17950	5	SP0_5.Stigma.Down
TIM23 mitochondrial import inner membrane translocase complex	16/26442	0.00210762	0.0505585	0.0450339	PassEdu29963/PassEdu25423/PassEdu25410/PassEdu15659	4	SP0_5.Stigma.Down
cytoplasmic translational initiation	38/26442	0.00215071	0.0510061	0.0454325	PassEdu19218/PassEdu12912/PassEdu02383/PassEdu25054/PassEdu04566/PassEdu10631	6	SP0_5.Stigma.Down
organic cyclic compound catabolic process	274/26442	0.00219392	0.0514462	0.0458245	PassEdu19649/PassEdu17066/PassEdu15444/PassEdu31592/PassEdu27032/PassEdu11991/PassEdu23343/PassEdu21401/PassEdu31529/PassEdu26874/PassEdu29851/PassEdu06786/PassEdu15438/PassEdu13892/PassEdu10939/PassEdu26301/PassEdu01516/PassEdu07377/PassEdu16162/PassEdu19814	20	SP0_5.Stigma.Down
nucleosome	81/26442	0.00242423	0.0559386	0.049826	PassEdu14582/PassEdu09287/PassEdu25458/PassEdu22488/PassEdu10591/PassEdu04481/PassEdu06272/PassEdu06036/PassEdu21315	9	SP0_5.Stigma.Down
non-membrane-bounded organelle assembly	113/26442	0.00245952	0.0559386	0.049826	PassEdu20657/PassEdu25458/PassEdu30202/PassEdu05159/PassEdu20410/PassEdu09370/PassEdu31529/PassEdu19582/PassEdu22254/PassEdu01157/PassEdu25545	11	SP0_5.Stigma.Down
phosphotransferase activity, phosphate group as acceptor	39/26442	0.00246591	0.0559386	0.049826	PassEdu02862/PassEdu12751/PassEdu16738/PassEdu12859/PassEdu00223/PassEdu02881	6	SP0_5.Stigma.Down
enzyme regulator activity	489/26442	7.05324e-08	0.000100086	8.72375e-05	PassEdu19010/PassEdu01919/PassEdu31532/PassEdu10550/PassEdu02662/PassEdu10615/PassEdu31533/PassEdu24675/PassEdu09095/PassEdu12987/PassEdu26572/PassEdu08113/PassEdu22345/PassEdu16552/PassEdu21017/PassEdu25053/PassEdu20681/PassEdu00316/PassEdu04568/PassEdu05050/PassEdu07929/PassEdu21128/PassEdu01918/PassEdu01584/PassEdu00075/PassEdu28943	26	CP0_5.Stigma.Up
pectinesterase activity	97/26442	3.52899e-07	0.000127966	0.000111539	PassEdu31532/PassEdu10550/PassEdu31533/PassEdu26572/PassEdu02754/PassEdu08113/PassEdu02749/PassEdu25053/PassEdu19465/PassEdu04568/PassEdu10685	11	CP0_5.Stigma.Up
pectin catabolic process	120/26442	4.1524e-07	0.000127966	0.000111539	PassEdu31532/PassEdu31533/PassEdu26572/PassEdu02754/PassEdu02749/PassEdu25053/PassEdu19465/PassEdu04568/PassEdu10685/PassEdu22838/PassEdu13246/PassEdu23239	12	CP0_5.Stigma.Up
1-phosphatidylinositol binding	20/26442	4.50903e-07	0.000127966	0.000111539	PassEdu26547/PassEdu31506/PassEdu31713/PassEdu22383/PassEdu05634/PassEdu19103	6	CP0_5.Stigma.Up
clathrin coat assembly	20/26442	4.50903e-07	0.000127966	0.000111539	PassEdu26547/PassEdu31506/PassEdu31713/PassEdu22383/PassEdu05634/PassEdu19103	6	CP0_5.Stigma.Up
phosphatidylinositol-4,5-bisphosphate binding	47/26442	6.10983e-07	0.000144498	0.000125948	PassEdu26547/PassEdu31506/PassEdu31713/PassEdu22383/PassEdu05634/PassEdu13159/PassEdu19103/PassEdu02165	8	CP0_5.Stigma.Up
phosphatidylinositol bisphosphate binding	49/26442	8.52672e-07	0.000172849	0.00015066	PassEdu26547/PassEdu31506/PassEdu31713/PassEdu22383/PassEdu05634/PassEdu13159/PassEdu19103/PassEdu02165	8	CP0_5.Stigma.Up
clathrin heavy chain binding	24/26442	1.48506e-06	0.000263413	0.000229599	PassEdu26547/PassEdu31506/PassEdu31713/PassEdu22383/PassEdu05634/PassEdu19103	6	CP0_5.Stigma.Up
phosphatidylinositol phosphate binding	55/26442	2.12138e-06	0.000334471	0.000291535	PassEdu26547/PassEdu31506/PassEdu31713/PassEdu22383/PassEdu05634/PassEdu13159/PassEdu19103/PassEdu02165	8	CP0_5.Stigma.Up
enzyme inhibitor activity	223/26442	2.58838e-06	0.000367291	0.000320141	PassEdu01919/PassEdu31532/PassEdu10550/PassEdu10615/PassEdu31533/PassEdu09095/PassEdu26572/PassEdu08113/PassEdu25053/PassEdu20681/PassEdu04568/PassEdu05050/PassEdu07929/PassEdu01918/PassEdu00075	15	CP0_5.Stigma.Up
polysaccharide metabolic process	430/26442	4.90773e-06	0.000583984	0.000509018	PassEdu27106/PassEdu31532/PassEdu31533/PassEdu10900/PassEdu22784/PassEdu26572/PassEdu27758/PassEdu02754/PassEdu26682/PassEdu02749/PassEdu25053/PassEdu19465/PassEdu14185/PassEdu04568/PassEdu10685/PassEdu21672/PassEdu22838/PassEdu13246/PassEdu23767/PassEdu23239/PassEdu08099	21	CP0_5.Stigma.Up
galacturonan metabolic process	153/26442	5.47609e-06	0.000583984	0.000509018	PassEdu31532/PassEdu31533/PassEdu26572/PassEdu02754/PassEdu02749/PassEdu25053/PassEdu19465/PassEdu04568/PassEdu10685/PassEdu22838/PassEdu13246/PassEdu23239	12	CP0_5.Stigma.Up
pectin metabolic process	153/26442	5.47609e-06	0.000583984	0.000509018	PassEdu31532/PassEdu31533/PassEdu26572/PassEdu02754/PassEdu02749/PassEdu25053/PassEdu19465/PassEdu04568/PassEdu10685/PassEdu22838/PassEdu13246/PassEdu23239	12	CP0_5.Stigma.Up
polysaccharide catabolic process	209/26442	5.84371e-06	0.000583984	0.000509018	PassEdu27106/PassEdu31532/PassEdu31533/PassEdu26572/PassEdu02754/PassEdu02749/PassEdu25053/PassEdu19465/PassEdu04568/PassEdu10685/PassEdu21672/PassEdu22838/PassEdu13246/PassEdu23239	14	CP0_5.Stigma.Up
molecular function inhibitor activity	270/26442	6.1732e-06	0.000583984	0.000509018	PassEdu01919/PassEdu31532/PassEdu10550/PassEdu10615/PassEdu31533/PassEdu09095/PassEdu26572/PassEdu08113/PassEdu25053/PassEdu20681/PassEdu04568/PassEdu05050/PassEdu07929/PassEdu01918/PassEdu01584/PassEdu00075	16	CP0_5.Stigma.Up
aspartyl esterase activity	84/26442	6.63977e-06	0.000588865	0.000513272	PassEdu31532/PassEdu31533/PassEdu26572/PassEdu02754/PassEdu02749/PassEdu25053/PassEdu19465/PassEdu04568/PassEdu10685	9	CP0_5.Stigma.Up
negative regulation of catalytic activity	216/26442	8.52321e-06	0.000706967	0.000616214	PassEdu01919/PassEdu31532/PassEdu10550/PassEdu31533/PassEdu09095/PassEdu26572/PassEdu08113/PassEdu25053/PassEdu20681/PassEdu04568/PassEdu05050/PassEdu07929/PassEdu01918/PassEdu00075	14	CP0_5.Stigma.Up
plasma membrane region	48/26442	9.13681e-06	0.000706967	0.000616214	PassEdu26547/PassEdu31506/PassEdu31713/PassEdu22383/PassEdu05634/PassEdu19103/PassEdu21128	7	CP0_5.Stigma.Up
negative regulation of molecular function	218/26442	9.46609e-06	0.000706967	0.000616214	PassEdu01919/PassEdu31532/PassEdu10550/PassEdu31533/PassEdu09095/PassEdu26572/PassEdu08113/PassEdu25053/PassEdu20681/PassEdu04568/PassEdu05050/PassEdu07929/PassEdu01918/PassEdu00075	14	CP0_5.Stigma.Up
calcium ion binding	283/26442	1.11337e-05	0.000787149	0.000686102	PassEdu20002/PassEdu19010/PassEdu27262/PassEdu28108/PassEdu04091/PassEdu21154/PassEdu21282/PassEdu04815/PassEdu16552/PassEdu03617/PassEdu04050/PassEdu08687/PassEdu00316/PassEdu00650/PassEdu25143/PassEdu22231	16	CP0_5.Stigma.Up
carbohydrate catabolic process	350/26442	1.16491e-05	0.000787149	0.000686102	PassEdu30512/PassEdu27106/PassEdu31532/PassEdu25800/PassEdu31533/PassEdu26572/PassEdu02754/PassEdu12161/PassEdu29073/PassEdu02749/PassEdu25053/PassEdu19465/PassEdu04568/PassEdu10685/PassEdu21672/PassEdu22838/PassEdu13246/PassEdu23239	18	CP0_5.Stigma.Up
carboxylic ester hydrolase activity	226/26442	1.42269e-05	0.000917637	0.000799839	PassEdu31532/PassEdu10550/PassEdu31533/PassEdu26572/PassEdu02754/PassEdu08113/PassEdu04937/PassEdu02749/PassEdu25053/PassEdu19465/PassEdu04568/PassEdu10685/PassEdu28391/PassEdu04938	14	CP0_5.Stigma.Up
SNARE binding	71/26442	1.49119e-05	0.00092	0.000801899	PassEdu26547/PassEdu31506/PassEdu31713/PassEdu22383/PassEdu05634/PassEdu18621/PassEdu19103/PassEdu07874	8	CP0_5.Stigma.Up
pectinesterase inhibitor activity	54/26442	2.02773e-05	0.0011989	0.00104499	PassEdu31532/PassEdu10550/PassEdu31533/PassEdu26572/PassEdu08113/PassEdu25053/PassEdu04568	7	CP0_5.Stigma.Up
clathrin-dependent endocytosis	37/26442	2.16051e-05	0.00122631	0.00106888	PassEdu26547/PassEdu31506/PassEdu31713/PassEdu22383/PassEdu05634/PassEdu19103	6	CP0_5.Stigma.Up
glycerophosphodiester phosphodiesterase activity	12/26442	2.6291e-05	0.00138174	0.00120436	PassEdu28064/PassEdu05793/PassEdu17328/PassEdu23483	4	CP0_5.Stigma.Up
plasma membrane bounded cell projection	12/26442	2.6291e-05	0.00138174	0.00120436	PassEdu09343/PassEdu31873/PassEdu16687/PassEdu21128	4	CP0_5.Stigma.Up
phospholipid binding	127/26442	3.19621e-05	0.00161979	0.00141186	PassEdu26547/PassEdu31506/PassEdu31713/PassEdu22383/PassEdu05634/PassEdu13159/PassEdu19103/PassEdu00650/PassEdu20996/PassEdu02165	10	CP0_5.Stigma.Up
phosphatidylinositol binding	80/26442	3.59579e-05	0.00175946	0.00153359	PassEdu26547/PassEdu31506/PassEdu31713/PassEdu22383/PassEdu05634/PassEdu13159/PassEdu19103/PassEdu02165	8	CP0_5.Stigma.Up
clathrin-coated pit	41/26442	3.96419e-05	0.00187506	0.00163436	PassEdu26547/PassEdu31506/PassEdu31713/PassEdu22383/PassEdu05634/PassEdu19103	6	CP0_5.Stigma.Up
cell wall modification	106/26442	4.38095e-05	0.00194808	0.001698	PassEdu31532/PassEdu31533/PassEdu26572/PassEdu02754/PassEdu02749/PassEdu25053/PassEdu19465/PassEdu04568/PassEdu10685	9	CP0_5.Stigma.Up
cell wall organization or biogenesis	387/26442	4.39313e-05	0.00194808	0.001698	PassEdu31532/PassEdu31533/PassEdu10900/PassEdu01893/PassEdu22784/PassEdu26572/PassEdu27758/PassEdu02754/PassEdu26682/PassEdu02749/PassEdu25053/PassEdu19465/PassEdu14185/PassEdu04568/PassEdu10685/PassEdu26715/PassEdu23767/PassEdu08099	18	CP0_5.Stigma.Up
receptor-mediated endocytosis	48/26442	9.86747e-05	0.00424301	0.00369833	PassEdu26547/PassEdu31506/PassEdu31713/PassEdu22383/PassEdu05634/PassEdu19103	6	CP0_5.Stigma.Up
cell wall organization	271/26442	0.000102996	0.00429856	0.00374675	PassEdu31532/PassEdu31533/PassEdu10900/PassEdu01893/PassEdu22784/PassEdu26572/PassEdu02754/PassEdu02749/PassEdu25053/PassEdu19465/PassEdu14185/PassEdu04568/PassEdu10685/PassEdu23767	14	CP0_5.Stigma.Up
cellular cation homeostasis	95/26442	0.000123061	0.00498923	0.00434876	PassEdu23233/PassEdu28108/PassEdu05812/PassEdu28075/PassEdu03715/PassEdu09384/PassEdu18235/PassEdu11139	8	CP0_5.Stigma.Up
polygalacturonase activity	75/26442	0.000171604	0.00676405	0.00589575	PassEdu08110/PassEdu16015/PassEdu16008/PassEdu22874/PassEdu16304/PassEdu20033/PassEdu16012	7	CP0_5.Stigma.Up
cellular ion homeostasis	102/26442	0.000201976	0.00774607	0.0067517	PassEdu23233/PassEdu28108/PassEdu05812/PassEdu28075/PassEdu03715/PassEdu09384/PassEdu18235/PassEdu11139	8	CP0_5.Stigma.Up
phosphoric diester hydrolase activity	55/26442	0.000212641	0.00794045	0.00692113	PassEdu28064/PassEdu05793/PassEdu17328/PassEdu11025/PassEdu23483/PassEdu20641	6	CP0_5.Stigma.Up
alditol metabolic process	20/26442	0.000233066	0.00813521	0.00709089	PassEdu28064/PassEdu05793/PassEdu17328/PassEdu23483	4	CP0_5.Stigma.Up
glycerol metabolic process	20/26442	0.000233066	0.00813521	0.00709089	PassEdu28064/PassEdu05793/PassEdu17328/PassEdu23483	4	CP0_5.Stigma.Up
vesicle budding from membrane	56/26442	0.000235055	0.00813521	0.00709089	PassEdu26547/PassEdu31506/PassEdu31713/PassEdu22383/PassEdu05634/PassEdu19103	6	CP0_5.Stigma.Up
external encapsulating structure organization	295/26442	0.000248287	0.00819605	0.00714392	PassEdu31532/PassEdu31533/PassEdu10900/PassEdu01893/PassEdu22784/PassEdu26572/PassEdu02754/PassEdu02749/PassEdu25053/PassEdu19465/PassEdu14185/PassEdu04568/PassEdu10685/PassEdu23767	14	CP0_5.Stigma.Up
small molecule catabolic process	260/26442	0.000248365	0.00819605	0.00714392	PassEdu30512/PassEdu25800/PassEdu05087/PassEdu16362/PassEdu19437/PassEdu23080/PassEdu23761/PassEdu14691/PassEdu18920/PassEdu30594/PassEdu27007/PassEdu22606/PassEdu08049	13	CP0_5.Stigma.Up
cell projection	21/26442	0.00028437	0.00917094	0.00799366	PassEdu09343/PassEdu31873/PassEdu16687/PassEdu21128	4	CP0_5.Stigma.Up
response to oxygen-containing compound	452/26442	0.000303641	0.00957483	0.0083457	PassEdu16711/PassEdu05359/PassEdu25820/PassEdu03359/PassEdu10900/PassEdu28266/PassEdu14130/PassEdu16362/PassEdu30743/PassEdu22967/PassEdu23761/PassEdu14185/PassEdu05337/PassEdu07929/PassEdu00619/PassEdu26658/PassEdu16543/PassEdu13474	18	CP0_5.Stigma.Up
clathrin binding	59/26442	0.00031362	0.0096117	0.00837784	PassEdu26547/PassEdu31506/PassEdu31713/PassEdu22383/PassEdu05634/PassEdu19103	6	CP0_5.Stigma.Up
vesicle organization	109/26442	0.000318358	0.0096117	0.00837784	PassEdu26547/PassEdu31506/PassEdu31713/PassEdu22383/PassEdu05634/PassEdu18621/PassEdu19103/PassEdu07874	8	CP0_5.Stigma.Up
clathrin-coated vesicle	61/26442	0.000376491	0.01113	0.00970125	PassEdu26547/PassEdu31506/PassEdu31713/PassEdu22383/PassEdu05634/PassEdu19103	6	CP0_5.Stigma.Up
protein tyrosine kinase activity	172/26442	0.000393634	0.0113862	0.00992459	PassEdu30759/PassEdu06490/PassEdu19470/PassEdu17444/PassEdu26257/PassEdu26855/PassEdu13592/PassEdu31827/PassEdu04287/PassEdu31111	10	CP0_5.Stigma.Up
polyol metabolic process	86/26442	0.000401207	0.0113862	0.00992459	PassEdu30512/PassEdu28064/PassEdu05793/PassEdu25800/PassEdu17328/PassEdu23483/PassEdu14691	7	CP0_5.Stigma.Up
ion homeostasis	173/26442	0.000412091	0.0114658	0.00999396	PassEdu23233/PassEdu30368/PassEdu04715/PassEdu28108/PassEdu05812/PassEdu28075/PassEdu03715/PassEdu09384/PassEdu18235/PassEdu11139	10	CP0_5.Stigma.Up
non-membrane spanning protein tyrosine kinase activity	87/26442	0.000430544	0.0115424	0.0100607	PassEdu30759/PassEdu26257/PassEdu26855/PassEdu13592/PassEdu31827/PassEdu04287/PassEdu31111	7	CP0_5.Stigma.Up
cellular chemical homeostasis	114/26442	0.000431111	0.0115424	0.0100607	PassEdu23233/PassEdu28108/PassEdu05812/PassEdu28075/PassEdu03715/PassEdu09384/PassEdu18235/PassEdu11139	8	CP0_5.Stigma.Up
actin polymerization or depolymerization	43/26442	0.000535939	0.0140833	0.0122754	PassEdu31282/PassEdu00010/PassEdu12362/PassEdu02599/PassEdu10234	5	CP0_5.Stigma.Up
actin filament depolymerization	26/26442	0.000667851	0.0172306	0.0150187	PassEdu00010/PassEdu12362/PassEdu02599/PassEdu10234	4	CP0_5.Stigma.Up
cation homeostasis	155/26442	0.000768202	0.0194657	0.0169669	PassEdu23233/PassEdu04715/PassEdu28108/PassEdu05812/PassEdu28075/PassEdu03715/PassEdu09384/PassEdu18235/PassEdu11139	9	CP0_5.Stigma.Up
response to abscisic acid	125/26442	0.000794544	0.01978	0.0172408	PassEdu16711/PassEdu05359/PassEdu25820/PassEdu03359/PassEdu28266/PassEdu07929/PassEdu00619/PassEdu13474	8	CP0_5.Stigma.Up
response to alcohol	127/26442	0.000881425	0.0214043	0.0186566	PassEdu16711/PassEdu05359/PassEdu25820/PassEdu03359/PassEdu28266/PassEdu07929/PassEdu00619/PassEdu13474	8	CP0_5.Stigma.Up
peptidyl-tyrosine modification	159/26442	0.000920683	0.0214043	0.0186566	PassEdu30759/PassEdu06490/PassEdu19470/PassEdu26257/PassEdu26855/PassEdu13592/PassEdu31827/PassEdu04287/PassEdu31111	9	CP0_5.Stigma.Up
peptidyl-tyrosine phosphorylation	159/26442	0.000920683	0.0214043	0.0186566	PassEdu30759/PassEdu06490/PassEdu19470/PassEdu26257/PassEdu26855/PassEdu13592/PassEdu31827/PassEdu04287/PassEdu31111	9	CP0_5.Stigma.Up
chemical homeostasis	262/26442	0.000921025	0.0214043	0.0186566	PassEdu23233/PassEdu30368/PassEdu04715/PassEdu28108/PassEdu05812/PassEdu00115/PassEdu28075/PassEdu03715/PassEdu09384/PassEdu18235/PassEdu11139/PassEdu10006	12	CP0_5.Stigma.Up
extracellular space	99/26442	0.000935213	0.0214043	0.0186566	PassEdu08643/PassEdu15206/PassEdu04778/PassEdu07196/PassEdu29531/PassEdu05049/PassEdu05050	7	CP0_5.Stigma.Up
inorganic ion homeostasis	160/26442	0.000962407	0.0216771	0.0188944	PassEdu23233/PassEdu04715/PassEdu28108/PassEdu05812/PassEdu28075/PassEdu03715/PassEdu09384/PassEdu18235/PassEdu11139	9	CP0_5.Stigma.Up
protein autophosphorylation	74/26442	0.00105989	0.0234998	0.0204831	PassEdu27262/PassEdu06490/PassEdu19470/PassEdu26855/PassEdu04050/PassEdu31827	6	CP0_5.Stigma.Up
thioredoxin-disulfide reductase activity	14/26442	0.00121139	0.0264455	0.0230507	PassEdu26257/PassEdu19956/PassEdu31111	3	CP0_5.Stigma.Up
cellular carbohydrate metabolic process	439/26442	0.00162495	0.0349364	0.0304516	PassEdu30512/PassEdu28064/PassEdu05793/PassEdu25800/PassEdu10900/PassEdu22784/PassEdu27758/PassEdu17328/PassEdu26682/PassEdu23483/PassEdu12161/PassEdu14185/PassEdu14691/PassEdu21672/PassEdu23767/PassEdu08099	16	CP0_5.Stigma.Up
actin cytoskeleton organization	110/26442	0.00172792	0.0365958	0.031898	PassEdu10226/PassEdu31282/PassEdu00010/PassEdu31873/PassEdu12362/PassEdu02599/PassEdu10234	7	CP0_5.Stigma.Up
cellular homeostasis	144/26442	0.00196935	0.0410958	0.0358203	PassEdu23233/PassEdu28108/PassEdu05812/PassEdu28075/PassEdu03715/PassEdu09384/PassEdu18235/PassEdu11139	8	CP0_5.Stigma.Up
actin filament-based process	113/26442	0.00201549	0.0414489	0.0361281	PassEdu10226/PassEdu31282/PassEdu00010/PassEdu31873/PassEdu12362/PassEdu02599/PassEdu10234	7	CP0_5.Stigma.Up
response to hydrogen peroxide	35/26442	0.00209417	0.0424518	0.0370022	PassEdu30743/PassEdu22967/PassEdu05337/PassEdu26658	4	CP0_5.Stigma.Up
homeostatic process	292/26442	0.00229489	0.0452285	0.0394225	PassEdu23233/PassEdu30368/PassEdu04715/PassEdu28108/PassEdu05812/PassEdu00115/PassEdu28075/PassEdu03715/PassEdu09384/PassEdu18235/PassEdu11139/PassEdu10006	12	CP0_5.Stigma.Up
organic hydroxy compound metabolic process	292/26442	0.00229489	0.0452285	0.0394225	PassEdu30512/PassEdu28064/PassEdu05793/PassEdu25800/PassEdu05087/PassEdu17328/PassEdu04937/PassEdu23483/PassEdu14691/PassEdu21745/PassEdu04938/PassEdu10006	12	CP0_5.Stigma.Up
alcohol metabolic process	150/26442	0.00253961	0.0493659	0.0430288	PassEdu30512/PassEdu28064/PassEdu05793/PassEdu25800/PassEdu05087/PassEdu17328/PassEdu23483/PassEdu14691	8	CP0_5.Stigma.Up
MCM complex	11/26442	1.50519e-13	6.93895e-11	5.8148e-11	PassEdu17203/PassEdu30213/PassEdu17256/PassEdu26843/PassEdu10560/PassEdu28081	6	CP0_5.Stigma.Down
THO complex	17/26442	3.98061e-12	9.1753e-10	7.68886e-10	PassEdu17203/PassEdu30213/PassEdu17256/PassEdu26843/PassEdu10560/PassEdu28081	6	CP0_5.Stigma.Down
DNA duplex unwinding	53/26442	1.14775e-10	1.32278e-08	1.10848e-08	PassEdu17203/PassEdu30213/PassEdu17256/PassEdu26843/PassEdu03184/PassEdu10560/PassEdu28081	7	CP0_5.Stigma.Down
DNA geometric change	53/26442	1.14775e-10	1.32278e-08	1.10848e-08	PassEdu17203/PassEdu30213/PassEdu17256/PassEdu26843/PassEdu03184/PassEdu10560/PassEdu28081	7	CP0_5.Stigma.Down
DNA replication initiation	29/26442	1.48908e-10	1.37293e-08	1.15051e-08	PassEdu17203/PassEdu30213/PassEdu17256/PassEdu26843/PassEdu10560/PassEdu28081	6	CP0_5.Stigma.Down
DNA conformation change	65/26442	5.05158e-10	3.8813e-08	3.25251e-08	PassEdu17203/PassEdu30213/PassEdu17256/PassEdu26843/PassEdu03184/PassEdu10560/PassEdu28081	7	CP0_5.Stigma.Down
DNA-templated DNA replication	123/26442	1.6249e-09	1.07011e-07	8.9675e-08	PassEdu17203/PassEdu30213/PassEdu17256/PassEdu26843/PassEdu03184/PassEdu10560/PassEdu28081/PassEdu09491	8	CP0_5.Stigma.Down
DNA helicase activity	47/26442	3.23872e-09	1.86631e-07	1.56396e-07	PassEdu17203/PassEdu30213/PassEdu17256/PassEdu26843/PassEdu10560/PassEdu28081	6	CP0_5.Stigma.Down
single-stranded DNA binding	59/26442	1.32457e-08	6.78475e-07	5.68559e-07	PassEdu30213/PassEdu17256/PassEdu26843/PassEdu03184/PassEdu10560/PassEdu28081	6	CP0_5.Stigma.Down
DNA replication	174/26442	2.50175e-08	1.15331e-06	9.66466e-07	PassEdu17203/PassEdu30213/PassEdu17256/PassEdu26843/PassEdu03184/PassEdu10560/PassEdu28081/PassEdu09491	8	CP0_5.Stigma.Down
double-strand break repair via homologous recombination	70/26442	3.76476e-08	1.57778e-06	1.32217e-06	PassEdu30213/PassEdu17256/PassEdu26843/PassEdu03184/PassEdu10560/PassEdu28081	6	CP0_5.Stigma.Down
recombinational repair	73/26442	4.85658e-08	1.86574e-06	1.56348e-06	PassEdu30213/PassEdu17256/PassEdu26843/PassEdu03184/PassEdu10560/PassEdu28081	6	CP0_5.Stigma.Down
DNA unwinding involved in DNA replication	16/26442	8.97014e-08	3.18095e-06	2.66562e-06	PassEdu17256/PassEdu26843/PassEdu03184/PassEdu10560	4	CP0_5.Stigma.Down
double-strand break repair	95/26442	2.36548e-07	7.78918e-06	6.52729e-06	PassEdu30213/PassEdu17256/PassEdu26843/PassEdu03184/PassEdu10560/PassEdu28081	6	CP0_5.Stigma.Down
chromosome organization	193/26442	9.76496e-07	3.0011e-05	2.5149e-05	PassEdu17203/PassEdu30213/PassEdu17256/PassEdu26843/PassEdu03184/PassEdu10560/PassEdu28081	7	CP0_5.Stigma.Down
ATP-dependent activity, acting on DNA	135/26442	1.87685e-06	5.40767e-05	4.5316e-05	PassEdu17203/PassEdu30213/PassEdu17256/PassEdu26843/PassEdu10560/PassEdu28081	6	CP0_5.Stigma.Down
helicase activity	240/26442	4.14718e-06	0.000112462	9.42423e-05	PassEdu17203/PassEdu30213/PassEdu17256/PassEdu26843/PassEdu10560/PassEdu28081/PassEdu25502	7	CP0_5.Stigma.Down
DNA recombination	163/26442	5.58537e-06	0.000143048	0.000119873	PassEdu30213/PassEdu17256/PassEdu26843/PassEdu03184/PassEdu10560/PassEdu28081	6	CP0_5.Stigma.Down
DNA strand elongation	14/26442	6.89607e-06	0.000158954	0.000133203	PassEdu30213/PassEdu26843/PassEdu10560	3	CP0_5.Stigma.Down
DNA strand elongation involved in DNA replication	14/26442	6.89607e-06	0.000158954	0.000133203	PassEdu30213/PassEdu26843/PassEdu10560	3	CP0_5.Stigma.Down
mitotic DNA replication	20/26442	2.13455e-05	0.000468585	0.000392672	PassEdu30213/PassEdu17256/PassEdu26843	3	CP0_5.Stigma.Down
ATP hydrolysis activity	321/26442	2.72802e-05	0.00055774	0.000467383	PassEdu17203/PassEdu30213/PassEdu17256/PassEdu26843/PassEdu10560/PassEdu28081/PassEdu00692	7	CP0_5.Stigma.Down
DNA repair	322/26442	2.78265e-05	0.00055774	0.000467383	PassEdu30213/PassEdu17256/PassEdu26843/PassEdu03184/PassEdu10560/PassEdu28081/PassEdu09491	7	CP0_5.Stigma.Down
cellular response to DNA damage stimulus	345/26442	4.31146e-05	0.00080052	0.000670832	PassEdu30213/PassEdu17256/PassEdu26843/PassEdu03184/PassEdu10560/PassEdu28081/PassEdu09491	7	CP0_5.Stigma.Down
cell cycle	473/26442	4.34122e-05	0.00080052	0.000670832	PassEdu17203/PassEdu30213/PassEdu17256/PassEdu26843/PassEdu03184/PassEdu10560/PassEdu28081/PassEdu21140	8	CP0_5.Stigma.Down
nuclear DNA replication	27/26442	5.40236e-05	0.00095788	0.000802699	PassEdu30213/PassEdu17256/PassEdu26843	3	CP0_5.Stigma.Down
cell cycle DNA replication	48/26442	0.000306617	0.0052352	0.00438708	PassEdu30213/PassEdu17256/PassEdu26843	3	CP0_5.Stigma.Down
3-oxoacyl-[acyl-carrier-protein] synthase activity	11/26442	0.000395805	0.00651665	0.00546093	PassEdu30213/PassEdu30658	2	CP0_5.Stigma.Down
3'-5' DNA helicase activity	17/26442	0.000968423	0.0153946	0.0129006	PassEdu17256/PassEdu28081	2	CP0_5.Stigma.Down
mitotic cell cycle process	198/26442	0.00210909	0.0324097	0.0271592	PassEdu30213/PassEdu17256/PassEdu26843/PassEdu21140	4	CP0_5.Stigma.Down
pectin catabolic process	120/26442	5.16197e-11	9.22444e-08	7.98204e-08	PassEdu02749/PassEdu31532/PassEdu02754/PassEdu19465/PassEdu31533/PassEdu13089/PassEdu02750/PassEdu04568/PassEdu26572/PassEdu25053/PassEdu31531/PassEdu02744/PassEdu13246/PassEdu30688/PassEdu17010/PassEdu23239/PassEdu19749/PassEdu26573/PassEdu19751/PassEdu31530/PassEdu22838/PassEdu12491	22	SP0_15.Stigma.Up
phosphatidylinositol-4,5-bisphosphate binding	47/26442	1.86979e-10	1.55339e-07	1.34417e-07	PassEdu31713/PassEdu13159/PassEdu23479/PassEdu26547/PassEdu22383/PassEdu31506/PassEdu05634/PassEdu19103/PassEdu02165/PassEdu19657/PassEdu19093/PassEdu01058/PassEdu01059/PassEdu00359	14	SP0_15.Stigma.Up
polysaccharide catabolic process	209/26442	2.92203e-10	1.55339e-07	1.34417e-07	PassEdu02749/PassEdu31532/PassEdu02754/PassEdu19465/PassEdu21672/PassEdu31533/PassEdu13089/PassEdu02750/PassEdu04568/PassEdu26572/PassEdu25053/PassEdu31531/PassEdu02744/PassEdu27106/PassEdu13246/PassEdu30717/PassEdu30688/PassEdu17010/PassEdu23239/PassEdu19749/PassEdu26573/PassEdu19751/PassEdu31530/PassEdu24257/PassEdu22838/PassEdu25945/PassEdu12491/PassEdu16239	28	SP0_15.Stigma.Up
phosphatidylinositol bisphosphate binding	49/26442	3.47709e-10	1.55339e-07	1.34417e-07	PassEdu31713/PassEdu13159/PassEdu23479/PassEdu26547/PassEdu22383/PassEdu31506/PassEdu05634/PassEdu19103/PassEdu02165/PassEdu19657/PassEdu19093/PassEdu01058/PassEdu01059/PassEdu00359	14	SP0_15.Stigma.Up
galacturonan metabolic process	153/26442	1.16032e-09	3.45583e-07	2.99038e-07	PassEdu02749/PassEdu31532/PassEdu02754/PassEdu19465/PassEdu31533/PassEdu13089/PassEdu02750/PassEdu04568/PassEdu26572/PassEdu25053/PassEdu31531/PassEdu02744/PassEdu13246/PassEdu30688/PassEdu17010/PassEdu23239/PassEdu19749/PassEdu26573/PassEdu19751/PassEdu31530/PassEdu22838/PassEdu12491/PassEdu00342	23	SP0_15.Stigma.Up
pectin metabolic process	153/26442	1.16032e-09	3.45583e-07	2.99038e-07	PassEdu02749/PassEdu31532/PassEdu02754/PassEdu19465/PassEdu31533/PassEdu13089/PassEdu02750/PassEdu04568/PassEdu26572/PassEdu25053/PassEdu31531/PassEdu02744/PassEdu13246/PassEdu30688/PassEdu17010/PassEdu23239/PassEdu19749/PassEdu26573/PassEdu19751/PassEdu31530/PassEdu22838/PassEdu12491/PassEdu00342	23	SP0_15.Stigma.Up
phosphatidylinositol phosphate binding	55/26442	1.86738e-09	4.76716e-07	4.12509e-07	PassEdu31713/PassEdu13159/PassEdu23479/PassEdu26547/PassEdu22383/PassEdu31506/PassEdu05634/PassEdu19103/PassEdu02165/PassEdu19657/PassEdu19093/PassEdu01058/PassEdu01059/PassEdu00359	14	SP0_15.Stigma.Up
pectinesterase activity	97/26442	2.37391e-09	5.30272e-07	4.58852e-07	PassEdu02749/PassEdu31532/PassEdu02754/PassEdu10550/PassEdu19465/PassEdu08113/PassEdu31533/PassEdu02750/PassEdu04568/PassEdu26572/PassEdu25053/PassEdu31531/PassEdu02744/PassEdu30688/PassEdu08061/PassEdu26573/PassEdu31530/PassEdu12491	18	SP0_15.Stigma.Up
carbohydrate catabolic process	350/26442	5.7764e-09	1.14694e-06	9.9246e-07	PassEdu02749/PassEdu31532/PassEdu25800/PassEdu02754/PassEdu19465/PassEdu30512/PassEdu21672/PassEdu31533/PassEdu13089/PassEdu02750/PassEdu04568/PassEdu26572/PassEdu25053/PassEdu23417/PassEdu31531/PassEdu02744/PassEdu27106/PassEdu13246/PassEdu30717/PassEdu05042/PassEdu30688/PassEdu17010/PassEdu23239/PassEdu19749/PassEdu26573/PassEdu19751/PassEdu31530/PassEdu24257/PassEdu22838/PassEdu31272/PassEdu25…	35	SP0_15.Stigma.Up
pectinesterase inhibitor activity	54/26442	1.47928e-08	2.64348e-06	2.28744e-06	PassEdu31532/PassEdu10550/PassEdu08113/PassEdu31533/PassEdu04568/PassEdu26572/PassEdu25053/PassEdu31531/PassEdu10522/PassEdu30688/PassEdu08061/PassEdu26573/PassEdu31530	13	SP0_15.Stigma.Up
calcium ion binding	283/26442	1.88467e-08	3.06174e-06	2.64936e-06	PassEdu20002/PassEdu04185/PassEdu00316/PassEdu04091/PassEdu28108/PassEdu19010/PassEdu27262/PassEdu03617/PassEdu13471/PassEdu09358/PassEdu20929/PassEdu22231/PassEdu31575/PassEdu04050/PassEdu03527/PassEdu29960/PassEdu25143/PassEdu16552/PassEdu08687/PassEdu00847/PassEdu01020/PassEdu05058/PassEdu00650/PassEdu05225/PassEdu09294/PassEdu21154/PassEdu15136/PassEdu29070/PassEdu22988/PassEdu25212	30	SP0_15.Stigma.Up
polysaccharide metabolic process	430/26442	3.74097e-08	5.57092e-06	4.8206e-06	PassEdu02749/PassEdu31532/PassEdu02754/PassEdu22784/PassEdu19465/PassEdu26682/PassEdu23767/PassEdu21672/PassEdu31533/PassEdu13089/PassEdu02750/PassEdu04568/PassEdu26572/PassEdu25053/PassEdu17434/PassEdu31531/PassEdu27758/PassEdu02744/PassEdu27106/PassEdu13246/PassEdu30717/PassEdu30688/PassEdu17010/PassEdu23239/PassEdu14185/PassEdu19749/PassEdu26573/PassEdu19751/PassEdu31530/PassEdu24257/PassEdu08…	38	SP0_15.Stigma.Up
phosphatidylinositol binding	80/26442	4.39468e-08	6.041e-06	5.22736e-06	PassEdu31713/PassEdu13159/PassEdu23479/PassEdu26547/PassEdu22383/PassEdu31506/PassEdu05634/PassEdu19103/PassEdu02165/PassEdu19657/PassEdu19093/PassEdu01058/PassEdu01059/PassEdu00907/PassEdu00359	15	SP0_15.Stigma.Up
SNARE binding	71/26442	6.34704e-08	8.10154e-06	7.01037e-06	PassEdu31713/PassEdu26547/PassEdu22383/PassEdu31506/PassEdu05634/PassEdu10141/PassEdu18621/PassEdu19103/PassEdu04823/PassEdu19657/PassEdu12576/PassEdu19093/PassEdu15400/PassEdu01038	14	SP0_15.Stigma.Up
aspartyl esterase activity	84/26442	8.68276e-08	1.03441e-05	8.95086e-06	PassEdu02749/PassEdu31532/PassEdu02754/PassEdu19465/PassEdu31533/PassEdu02750/PassEdu04568/PassEdu26572/PassEdu25053/PassEdu31531/PassEdu02744/PassEdu30688/PassEdu26573/PassEdu31530/PassEdu12491	15	SP0_15.Stigma.Up
1-phosphatidylinositol binding	20/26442	1.14815e-07	1.20691e-05	1.04435e-05	PassEdu31713/PassEdu26547/PassEdu22383/PassEdu31506/PassEdu05634/PassEdu19103/PassEdu19657/PassEdu19093	8	SP0_15.Stigma.Up
clathrin coat assembly	20/26442	1.14815e-07	1.20691e-05	1.04435e-05	PassEdu31713/PassEdu26547/PassEdu22383/PassEdu31506/PassEdu05634/PassEdu19103/PassEdu19657/PassEdu19093	8	SP0_15.Stigma.Up
polygalacturonase activity	75/26442	1.30917e-07	1.29972e-05	1.12466e-05	PassEdu16008/PassEdu16012/PassEdu16015/PassEdu08110/PassEdu22874/PassEdu26485/PassEdu20033/PassEdu20038/PassEdu20014/PassEdu16013/PassEdu16304/PassEdu20037/PassEdu20458/PassEdu29981	14	SP0_15.Stigma.Up
carbon-oxygen lyase activity, acting on polysaccharides	39/26442	3.65648e-07	3.31278e-05	2.86659e-05	PassEdu10845/PassEdu10852/PassEdu13089/PassEdu13246/PassEdu28506/PassEdu17010/PassEdu23239/PassEdu19749/PassEdu19751/PassEdu22838	10	SP0_15.Stigma.Up
enzyme inhibitor activity	223/26442	3.70764e-07	3.31278e-05	2.86659e-05	PassEdu01919/PassEdu31532/PassEdu20681/PassEdu05050/PassEdu10615/PassEdu01918/PassEdu01917/PassEdu10550/PassEdu09095/PassEdu01916/PassEdu08113/PassEdu31533/PassEdu04568/PassEdu26572/PassEdu25053/PassEdu31531/PassEdu10522/PassEdu16082/PassEdu30688/PassEdu08061/PassEdu26573/PassEdu31530/PassEdu05406/PassEdu07929	24	SP0_15.Stigma.Up
clathrin heavy chain binding	24/26442	5.96517e-07	5.07607e-05	4.3924e-05	PassEdu31713/PassEdu26547/PassEdu22383/PassEdu31506/PassEdu05634/PassEdu19103/PassEdu19657/PassEdu19093	8	SP0_15.Stigma.Up
phospholipid binding	127/26442	9.12319e-07	7.41052e-05	6.41242e-05	PassEdu31713/PassEdu13159/PassEdu23479/PassEdu26547/PassEdu22383/PassEdu31506/PassEdu05634/PassEdu19103/PassEdu20996/PassEdu02165/PassEdu19657/PassEdu19093/PassEdu01058/PassEdu00650/PassEdu01059/PassEdu00907/PassEdu00359	17	SP0_15.Stigma.Up
molecular function inhibitor activity	270/26442	1.06361e-06	8.26375e-05	7.15074e-05	PassEdu01919/PassEdu31532/PassEdu20681/PassEdu05050/PassEdu10615/PassEdu01918/PassEdu01917/PassEdu10550/PassEdu09095/PassEdu01916/PassEdu08113/PassEdu31533/PassEdu31327/PassEdu04568/PassEdu26572/PassEdu25053/PassEdu31531/PassEdu10522/PassEdu16082/PassEdu30688/PassEdu08061/PassEdu26573/PassEdu31530/PassEdu05406/PassEdu01584/PassEdu07929	26	SP0_15.Stigma.Up
carboxylic ester hydrolase activity	226/26442	1.71332e-06	0.000127571	0.000110389	PassEdu02749/PassEdu31532/PassEdu02754/PassEdu10550/PassEdu28391/PassEdu19465/PassEdu08113/PassEdu31533/PassEdu02420/PassEdu02423/PassEdu02750/PassEdu04568/PassEdu26572/PassEdu25053/PassEdu31531/PassEdu02744/PassEdu30688/PassEdu08061/PassEdu26573/PassEdu31530/PassEdu04937/PassEdu12491/PassEdu13967	23	SP0_15.Stigma.Up
cell wall modification	106/26442	1.94603e-06	0.000139102	0.000120367	PassEdu02749/PassEdu31532/PassEdu02754/PassEdu19465/PassEdu31533/PassEdu02750/PassEdu04568/PassEdu26572/PassEdu25053/PassEdu31531/PassEdu02744/PassEdu30688/PassEdu26573/PassEdu31530/PassEdu12491	15	SP0_15.Stigma.Up
enzyme regulator activity	489/26442	2.51594e-06	0.000172922	0.000149632	PassEdu01919/PassEdu31532/PassEdu20681/PassEdu05050/PassEdu21128/PassEdu10615/PassEdu01918/PassEdu01917/PassEdu02662/PassEdu00316/PassEdu12987/PassEdu10550/PassEdu09095/PassEdu01916/PassEdu08113/PassEdu19010/PassEdu24675/PassEdu31533/PassEdu31327/PassEdu21017/PassEdu22345/PassEdu20929/PassEdu04568/PassEdu26572/PassEdu18555/PassEdu25053/PassEdu31531/PassEdu10522/PassEdu16082/PassEdu30688/PassEdu08…	37	SP0_15.Stigma.Up
cell wall organization	271/26442	3.69254e-06	0.000244392	0.000211475	PassEdu02749/PassEdu31532/PassEdu02754/PassEdu01893/PassEdu22784/PassEdu19465/PassEdu25252/PassEdu23767/PassEdu31533/PassEdu02420/PassEdu02423/PassEdu02750/PassEdu04568/PassEdu26572/PassEdu25053/PassEdu31531/PassEdu02744/PassEdu29839/PassEdu30688/PassEdu14185/PassEdu26573/PassEdu31530/PassEdu05754/PassEdu12491/PassEdu00342	25	SP0_15.Stigma.Up
protein tyrosine kinase activity	172/26442	4.06092e-06	0.000259174	0.000224267	PassEdu30759/PassEdu31111/PassEdu19470/PassEdu26257/PassEdu06490/PassEdu13592/PassEdu17444/PassEdu26855/PassEdu04287/PassEdu31827/PassEdu04883/PassEdu00392/PassEdu07915/PassEdu02320/PassEdu23637/PassEdu00984/PassEdu28462/PassEdu12974/PassEdu27468	19	SP0_15.Stigma.Up
peptidyl-tyrosine modification	159/26442	5.1163e-06	0.000304761	0.000263714	PassEdu30759/PassEdu31111/PassEdu19470/PassEdu26257/PassEdu06490/PassEdu13592/PassEdu26855/PassEdu04287/PassEdu31827/PassEdu04883/PassEdu00392/PassEdu07915/PassEdu02320/PassEdu23637/PassEdu00984/PassEdu28462/PassEdu12974/PassEdu27468	18	SP0_15.Stigma.Up
peptidyl-tyrosine phosphorylation	159/26442	5.1163e-06	0.000304761	0.000263714	PassEdu30759/PassEdu31111/PassEdu19470/PassEdu26257/PassEdu06490/PassEdu13592/PassEdu26855/PassEdu04287/PassEdu31827/PassEdu04883/PassEdu00392/PassEdu07915/PassEdu02320/PassEdu23637/PassEdu00984/PassEdu28462/PassEdu12974/PassEdu27468	18	SP0_15.Stigma.Up
calmodulin binding	145/26442	5.7924e-06	0.000333904	0.000288932	PassEdu31081/PassEdu26232/PassEdu08459/PassEdu27262/PassEdu02505/PassEdu04050/PassEdu10941/PassEdu00385/PassEdu28931/PassEdu31473/PassEdu01020/PassEdu05058/PassEdu05225/PassEdu15990/PassEdu14099/PassEdu25028/PassEdu05797	17	SP0_15.Stigma.Up
negative regulation of catalytic activity	216/26442	9.74513e-06	0.000544205	0.000470908	PassEdu01919/PassEdu31532/PassEdu20681/PassEdu05050/PassEdu01918/PassEdu01917/PassEdu10550/PassEdu09095/PassEdu01916/PassEdu08113/PassEdu31533/PassEdu04568/PassEdu26572/PassEdu25053/PassEdu31531/PassEdu10522/PassEdu30688/PassEdu08061/PassEdu26573/PassEdu31530/PassEdu07929	21	SP0_15.Stigma.Up
negative regulation of molecular function	218/26442	1.12277e-05	0.000607999	0.00052611	PassEdu01919/PassEdu31532/PassEdu20681/PassEdu05050/PassEdu01918/PassEdu01917/PassEdu10550/PassEdu09095/PassEdu01916/PassEdu08113/PassEdu31533/PassEdu04568/PassEdu26572/PassEdu25053/PassEdu31531/PassEdu10522/PassEdu30688/PassEdu08061/PassEdu26573/PassEdu31530/PassEdu07929	21	SP0_15.Stigma.Up
vesicle organization	109/26442	1.3369e-05	0.00070266	0.000608021	PassEdu31713/PassEdu26547/PassEdu22383/PassEdu31506/PassEdu05634/PassEdu18621/PassEdu19103/PassEdu18555/PassEdu04823/PassEdu19657/PassEdu12576/PassEdu19093/PassEdu15400/PassEdu01038	14	SP0_15.Stigma.Up
cell wall organization or biogenesis	387/26442	1.38539e-05	0.000707339	0.00061207	PassEdu02749/PassEdu31532/PassEdu02754/PassEdu01893/PassEdu22784/PassEdu19465/PassEdu26682/PassEdu25252/PassEdu23767/PassEdu31533/PassEdu02420/PassEdu02423/PassEdu19481/PassEdu02750/PassEdu04568/PassEdu26572/PassEdu25053/PassEdu31531/PassEdu27758/PassEdu02744/PassEdu29839/PassEdu30688/PassEdu14185/PassEdu26573/PassEdu31530/PassEdu08099/PassEdu05754/PassEdu04982/PassEdu12491/PassEdu00342	30	SP0_15.Stigma.Up
external encapsulating structure organization	295/26442	1.61521e-05	0.000798372	0.000690843	PassEdu02749/PassEdu31532/PassEdu02754/PassEdu01893/PassEdu22784/PassEdu19465/PassEdu25252/PassEdu23767/PassEdu31533/PassEdu02420/PassEdu02423/PassEdu02750/PassEdu04568/PassEdu26572/PassEdu25053/PassEdu31531/PassEdu02744/PassEdu29839/PassEdu30688/PassEdu14185/PassEdu26573/PassEdu31530/PassEdu05754/PassEdu12491/PassEdu00342	25	SP0_15.Stigma.Up
cytoskeleton	314/26442	1.65304e-05	0.000798372	0.000690843	PassEdu10226/PassEdu10234/PassEdu09295/PassEdu12362/PassEdu00010/PassEdu31282/PassEdu02599/PassEdu21330/PassEdu02662/PassEdu26381/PassEdu19288/PassEdu30498/PassEdu28906/PassEdu00958/PassEdu05040/PassEdu00616/PassEdu31330/PassEdu23126/PassEdu30816/PassEdu02666/PassEdu22455/PassEdu10988/PassEdu05041/PassEdu15990/PassEdu22356/PassEdu27479	26	SP0_15.Stigma.Up
clathrin-dependent endocytosis	37/26442	2.14573e-05	0.00100906	0.000873151	PassEdu31713/PassEdu26547/PassEdu22383/PassEdu31506/PassEdu05634/PassEdu19103/PassEdu19657/PassEdu19093	8	SP0_15.Stigma.Up
plasma membrane region	48/26442	2.23458e-05	0.0010239	0.000885992	PassEdu31713/PassEdu21128/PassEdu26547/PassEdu22383/PassEdu31506/PassEdu05634/PassEdu19103/PassEdu19657/PassEdu19093	9	SP0_15.Stigma.Up
glycerophosphodiester phosphodiesterase activity	12/26442	2.44876e-05	0.00104251	0.000902099	PassEdu05793/PassEdu28064/PassEdu23483/PassEdu17328/PassEdu29981	5	SP0_15.Stigma.Up
plasma membrane bounded cell projection	12/26442	2.44876e-05	0.00104251	0.000902099	PassEdu23479/PassEdu21128/PassEdu09343/PassEdu16687/PassEdu31873	5	SP0_15.Stigma.Up
actin binding	130/26442	2.45022e-05	0.00104251	0.000902099	PassEdu10226/PassEdu10234/PassEdu12362/PassEdu00010/PassEdu31282/PassEdu02599/PassEdu12235/PassEdu26381/PassEdu30498/PassEdu14311/PassEdu11362/PassEdu25226/PassEdu21116/PassEdu15990/PassEdu22356	15	SP0_15.Stigma.Up
protein autophosphorylation	74/26442	2.80518e-05	0.00116578	0.00100877	PassEdu19470/PassEdu06490/PassEdu27262/PassEdu26855/PassEdu31827/PassEdu04883/PassEdu04050/PassEdu01020/PassEdu05058/PassEdu05225/PassEdu00392	11	SP0_15.Stigma.Up
cell cortex	75/26442	3.19102e-05	0.00129599	0.00112144	PassEdu31282/PassEdu13159/PassEdu23479/PassEdu21128/PassEdu26381/PassEdu30498/PassEdu23126/PassEdu02165/PassEdu01058/PassEdu01059/PassEdu00359	11	SP0_15.Stigma.Up
pectate lyase activity	29/26442	3.30071e-05	0.00131075	0.00113421	PassEdu13089/PassEdu13246/PassEdu17010/PassEdu23239/PassEdu19749/PassEdu19751/PassEdu22838	7	SP0_15.Stigma.Up
antiporter activity	201/26442	3.7629e-05	0.0014618	0.00126492	PassEdu09384/PassEdu07872/PassEdu30368/PassEdu09890/PassEdu04715/PassEdu03698/PassEdu02497/PassEdu10265/PassEdu18487/PassEdu05319/PassEdu27186/PassEdu21068/PassEdu21215/PassEdu12410/PassEdu28150/PassEdu23385/PassEdu08832/PassEdu16968/PassEdu04453	19	SP0_15.Stigma.Up
clathrin-coated pit	41/26442	4.72911e-05	0.00179807	0.00155589	PassEdu31713/PassEdu26547/PassEdu22383/PassEdu31506/PassEdu05634/PassEdu19103/PassEdu19657/PassEdu19093	8	SP0_15.Stigma.Up
active ion transmembrane transporter activity	227/26442	6.44957e-05	0.00240112	0.00207772	PassEdu09384/PassEdu30368/PassEdu09890/PassEdu04715/PassEdu03698/PassEdu05812/PassEdu02497/PassEdu28075/PassEdu30411/PassEdu18487/PassEdu28622/PassEdu02505/PassEdu24920/PassEdu21324/PassEdu03628/PassEdu27186/PassEdu17472/PassEdu28150/PassEdu16968/PassEdu04453	20	SP0_15.Stigma.Up
phosphoric diester hydrolase activity	55/26442	6.90248e-05	0.00251729	0.00217825	PassEdu05793/PassEdu28064/PassEdu11025/PassEdu20641/PassEdu23483/PassEdu31575/PassEdu30544/PassEdu17328/PassEdu29981	9	SP0_15.Stigma.Up
cytoskeletal protein binding	383/26442	7.42723e-05	0.00261578	0.00226347	PassEdu10226/PassEdu10234/PassEdu09295/PassEdu12362/PassEdu00010/PassEdu31282/PassEdu02599/PassEdu21330/PassEdu02662/PassEdu00468/PassEdu12235/PassEdu26381/PassEdu29409/PassEdu30498/PassEdu25155/PassEdu15536/PassEdu14311/PassEdu03041/PassEdu17977/PassEdu11362/PassEdu02666/PassEdu25226/PassEdu21116/PassEdu03772/PassEdu10988/PassEdu15990/PassEdu22356/PassEdu25036	28	SP0_15.Stigma.Up
cytoskeleton organization	248/26442	7.58914e-05	0.00261578	0.00226347	PassEdu10226/PassEdu10234/PassEdu12362/PassEdu00010/PassEdu31282/PassEdu02599/PassEdu02662/PassEdu26381/PassEdu30498/PassEdu31873/PassEdu05040/PassEdu00616/PassEdu23126/PassEdu30816/PassEdu02666/PassEdu25226/PassEdu22455/PassEdu05041/PassEdu15990/PassEdu22356/PassEdu27479	21	SP0_15.Stigma.Up
membrane organization	230/26442	7.73994e-05	0.00261578	0.00226347	PassEdu31713/PassEdu26547/PassEdu22383/PassEdu31506/PassEdu05634/PassEdu18621/PassEdu17137/PassEdu19103/PassEdu20996/PassEdu26339/PassEdu18555/PassEdu04823/PassEdu19657/PassEdu12576/PassEdu19093/PassEdu11222/PassEdu09652/PassEdu15400/PassEdu01038/PassEdu31741	20	SP0_15.Stigma.Up
export from cell	160/26442	7.75806e-05	0.00261578	0.00226347	PassEdu13159/PassEdu23479/PassEdu07872/PassEdu10141/PassEdu05812/PassEdu28075/PassEdu10265/PassEdu02165/PassEdu01058/PassEdu21068/PassEdu21215/PassEdu17472/PassEdu15400/PassEdu01059/PassEdu01038/PassEdu00359	16	SP0_15.Stigma.Up
vesicle budding from membrane	56/26442	7.98733e-05	0.00264321	0.00228721	PassEdu31713/PassEdu26547/PassEdu22383/PassEdu31506/PassEdu05634/PassEdu19103/PassEdu18555/PassEdu19657/PassEdu19093	9	SP0_15.Stigma.Up
transmembrane receptor protein kinase activity	129/26442	8.8995e-05	0.00289153	0.00250208	PassEdu19470/PassEdu06490/PassEdu04904/PassEdu15855/PassEdu26855/PassEdu31827/PassEdu26898/PassEdu04883/PassEdu31807/PassEdu02971/PassEdu00392/PassEdu07915/PassEdu01630/PassEdu27468	14	SP0_15.Stigma.Up
extracellular space	99/26442	9.67191e-05	0.00308637	0.00267068	PassEdu08643/PassEdu05049/PassEdu15206/PassEdu07196/PassEdu05050/PassEdu04778/PassEdu05048/PassEdu15207/PassEdu29531/PassEdu08640/PassEdu28312/PassEdu08648	12	SP0_15.Stigma.Up
cell surface receptor signaling pathway	100/26442	0.000106679	0.00334447	0.00289401	PassEdu04904/PassEdu15855/PassEdu31873/PassEdu26786/PassEdu26898/PassEdu31807/PassEdu02971/PassEdu13955/PassEdu11374/PassEdu14510/PassEdu01630/PassEdu06957	12	SP0_15.Stigma.Up
exocytosis	59/26442	0.000121365	0.00373931	0.00323568	PassEdu13159/PassEdu23479/PassEdu10141/PassEdu02165/PassEdu01058/PassEdu15400/PassEdu01059/PassEdu01038/PassEdu00359	9	SP0_15.Stigma.Up
regulation of pH	47/26442	0.000130847	0.0039631	0.00342933	PassEdu04715/PassEdu03698/PassEdu05812/PassEdu28075/PassEdu21324/PassEdu27186/PassEdu28150/PassEdu04453	8	SP0_15.Stigma.Up
receptor-mediated endocytosis	48/26442	0.000152547	0.00454336	0.00393143	PassEdu31713/PassEdu26547/PassEdu22383/PassEdu31506/PassEdu05634/PassEdu19103/PassEdu19657/PassEdu19093	8	SP0_15.Stigma.Up
chloroplast avoidance movement	17/26442	0.000166871	0.0048885	0.00423009	PassEdu21149/PassEdu29052/PassEdu21150/PassEdu04172/PassEdu21285	5	SP0_15.Stigma.Up
coated vesicle	138/26442	0.000183358	0.00528485	0.00457306	PassEdu31713/PassEdu26547/PassEdu22383/PassEdu31506/PassEdu05634/PassEdu26120/PassEdu18621/PassEdu19103/PassEdu16116/PassEdu19657/PassEdu23188/PassEdu12576/PassEdu19093/PassEdu25257	14	SP0_15.Stigma.Up
secondary active transmembrane transporter activity	388/26442	0.000221559	0.00627779	0.00543225	PassEdu09384/PassEdu07872/PassEdu30424/PassEdu30368/PassEdu09890/PassEdu04715/PassEdu03698/PassEdu02497/PassEdu00159/PassEdu10265/PassEdu30411/PassEdu18487/PassEdu28622/PassEdu05319/PassEdu20759/PassEdu05042/PassEdu27186/PassEdu21068/PassEdu21215/PassEdu01637/PassEdu12410/PassEdu28150/PassEdu23385/PassEdu08832/PassEdu16968/PassEdu04453/PassEdu10742	27	SP0_15.Stigma.Up
chloroplast accumulation movement	18/26442	0.000224834	0.00627779	0.00543225	PassEdu21149/PassEdu29052/PassEdu21150/PassEdu04172/PassEdu21285	5	SP0_15.Stigma.Up
actin cytoskeleton organization	110/26442	0.000265199	0.0072227	0.0062499	PassEdu10226/PassEdu10234/PassEdu12362/PassEdu00010/PassEdu31282/PassEdu02599/PassEdu26381/PassEdu30498/PassEdu31873/PassEdu25226/PassEdu15990/PassEdu22356	12	SP0_15.Stigma.Up
lipid binding	331/26442	0.000266759	0.0072227	0.0062499	PassEdu31713/PassEdu13159/PassEdu23479/PassEdu26547/PassEdu22383/PassEdu31506/PassEdu31489/PassEdu05634/PassEdu19103/PassEdu20996/PassEdu20146/PassEdu03561/PassEdu09760/PassEdu02165/PassEdu19657/PassEdu21637/PassEdu19093/PassEdu01058/PassEdu00650/PassEdu01059/PassEdu07929/PassEdu26771/PassEdu00907/PassEdu00359	24	SP0_15.Stigma.Up
oxidoreductase activity, acting on the CH-NH group of donors	40/26442	0.00028813	0.00747335	0.00646679	PassEdu23080/PassEdu27615/PassEdu09908/PassEdu16932/PassEdu27329/PassEdu05197/PassEdu30550	7	SP0_15.Stigma.Up
chloroplast localization	19/26442	0.000296926	0.00747335	0.00646679	PassEdu21149/PassEdu29052/PassEdu21150/PassEdu04172/PassEdu21285	5	SP0_15.Stigma.Up
chloroplast relocation	19/26442	0.000296926	0.00747335	0.00646679	PassEdu21149/PassEdu29052/PassEdu21150/PassEdu04172/PassEdu21285	5	SP0_15.Stigma.Up
establishment of plastid localization	19/26442	0.000296926	0.00747335	0.00646679	PassEdu21149/PassEdu29052/PassEdu21150/PassEdu04172/PassEdu21285	5	SP0_15.Stigma.Up
plastid localization	19/26442	0.000296926	0.00747335	0.00646679	PassEdu21149/PassEdu29052/PassEdu21150/PassEdu04172/PassEdu21285	5	SP0_15.Stigma.Up
cellular carbohydrate metabolic process	439/26442	0.000315589	0.00783273	0.00677777	PassEdu05793/PassEdu25800/PassEdu28064/PassEdu22784/PassEdu26682/PassEdu30512/PassEdu23767/PassEdu21672/PassEdu14691/PassEdu23483/PassEdu17434/PassEdu24415/PassEdu27758/PassEdu30717/PassEdu14185/PassEdu24257/PassEdu08099/PassEdu05933/PassEdu17328/PassEdu05754/PassEdu31272/PassEdu04982/PassEdu25945/PassEdu09944/PassEdu28824/PassEdu02689/PassEdu03480/PassEdu24973/PassEdu29981	29	SP0_15.Stigma.Up
transmembrane signaling receptor activity	146/26442	0.000329892	0.00807556	0.0069879	PassEdu19470/PassEdu06490/PassEdu04904/PassEdu15855/PassEdu26855/PassEdu31827/PassEdu26898/PassEdu04883/PassEdu31807/PassEdu02971/PassEdu00392/PassEdu07915/PassEdu01630/PassEdu27468	14	SP0_15.Stigma.Up
actin filament-based process	113/26442	0.000340792	0.00822967	0.00712125	PassEdu10226/PassEdu10234/PassEdu12362/PassEdu00010/PassEdu31282/PassEdu02599/PassEdu26381/PassEdu30498/PassEdu31873/PassEdu25226/PassEdu15990/PassEdu22356	12	SP0_15.Stigma.Up
monovalent cation:proton antiporter activity	54/26442	0.0003538	0.00831895	0.00719851	PassEdu09384/PassEdu09890/PassEdu04715/PassEdu03698/PassEdu27186/PassEdu28150/PassEdu16968/PassEdu04453	8	SP0_15.Stigma.Up
solute:proton antiporter activity	54/26442	0.0003538	0.00831895	0.00719851	PassEdu09384/PassEdu09890/PassEdu04715/PassEdu03698/PassEdu27186/PassEdu28150/PassEdu16968/PassEdu04453	8	SP0_15.Stigma.Up
alditol metabolic process	20/26442	0.000385265	0.00882651	0.0076377	PassEdu05793/PassEdu28064/PassEdu23483/PassEdu17328/PassEdu29981	5	SP0_15.Stigma.Up
glycerol metabolic process	20/26442	0.000385265	0.00882651	0.0076377	PassEdu05793/PassEdu28064/PassEdu23483/PassEdu17328/PassEdu29981	5	SP0_15.Stigma.Up
monovalent inorganic cation homeostasis	55/26442	0.000402272	0.0090995	0.00787392	PassEdu04715/PassEdu03698/PassEdu05812/PassEdu28075/PassEdu21324/PassEdu27186/PassEdu28150/PassEdu04453	8	SP0_15.Stigma.Up
proton transmembrane transporter activity	168/26442	0.000443087	0.00989745	0.0085644	PassEdu09384/PassEdu09890/PassEdu04715/PassEdu03698/PassEdu05812/PassEdu28075/PassEdu28622/PassEdu24920/PassEdu21324/PassEdu03628/PassEdu27186/PassEdu17472/PassEdu28150/PassEdu16968/PassEdu04453	15	SP0_15.Stigma.Up
secretion by cell	70/26442	0.000455901	0.00996644	0.0086241	PassEdu13159/PassEdu23479/PassEdu10141/PassEdu02165/PassEdu01058/PassEdu15400/PassEdu01059/PassEdu01038/PassEdu00359	9	SP0_15.Stigma.Up
actin polymerization or depolymerization	43/26442	0.00045733	0.00996644	0.0086241	PassEdu10234/PassEdu12362/PassEdu00010/PassEdu31282/PassEdu02599/PassEdu26381/PassEdu30498	7	SP0_15.Stigma.Up
cell projection	21/26442	0.000492085	0.0104685	0.00905855	PassEdu23479/PassEdu21128/PassEdu09343/PassEdu16687/PassEdu31873	5	SP0_15.Stigma.Up
pollen tube growth	21/26442	0.000492085	0.0104685	0.00905855	PassEdu23479/PassEdu21128/PassEdu31873/PassEdu02320/PassEdu00984	5	SP0_15.Stigma.Up
polyol metabolic process	86/26442	0.000508534	0.0106912	0.00925123	PassEdu05793/PassEdu25800/PassEdu28064/PassEdu30512/PassEdu14691/PassEdu23483/PassEdu17328/PassEdu31272/PassEdu09944/PassEdu29981	10	SP0_15.Stigma.Up
multi-multicellular organism process	44/26442	0.000528636	0.0108583	0.00939583	PassEdu23479/PassEdu21128/PassEdu31873/PassEdu21575/PassEdu28931/PassEdu02320/PassEdu00984	7	SP0_15.Stigma.Up
pollination	44/26442	0.000528636	0.0108583	0.00939583	PassEdu23479/PassEdu21128/PassEdu31873/PassEdu21575/PassEdu28931/PassEdu02320/PassEdu00984	7	SP0_15.Stigma.Up
non-membrane spanning protein tyrosine kinase activity	87/26442	0.000557984	0.0113309	0.00980477	PassEdu30759/PassEdu31111/PassEdu26257/PassEdu13592/PassEdu26855/PassEdu04287/PassEdu31827/PassEdu04883/PassEdu00392/PassEdu23637	10	SP0_15.Stigma.Up
solute:cation antiporter activity	58/26442	0.000580938	0.0116645	0.0100934	PassEdu09384/PassEdu09890/PassEdu04715/PassEdu03698/PassEdu27186/PassEdu28150/PassEdu16968/PassEdu04453	8	SP0_15.Stigma.Up
myosin binding	13/26442	0.000647633	0.0128238	0.0110966	PassEdu00468/PassEdu15536/PassEdu03041/PassEdu03772	4	SP0_15.Stigma.Up
clathrin binding	59/26442	0.000653028	0.0128238	0.0110966	PassEdu31713/PassEdu26547/PassEdu22383/PassEdu31506/PassEdu05634/PassEdu19103/PassEdu19657/PassEdu19093	8	SP0_15.Stigma.Up
actin filament organization	105/26442	0.000667643	0.0129682	0.0112216	PassEdu10226/PassEdu10234/PassEdu12362/PassEdu00010/PassEdu31282/PassEdu02599/PassEdu26381/PassEdu30498/PassEdu25226/PassEdu15990/PassEdu22356	11	SP0_15.Stigma.Up
secretion	74/26442	0.000689801	0.0132546	0.0114694	PassEdu13159/PassEdu23479/PassEdu10141/PassEdu02165/PassEdu01058/PassEdu15400/PassEdu01059/PassEdu01038/PassEdu00359	9	SP0_15.Stigma.Up
structural constituent of cytoskeleton	23/26442	0.000770659	0.0146507	0.0126775	PassEdu05040/PassEdu00616/PassEdu22455/PassEdu05041/PassEdu27479	5	SP0_15.Stigma.Up
clathrin-coated vesicle	61/26442	0.000818825	0.0154025	0.013328	PassEdu31713/PassEdu26547/PassEdu22383/PassEdu31506/PassEdu05634/PassEdu19103/PassEdu19657/PassEdu19093	8	SP0_15.Stigma.Up
signaling receptor activity	218/26442	0.00090403	0.0168281	0.0145616	PassEdu09343/PassEdu19470/PassEdu14130/PassEdu06490/PassEdu04904/PassEdu15855/PassEdu26855/PassEdu31827/PassEdu26898/PassEdu04883/PassEdu31807/PassEdu02971/PassEdu00392/PassEdu07929/PassEdu07915/PassEdu01630/PassEdu27468	17	SP0_15.Stigma.Up
SNAP receptor activity	49/26442	0.0010285	0.0189476	0.0163957	PassEdu18621/PassEdu17137/PassEdu04823/PassEdu12576/PassEdu11222/PassEdu15400/PassEdu01038	7	SP0_15.Stigma.Up
carbohydrate binding	283/26442	0.00114466	0.0208725	0.0180613	PassEdu31885/PassEdu26768/PassEdu10845/PassEdu10852/PassEdu16790/PassEdu27885/PassEdu05359/PassEdu10265/PassEdu08000/PassEdu26769/PassEdu28968/PassEdu25906/PassEdu28506/PassEdu31247/PassEdu15429/PassEdu10800/PassEdu25208/PassEdu13443/PassEdu13706/PassEdu01630	20	SP0_15.Stigma.Up
exocyst	37/26442	0.00119049	0.021489	0.0185947	PassEdu13159/PassEdu23479/PassEdu02165/PassEdu01058/PassEdu01059/PassEdu00359	6	SP0_15.Stigma.Up
molecular transducer activity	245/26442	0.00128346	0.0229354	0.0198463	PassEdu09343/PassEdu19470/PassEdu14130/PassEdu06490/PassEdu04904/PassEdu15855/PassEdu26855/PassEdu16896/PassEdu31827/PassEdu26898/PassEdu04883/PassEdu31807/PassEdu02971/PassEdu00392/PassEdu07929/PassEdu07915/PassEdu01630/PassEdu27468	18	SP0_15.Stigma.Up
pollen tube development	38/26442	0.001375	0.024328	0.0210513	PassEdu23479/PassEdu21128/PassEdu31873/PassEdu21575/PassEdu02320/PassEdu00984	6	SP0_15.Stigma.Up
cell tip growth	26/26442	0.00138884	0.0243319	0.0210547	PassEdu23479/PassEdu21128/PassEdu31873/PassEdu02320/PassEdu00984	5	SP0_15.Stigma.Up
cation transport	439/26442	0.00144467	0.0250643	0.0216884	PassEdu09384/PassEdu04185/PassEdu09890/PassEdu28108/PassEdu04715/PassEdu03698/PassEdu17507/PassEdu05812/PassEdu21437/PassEdu26108/PassEdu28075/PassEdu27175/PassEdu28622/PassEdu00500/PassEdu02505/PassEdu24920/PassEdu21324/PassEdu08232/PassEdu03628/PassEdu21741/PassEdu27186/PassEdu03715/PassEdu17472/PassEdu28150/PassEdu18235/PassEdu16968/PassEdu04453	27	SP0_15.Stigma.Up
organelle localization	133/26442	0.001462	0.0251211	0.0217376	PassEdu10141/PassEdu21149/PassEdu18555/PassEdu04823/PassEdu29052/PassEdu21150/PassEdu15400/PassEdu15990/PassEdu04172/PassEdu21285/PassEdu01038/PassEdu31741	12	SP0_15.Stigma.Up
microtubule-based process	210/26442	0.00160703	0.0273502	0.0236665	PassEdu09295/PassEdu21330/PassEdu02662/PassEdu29409/PassEdu25155/PassEdu05040/PassEdu00616/PassEdu31330/PassEdu23126/PassEdu17977/PassEdu30816/PassEdu02666/PassEdu22455/PassEdu05041/PassEdu25036/PassEdu27479	16	SP0_15.Stigma.Up
proton transmembrane transport	153/26442	0.00163511	0.0275284	0.0238207	PassEdu09890/PassEdu04715/PassEdu03698/PassEdu05812/PassEdu28075/PassEdu28622/PassEdu24920/PassEdu21324/PassEdu03628/PassEdu27186/PassEdu17472/PassEdu28150/PassEdu04453	13	SP0_15.Stigma.Up
cell morphogenesis involved in differentiation	53/26442	0.00164831	0.0275284	0.0238207	PassEdu23479/PassEdu21128/PassEdu16321/PassEdu31873/PassEdu05041/PassEdu02320/PassEdu00984	7	SP0_15.Stigma.Up
unidimensional cell growth	54/26442	0.00184111	0.0304636	0.0263606	PassEdu23479/PassEdu21128/PassEdu31873/PassEdu05041/PassEdu02320/PassEdu07163/PassEdu00984	7	SP0_15.Stigma.Up
inorganic ion transmembrane transport	429/26442	0.00214412	0.0351517	0.0304173	PassEdu09384/PassEdu04185/PassEdu09890/PassEdu28108/PassEdu04715/PassEdu03698/PassEdu17507/PassEdu05812/PassEdu21437/PassEdu26108/PassEdu28075/PassEdu00159/PassEdu30411/PassEdu28622/PassEdu00500/PassEdu02505/PassEdu24920/PassEdu21324/PassEdu03628/PassEdu27186/PassEdu17472/PassEdu28150/PassEdu23385/PassEdu08832/PassEdu16968/PassEdu04453	26	SP0_15.Stigma.Up
developmental cell growth	29/26442	0.00231191	0.037558	0.0324995	PassEdu23479/PassEdu21128/PassEdu31873/PassEdu02320/PassEdu00984	5	SP0_15.Stigma.Up
beta-galactosidase activity	42/26442	0.00233857	0.0376488	0.032578	PassEdu31885/PassEdu26768/PassEdu16790/PassEdu26769/PassEdu25906/PassEdu31247	6	SP0_15.Stigma.Up
supramolecular fiber organization	141/26442	0.00239712	0.0382468	0.0330955	PassEdu10226/PassEdu10234/PassEdu12362/PassEdu00010/PassEdu31282/PassEdu02599/PassEdu26381/PassEdu30498/PassEdu23126/PassEdu25226/PassEdu15990/PassEdu22356	12	SP0_15.Stigma.Up
oxidoreductase activity, acting on single donors with incorporation of molecular oxygen	73/26442	0.00265116	0.0419258	0.036279	PassEdu25800/PassEdu30512/PassEdu30845/PassEdu17610/PassEdu31272/PassEdu15763/PassEdu15762/PassEdu31180	8	SP0_15.Stigma.Up
cation transmembrane transport	414/26442	0.00270762	0.0424431	0.0367266	PassEdu09384/PassEdu04185/PassEdu09890/PassEdu28108/PassEdu04715/PassEdu03698/PassEdu17507/PassEdu05812/PassEdu21437/PassEdu26108/PassEdu28075/PassEdu27175/PassEdu28622/PassEdu00500/PassEdu02505/PassEdu24920/PassEdu21324/PassEdu08232/PassEdu03628/PassEdu21741/PassEdu27186/PassEdu17472/PassEdu28150/PassEdu16968/PassEdu04453	25	SP0_15.Stigma.Up
phosphoric ester hydrolase activity	462/26442	0.00295197	0.0458701	0.0396921	PassEdu03310/PassEdu13311/PassEdu05793/PassEdu28064/PassEdu11025/PassEdu20641/PassEdu03978/PassEdu14691/PassEdu23483/PassEdu31575/PassEdu26847/PassEdu30481/PassEdu30544/PassEdu09852/PassEdu04574/PassEdu00273/PassEdu05933/PassEdu17328/PassEdu30500/PassEdu09944/PassEdu02689/PassEdu09842/PassEdu03480/PassEdu19100/PassEdu16735/PassEdu29981/PassEdu18195	27	SP0_15.Stigma.Up
phosphatidylinositol phosphate biosynthetic process	44/26442	0.00297758	0.0458701	0.0396921	PassEdu04209/PassEdu18170/PassEdu28968/PassEdu03874/PassEdu03504/PassEdu18976	6	SP0_15.Stigma.Up
transmembrane receptor protein tyrosine kinase activity	75/26442	0.00314292	0.0480034	0.041538	PassEdu19470/PassEdu06490/PassEdu26855/PassEdu31827/PassEdu04883/PassEdu00392/PassEdu07915/PassEdu27468	8	SP0_15.Stigma.Up
developmental growth involved in morphogenesis	60/26442	0.00339078	0.0507058	0.0438765	PassEdu23479/PassEdu21128/PassEdu31873/PassEdu05041/PassEdu02320/PassEdu07163/PassEdu00984	7	SP0_15.Stigma.Up
inorganic cation transmembrane transporter activity	399/26442	0.0034198	0.0507058	0.0438765	PassEdu09384/PassEdu04185/PassEdu09890/PassEdu04715/PassEdu03698/PassEdu17507/PassEdu05812/PassEdu21437/PassEdu26108/PassEdu28075/PassEdu27175/PassEdu28622/PassEdu00500/PassEdu02505/PassEdu24920/PassEdu21324/PassEdu08232/PassEdu03628/PassEdu21741/PassEdu27186/PassEdu17472/PassEdu28150/PassEdu16968/PassEdu04453	24	SP0_15.Stigma.Up
inorganic cation transmembrane transport	355/26442	0.00347606	0.0507058	0.0438765	PassEdu09384/PassEdu04185/PassEdu09890/PassEdu28108/PassEdu04715/PassEdu03698/PassEdu17507/PassEdu05812/PassEdu21437/PassEdu26108/PassEdu28075/PassEdu28622/PassEdu00500/PassEdu02505/PassEdu24920/PassEdu21324/PassEdu03628/PassEdu27186/PassEdu17472/PassEdu28150/PassEdu16968/PassEdu04453	22	SP0_15.Stigma.Up
amine catabolic process	10/26442	0.00354685	0.0507058	0.0438765	PassEdu27329/PassEdu05197/PassEdu30550	3	SP0_15.Stigma.Up
cellular biogenic amine catabolic process	10/26442	0.00354685	0.0507058	0.0438765	PassEdu27329/PassEdu05197/PassEdu30550	3	SP0_15.Stigma.Up
polyamine catabolic process	10/26442	0.00354685	0.0507058	0.0438765	PassEdu27329/PassEdu05197/PassEdu30550	3	SP0_15.Stigma.Up
polyamine oxidase activity	10/26442	0.00354685	0.0507058	0.0438765	PassEdu27329/PassEdu05197/PassEdu30550	3	SP0_15.Stigma.Up
rhamnogalacturonan endolyase activity	10/26442	0.00354685	0.0507058	0.0438765	PassEdu10845/PassEdu10852/PassEdu28506	3	SP0_15.Stigma.Up
endocytosis	94/26442	0.00372353	0.0524024	0.0453445	PassEdu31713/PassEdu26547/PassEdu22383/PassEdu31506/PassEdu05634/PassEdu19103/PassEdu19657/PassEdu29960/PassEdu19093	9	SP0_15.Stigma.Up
cell development	61/26442	0.00372418	0.0524024	0.0453445	PassEdu23479/PassEdu21128/PassEdu16321/PassEdu31873/PassEdu05041/PassEdu02320/PassEdu00984	7	SP0_15.Stigma.Up
energy derivation by oxidation of organic compounds	173/26442	1.25303e-05	0.00939832	0.0085458	PassEdu07533/PassEdu22920/PassEdu03900/PassEdu21019/PassEdu19573/PassEdu14480/PassEdu00835/PassEdu26868	8	SP0_15.Stigma.Down
O-methyltransferase activity	54/26442	2.07401e-05	0.00939832	0.0085458	PassEdu07997/PassEdu07994/PassEdu07991/PassEdu07996/PassEdu07992	5	SP0_15.Stigma.Down
starch metabolic process	29/26442	2.93087e-05	0.00939832	0.0085458	PassEdu14368/PassEdu21019/PassEdu24494/PassEdu26868	4	SP0_15.Stigma.Down
unfolded protein binding	132/26442	0.000172723	0.0397591	0.0361526	PassEdu15579/PassEdu00634/PassEdu08627/PassEdu19547/PassEdu18208/PassEdu19280	6	SP0_15.Stigma.Down
response to topologically incorrect protein	54/26442	0.000346196	0.0397591	0.0361526	PassEdu09606/PassEdu19547/PassEdu18208/PassEdu19280	4	SP0_15.Stigma.Down
polysaccharide metabolic process	430/26442	0.000352569	0.0397591	0.0361526	PassEdu00244/PassEdu22920/PassEdu14368/PassEdu03603/PassEdu12851/PassEdu21019/PassEdu21071/PassEdu20545/PassEdu24494/PassEdu26868	10	SP0_15.Stigma.Down
energy reserve metabolic process	23/26442	0.000371967	0.0397591	0.0361526	PassEdu22920/PassEdu21019/PassEdu26868	3	SP0_15.Stigma.Down
glycogen metabolic process	23/26442	0.000371967	0.0397591	0.0361526	PassEdu22920/PassEdu21019/PassEdu26868	3	SP0_15.Stigma.Down
misfolded protein binding	23/26442	0.000371967	0.0397591	0.0361526	PassEdu19547/PassEdu18208/PassEdu19280	3	SP0_15.Stigma.Down
chaperone-mediated protein folding	58/26442	0.000455648	0.0438334	0.0398573	PassEdu13190/PassEdu19547/PassEdu18208/PassEdu19280	4	SP0_15.Stigma.Down
gravitropism	30/26442	0.000826173	0.0548791	0.049901	PassEdu25477/PassEdu30130/PassEdu05020	3	SP0_15.Stigma.Down
cellular response to unfolded protein	31/26442	0.000910571	0.0548791	0.049901	PassEdu19547/PassEdu18208/PassEdu19280	3	SP0_15.Stigma.Down
response to gravity	31/26442	0.000910571	0.0548791	0.049901	PassEdu25477/PassEdu30130/PassEdu05020	3	SP0_15.Stigma.Down
response to unfolded protein	31/26442	0.000910571	0.0548791	0.049901	PassEdu19547/PassEdu18208/PassEdu19280	3	SP0_15.Stigma.Down
ATP-dependent protein folding chaperone	70/26442	0.000929904	0.0548791	0.049901	PassEdu08627/PassEdu19547/PassEdu18208/PassEdu19280	4	SP0_15.Stigma.Down
cellular polysaccharide metabolic process	250/26442	0.000947573	0.0548791	0.049901	PassEdu22920/PassEdu14368/PassEdu21019/PassEdu21071/PassEdu20545/PassEdu24494/PassEdu26868	7	SP0_15.Stigma.Down
protein folding	251/26442	0.000969798	0.0548791	0.049901	PassEdu15579/PassEdu00634/PassEdu13190/PassEdu08627/PassEdu19547/PassEdu18208/PassEdu19280	7	SP0_15.Stigma.Down
polygalacturonase activity	75/26442	2.00239e-10	3.06566e-07	2.78227e-07	PassEdu08110/PassEdu16015/PassEdu16008/PassEdu18932/PassEdu20033/PassEdu16304/PassEdu16012/PassEdu26485/PassEdu20014/PassEdu20038/PassEdu16013/PassEdu12834/PassEdu12225/PassEdu20037/PassEdu22874	15	CP0_15.Stigma.Up
pectin catabolic process	120/26442	3.42672e-09	2.62316e-06	2.38067e-06	PassEdu19465/PassEdu31532/PassEdu31533/PassEdu26572/PassEdu02754/PassEdu25053/PassEdu02749/PassEdu13246/PassEdu30688/PassEdu17447/PassEdu23239/PassEdu22838/PassEdu19749/PassEdu19751/PassEdu04568/PassEdu31531/PassEdu31530	17	CP0_15.Stigma.Up
calcium ion binding	283/26442	7.63885e-08	2.16997e-05	1.96938e-05	PassEdu13939/PassEdu27262/PassEdu20002/PassEdu04091/PassEdu07955/PassEdu04050/PassEdu01020/PassEdu00316/PassEdu21154/PassEdu21282/PassEdu03617/PassEdu22231/PassEdu29755/PassEdu19010/PassEdu00650/PassEdu03059/PassEdu09358/PassEdu16552/PassEdu15136/PassEdu28108/PassEdu03527/PassEdu04815/PassEdu08687/PassEdu13471	24	CP0_15.Stigma.Up
enzyme regulator activity	489/26442	7.77997e-08	2.16997e-05	1.96938e-05	PassEdu31327/PassEdu13939/PassEdu31532/PassEdu01919/PassEdu20681/PassEdu12987/PassEdu05406/PassEdu02662/PassEdu10550/PassEdu21128/PassEdu01918/PassEdu10615/PassEdu31533/PassEdu22345/PassEdu24675/PassEdu08113/PassEdu05050/PassEdu00316/PassEdu24852/PassEdu26572/PassEdu12464/PassEdu09095/PassEdu21017/PassEdu25053/PassEdu01917/PassEdu01916/PassEdu30688/PassEdu18555/PassEdu19010/PassEdu16552/PassEdu04…	33	CP0_15.Stigma.Up
carbohydrate catabolic process	350/26442	8.42819e-08	2.16997e-05	1.96938e-05	PassEdu25800/PassEdu30512/PassEdu19465/PassEdu31272/PassEdu21672/PassEdu31532/PassEdu03487/PassEdu31533/PassEdu26572/PassEdu16239/PassEdu02754/PassEdu12161/PassEdu25053/PassEdu02749/PassEdu29073/PassEdu23417/PassEdu13246/PassEdu30688/PassEdu17447/PassEdu23239/PassEdu22838/PassEdu19749/PassEdu19751/PassEdu27106/PassEdu04568/PassEdu31531/PassEdu31530	27	CP0_15.Stigma.Up
enzyme inhibitor activity	223/26442	8.50413e-08	2.16997e-05	1.96938e-05	PassEdu31532/PassEdu01919/PassEdu20681/PassEdu05406/PassEdu10550/PassEdu01918/PassEdu10615/PassEdu31533/PassEdu08113/PassEdu05050/PassEdu24852/PassEdu26572/PassEdu12464/PassEdu09095/PassEdu25053/PassEdu01917/PassEdu01916/PassEdu30688/PassEdu04568/PassEdu31531/PassEdu31530	21	CP0_15.Stigma.Up
polysaccharide catabolic process	209/26442	1.32498e-07	2.30582e-05	2.09267e-05	PassEdu19465/PassEdu21672/PassEdu31532/PassEdu31533/PassEdu26572/PassEdu16239/PassEdu02754/PassEdu25053/PassEdu02749/PassEdu13246/PassEdu30688/PassEdu17447/PassEdu23239/PassEdu22838/PassEdu19749/PassEdu19751/PassEdu27106/PassEdu04568/PassEdu31531/PassEdu31530	20	CP0_15.Stigma.Up
galacturonan metabolic process	153/26442	1.35548e-07	2.30582e-05	2.09267e-05	PassEdu19465/PassEdu31532/PassEdu31533/PassEdu26572/PassEdu02754/PassEdu25053/PassEdu02749/PassEdu13246/PassEdu30688/PassEdu17447/PassEdu23239/PassEdu22838/PassEdu19749/PassEdu19751/PassEdu04568/PassEdu31531/PassEdu31530	17	CP0_15.Stigma.Up
pectin metabolic process	153/26442	1.35548e-07	2.30582e-05	2.09267e-05	PassEdu19465/PassEdu31532/PassEdu31533/PassEdu26572/PassEdu02754/PassEdu25053/PassEdu02749/PassEdu13246/PassEdu30688/PassEdu17447/PassEdu23239/PassEdu22838/PassEdu19749/PassEdu19751/PassEdu04568/PassEdu31531/PassEdu31530	17	CP0_15.Stigma.Up
1-phosphatidylinositol binding	20/26442	2.31383e-07	3.22043e-05	2.92273e-05	PassEdu31506/PassEdu26547/PassEdu31713/PassEdu05634/PassEdu22383/PassEdu19103/PassEdu19657	7	CP0_15.Stigma.Up
clathrin coat assembly	20/26442	2.31383e-07	3.22043e-05	2.92273e-05	PassEdu31506/PassEdu26547/PassEdu31713/PassEdu05634/PassEdu22383/PassEdu19103/PassEdu19657	7	CP0_15.Stigma.Up
pectinesterase inhibitor activity	54/26442	4.61604e-07	5.45833e-05	4.95376e-05	PassEdu31532/PassEdu10550/PassEdu31533/PassEdu08113/PassEdu26572/PassEdu25053/PassEdu30688/PassEdu04568/PassEdu31531/PassEdu31530	10	CP0_15.Stigma.Up
pectinesterase activity	97/26442	4.63477e-07	5.45833e-05	4.95376e-05	PassEdu19465/PassEdu31532/PassEdu10550/PassEdu31533/PassEdu08113/PassEdu26572/PassEdu02754/PassEdu25053/PassEdu02749/PassEdu30688/PassEdu04568/PassEdu31531/PassEdu31530	13	CP0_15.Stigma.Up
molecular function inhibitor activity	270/26442	5.26134e-07	5.75365e-05	5.22178e-05	PassEdu31327/PassEdu31532/PassEdu01919/PassEdu20681/PassEdu05406/PassEdu10550/PassEdu01918/PassEdu10615/PassEdu31533/PassEdu08113/PassEdu05050/PassEdu24852/PassEdu26572/PassEdu12464/PassEdu09095/PassEdu25053/PassEdu01917/PassEdu01916/PassEdu30688/PassEdu04568/PassEdu31531/PassEdu31530	22	CP0_15.Stigma.Up
clathrin heavy chain binding	24/26442	9.51694e-07	9.48978e-05	8.61254e-05	PassEdu31506/PassEdu26547/PassEdu31713/PassEdu05634/PassEdu22383/PassEdu19103/PassEdu19657	7	CP0_15.Stigma.Up
negative regulation of catalytic activity	216/26442	9.91747e-07	9.48978e-05	8.61254e-05	PassEdu31532/PassEdu01919/PassEdu20681/PassEdu10550/PassEdu01918/PassEdu31533/PassEdu08113/PassEdu05050/PassEdu24852/PassEdu26572/PassEdu12464/PassEdu09095/PassEdu25053/PassEdu01917/PassEdu01916/PassEdu30688/PassEdu04568/PassEdu31531/PassEdu31530	19	CP0_15.Stigma.Up
negative regulation of molecular function	218/26442	1.13987e-06	0.000102655	9.3166e-05	PassEdu31532/PassEdu01919/PassEdu20681/PassEdu10550/PassEdu01918/PassEdu31533/PassEdu08113/PassEdu05050/PassEdu24852/PassEdu26572/PassEdu12464/PassEdu09095/PassEdu25053/PassEdu01917/PassEdu01916/PassEdu30688/PassEdu04568/PassEdu31531/PassEdu31530	19	CP0_15.Stigma.Up
protein autophosphorylation	74/26442	1.23874e-06	0.000104304	9.46625e-05	PassEdu06490/PassEdu19470/PassEdu27262/PassEdu26855/PassEdu04050/PassEdu01020/PassEdu31827/PassEdu04883/PassEdu03059/PassEdu03636/PassEdu20105	11	CP0_15.Stigma.Up
phosphatidylinositol-4,5-bisphosphate binding	47/26442	1.29444e-06	0.000104304	9.46625e-05	PassEdu31506/PassEdu26547/PassEdu31713/PassEdu05634/PassEdu13159/PassEdu22383/PassEdu19103/PassEdu19657/PassEdu02165	9	CP0_15.Stigma.Up
phosphatidylinositol bisphosphate binding	49/26442	1.87147e-06	0.000143261	0.000130018	PassEdu31506/PassEdu26547/PassEdu31713/PassEdu05634/PassEdu13159/PassEdu22383/PassEdu19103/PassEdu19657/PassEdu02165	9	CP0_15.Stigma.Up
aspartyl esterase activity	84/26442	4.45048e-06	0.000318803	0.000289333	PassEdu19465/PassEdu31532/PassEdu31533/PassEdu26572/PassEdu02754/PassEdu25053/PassEdu02749/PassEdu30688/PassEdu04568/PassEdu31531/PassEdu31530	11	CP0_15.Stigma.Up
polysaccharide metabolic process	430/26442	4.5811e-06	0.000318803	0.000289333	PassEdu19465/PassEdu21672/PassEdu31532/PassEdu31533/PassEdu27925/PassEdu22784/PassEdu26572/PassEdu16239/PassEdu02754/PassEdu12169/PassEdu25053/PassEdu26682/PassEdu02749/PassEdu14185/PassEdu13246/PassEdu30688/PassEdu17447/PassEdu23239/PassEdu22838/PassEdu19749/PassEdu10900/PassEdu17379/PassEdu19751/PassEdu27106/PassEdu04568/PassEdu31531/PassEdu31530	27	CP0_15.Stigma.Up
phosphatidylinositol phosphate binding	55/26442	5.10795e-06	0.000340012	0.000308581	PassEdu31506/PassEdu26547/PassEdu31713/PassEdu05634/PassEdu13159/PassEdu22383/PassEdu19103/PassEdu19657/PassEdu02165	9	CP0_15.Stigma.Up
cell wall modification	106/26442	7.71861e-06	0.000492383	0.000446867	PassEdu19465/PassEdu31532/PassEdu31533/PassEdu27925/PassEdu26572/PassEdu02754/PassEdu25053/PassEdu02749/PassEdu30688/PassEdu04568/PassEdu31531/PassEdu31530	12	CP0_15.Stigma.Up
transmembrane receptor protein kinase activity	129/26442	1.17809e-05	0.000721462	0.00065477	PassEdu04904/PassEdu06490/PassEdu19470/PassEdu26855/PassEdu31827/PassEdu15855/PassEdu26898/PassEdu04883/PassEdu03636/PassEdu31807/PassEdu07915/PassEdu27178/PassEdu27468	13	CP0_15.Stigma.Up
plasma membrane region	48/26442	1.49233e-05	0.000878754	0.000797521	PassEdu31506/PassEdu26547/PassEdu31713/PassEdu05634/PassEdu21128/PassEdu22383/PassEdu19103/PassEdu19657	8	CP0_15.Stigma.Up
clathrin-dependent endocytosis	37/26442	2.17006e-05	0.0012305	0.00111676	PassEdu31506/PassEdu26547/PassEdu31713/PassEdu05634/PassEdu22383/PassEdu19103/PassEdu19657	7	CP0_15.Stigma.Up
cell wall organization	271/26442	2.63995e-05	0.00139559	0.00126658	PassEdu19465/PassEdu31532/PassEdu29839/PassEdu31533/PassEdu01893/PassEdu27925/PassEdu22784/PassEdu26572/PassEdu02754/PassEdu25053/PassEdu02749/PassEdu14185/PassEdu13520/PassEdu30688/PassEdu25252/PassEdu10900/PassEdu04568/PassEdu31531/PassEdu31530	19	CP0_15.Stigma.Up
external encapsulating structure organization	295/26442	2.64351e-05	0.00139559	0.00126658	PassEdu19465/PassEdu31532/PassEdu29839/PassEdu31533/PassEdu01893/PassEdu27925/PassEdu22784/PassEdu26572/PassEdu02754/PassEdu25053/PassEdu02749/PassEdu14185/PassEdu00993/PassEdu13520/PassEdu30688/PassEdu25252/PassEdu10900/PassEdu04568/PassEdu31531/PassEdu31530	20	CP0_15.Stigma.Up
carbon-oxygen lyase activity, acting on polysaccharides	39/26442	3.11236e-05	0.00158834	0.00144151	PassEdu13246/PassEdu17447/PassEdu23239/PassEdu22838/PassEdu19749/PassEdu19751/PassEdu28506	7	CP0_15.Stigma.Up
calmodulin binding	145/26442	4.10657e-05	0.00198698	0.0018033	PassEdu12477/PassEdu26232/PassEdu14099/PassEdu27262/PassEdu13313/PassEdu04050/PassEdu01020/PassEdu10941/PassEdu31081/PassEdu03059/PassEdu26227/PassEdu08459/PassEdu20105	13	CP0_15.Stigma.Up
SNARE binding	71/26442	4.28249e-05	0.00198698	0.0018033	PassEdu31506/PassEdu18621/PassEdu26547/PassEdu31713/PassEdu10141/PassEdu05634/PassEdu22383/PassEdu19103/PassEdu19657	9	CP0_15.Stigma.Up
clathrin-coated pit	41/26442	4.3675e-05	0.00198698	0.0018033	PassEdu31506/PassEdu26547/PassEdu31713/PassEdu05634/PassEdu22383/PassEdu19103/PassEdu19657	7	CP0_15.Stigma.Up
transmembrane signaling receptor activity	146/26442	4.41262e-05	0.00198698	0.0018033	PassEdu04904/PassEdu06490/PassEdu19470/PassEdu26855/PassEdu31827/PassEdu15855/PassEdu26898/PassEdu04883/PassEdu03636/PassEdu31807/PassEdu07915/PassEdu27178/PassEdu27468	13	CP0_15.Stigma.Up
vesicle budding from membrane	56/26442	4.76165e-05	0.00208288	0.00189034	PassEdu31506/PassEdu26547/PassEdu31713/PassEdu05634/PassEdu22383/PassEdu19103/PassEdu19657/PassEdu18555	8	CP0_15.Stigma.Up
pectate lyase activity	29/26442	4.99674e-05	0.002125	0.00192857	PassEdu13246/PassEdu17447/PassEdu23239/PassEdu22838/PassEdu19749/PassEdu19751	6	CP0_15.Stigma.Up
cell wall organization or biogenesis	387/26442	5.38321e-05	0.00222748	0.00202158	PassEdu19465/PassEdu31532/PassEdu29839/PassEdu31533/PassEdu01893/PassEdu27925/PassEdu22784/PassEdu26572/PassEdu02754/PassEdu12169/PassEdu19481/PassEdu25053/PassEdu26682/PassEdu02749/PassEdu14185/PassEdu13520/PassEdu30688/PassEdu25252/PassEdu10900/PassEdu17379/PassEdu04568/PassEdu31531/PassEdu31530	23	CP0_15.Stigma.Up
phosphatidylinositol binding	80/26442	0.000110549	0.00445394	0.00404222	PassEdu31506/PassEdu26547/PassEdu31713/PassEdu05634/PassEdu13159/PassEdu22383/PassEdu19103/PassEdu19657/PassEdu02165	9	CP0_15.Stigma.Up
receptor-mediated endocytosis	48/26442	0.000124043	0.00486948	0.00441934	PassEdu31506/PassEdu26547/PassEdu31713/PassEdu05634/PassEdu22383/PassEdu19103/PassEdu19657	7	CP0_15.Stigma.Up
glycerophosphodiester phosphodiesterase activity	12/26442	0.000129949	0.0049738	0.00451402	PassEdu23483/PassEdu28064/PassEdu05793/PassEdu13163	4	CP0_15.Stigma.Up
cysteine-type endopeptidase inhibitor activity	22/26442	0.000134915	0.00503794	0.00457223	PassEdu01919/PassEdu01918/PassEdu24852/PassEdu01917/PassEdu01916	5	CP0_15.Stigma.Up
inositol metabolic process	13/26442	0.00018421	0.0067149	0.00609417	PassEdu25800/PassEdu30512/PassEdu31272/PassEdu13241	4	CP0_15.Stigma.Up
polyol metabolic process	86/26442	0.0001935	0.00688948	0.00625262	PassEdu25800/PassEdu30512/PassEdu23483/PassEdu31272/PassEdu28064/PassEdu05793/PassEdu13241/PassEdu09944/PassEdu13163	9	CP0_15.Stigma.Up
phospholipid binding	127/26442	0.000214496	0.00746349	0.00677357	PassEdu31506/PassEdu26547/PassEdu31713/PassEdu05634/PassEdu13159/PassEdu22383/PassEdu19103/PassEdu20996/PassEdu19657/PassEdu00650/PassEdu02165	11	CP0_15.Stigma.Up
signaling receptor activity	218/26442	0.000222928	0.00758449	0.00688338	PassEdu04904/PassEdu09343/PassEdu06490/PassEdu19470/PassEdu14130/PassEdu26855/PassEdu31827/PassEdu15855/PassEdu26898/PassEdu04883/PassEdu03636/PassEdu31807/PassEdu07915/PassEdu27178/PassEdu27468	15	CP0_15.Stigma.Up
protein tyrosine kinase activity	172/26442	0.000232324	0.00773236	0.00701757	PassEdu30759/PassEdu06490/PassEdu19470/PassEdu26257/PassEdu17444/PassEdu26855/PassEdu31827/PassEdu13592/PassEdu04883/PassEdu03636/PassEdu28741/PassEdu07915/PassEdu27468	13	CP0_15.Stigma.Up
molecular transducer activity	245/26442	0.000252441	0.00822313	0.00746298	PassEdu04904/PassEdu09343/PassEdu16896/PassEdu06490/PassEdu19470/PassEdu14130/PassEdu26855/PassEdu31827/PassEdu15855/PassEdu26898/PassEdu04883/PassEdu03636/PassEdu31807/PassEdu07915/PassEdu27178/PassEdu27468	16	CP0_15.Stigma.Up
phosphoric diester hydrolase activity	55/26442	0.00029658	0.00945967	0.00858521	PassEdu23483/PassEdu28064/PassEdu05793/PassEdu20641/PassEdu11025/PassEdu13163/PassEdu30544	7	CP0_15.Stigma.Up
transmembrane receptor protein tyrosine kinase activity	75/26442	0.000382464	0.01195	0.0108454	PassEdu06490/PassEdu19470/PassEdu26855/PassEdu31827/PassEdu04883/PassEdu03636/PassEdu07915/PassEdu27468	8	CP0_15.Stigma.Up
clathrin binding	59/26442	0.000459777	0.0140784	0.012777	PassEdu31506/PassEdu26547/PassEdu31713/PassEdu05634/PassEdu22383/PassEdu19103/PassEdu19657	7	CP0_15.Stigma.Up
cytoskeleton	314/26442	0.000519595	0.0155947	0.0141531	PassEdu10226/PassEdu09295/PassEdu21330/PassEdu02662/PassEdu05040/PassEdu31282/PassEdu02294/PassEdu02599/PassEdu19288/PassEdu12362/PassEdu16083/PassEdu11203/PassEdu31330/PassEdu00010/PassEdu02666/PassEdu30816/PassEdu15805/PassEdu28906	18	CP0_15.Stigma.Up
chemical homeostasis	262/26442	0.000529669	0.0155947	0.0141531	PassEdu04715/PassEdu03715/PassEdu30368/PassEdu00115/PassEdu00694/PassEdu05812/PassEdu27186/PassEdu09384/PassEdu13860/PassEdu28075/PassEdu03987/PassEdu25659/PassEdu11139/PassEdu19675/PassEdu28108/PassEdu03698	16	CP0_15.Stigma.Up
extracellular space	99/26442	0.000556191	0.0158351	0.0143713	PassEdu08643/PassEdu04778/PassEdu15206/PassEdu07196/PassEdu05050/PassEdu05049/PassEdu29531/PassEdu05048/PassEdu15207	9	CP0_15.Stigma.Up
clathrin-coated vesicle	61/26442	0.00056465	0.0158351	0.0143713	PassEdu31506/PassEdu26547/PassEdu31713/PassEdu05634/PassEdu22383/PassEdu19103/PassEdu19657	7	CP0_15.Stigma.Up
AMP biosynthetic process	17/26442	0.000568865	0.0158351	0.0143713	PassEdu12477/PassEdu03487/PassEdu24547/PassEdu24551	4	CP0_15.Stigma.Up
homeostatic process	292/26442	0.000618204	0.0166047	0.0150698	PassEdu04715/PassEdu03715/PassEdu30368/PassEdu00115/PassEdu00694/PassEdu05812/PassEdu27186/PassEdu09384/PassEdu13860/PassEdu28075/PassEdu03987/PassEdu25659/PassEdu03124/PassEdu11139/PassEdu19675/PassEdu28108/PassEdu03698	17	CP0_15.Stigma.Up
organic hydroxy compound metabolic process	292/26442	0.000618204	0.0166047	0.0150698	PassEdu25800/PassEdu30512/PassEdu23483/PassEdu31272/PassEdu09203/PassEdu28064/PassEdu05793/PassEdu30203/PassEdu13241/PassEdu21745/PassEdu13860/PassEdu05087/PassEdu00993/PassEdu09944/PassEdu25659/PassEdu13163/PassEdu19675	17	CP0_15.Stigma.Up
cytoskeletal protein binding	383/26442	0.000844586	0.0222865	0.0202263	PassEdu10226/PassEdu09295/PassEdu21330/PassEdu02662/PassEdu17977/PassEdu25155/PassEdu00468/PassEdu15536/PassEdu31282/PassEdu29409/PassEdu02599/PassEdu14311/PassEdu12362/PassEdu03772/PassEdu16083/PassEdu21116/PassEdu00010/PassEdu02666/PassEdu12235/PassEdu15805	20	CP0_15.Stigma.Up
ion homeostasis	173/26442	0.000858853	0.0222865	0.0202263	PassEdu04715/PassEdu03715/PassEdu30368/PassEdu00694/PassEdu05812/PassEdu27186/PassEdu09384/PassEdu28075/PassEdu03987/PassEdu11139/PassEdu28108/PassEdu03698	12	CP0_15.Stigma.Up
alcohol metabolic process	150/26442	0.000884743	0.0223982	0.0203277	PassEdu25800/PassEdu30512/PassEdu23483/PassEdu31272/PassEdu28064/PassEdu05793/PassEdu13241/PassEdu05087/PassEdu00993/PassEdu09944/PassEdu13163	11	CP0_15.Stigma.Up
AMP metabolic process	19/26442	0.000892418	0.0223982	0.0203277	PassEdu12477/PassEdu03487/PassEdu24547/PassEdu24551	4	CP0_15.Stigma.Up
carboxylic ester hydrolase activity	226/26442	0.00100706	0.0248679	0.0225691	PassEdu19465/PassEdu31532/PassEdu10550/PassEdu31533/PassEdu08113/PassEdu26572/PassEdu02754/PassEdu25053/PassEdu02749/PassEdu30688/PassEdu28391/PassEdu04568/PassEdu31531/PassEdu31530	14	CP0_15.Stigma.Up
alditol metabolic process	20/26442	0.00109487	0.0254533	0.0231004	PassEdu23483/PassEdu28064/PassEdu05793/PassEdu13163	4	CP0_15.Stigma.Up
glycerol metabolic process	20/26442	0.00109487	0.0254533	0.0231004	PassEdu23483/PassEdu28064/PassEdu05793/PassEdu13163	4	CP0_15.Stigma.Up
endopeptidase inhibitor activity	50/26442	0.00110003	0.0254533	0.0231004	PassEdu01919/PassEdu05406/PassEdu01918/PassEdu24852/PassEdu01917/PassEdu01916	6	CP0_15.Stigma.Up
peptidase inhibitor activity	50/26442	0.00110003	0.0254533	0.0231004	PassEdu01919/PassEdu05406/PassEdu01918/PassEdu24852/PassEdu01917/PassEdu01916	6	CP0_15.Stigma.Up
vesicle organization	109/26442	0.00111389	0.0254533	0.0231004	PassEdu31506/PassEdu18621/PassEdu26547/PassEdu31713/PassEdu05634/PassEdu22383/PassEdu19103/PassEdu19657/PassEdu18555	9	CP0_15.Stigma.Up
membrane organization	230/26442	0.00119101	0.0268152	0.0243364	PassEdu31506/PassEdu18621/PassEdu26339/PassEdu26547/PassEdu31713/PassEdu05634/PassEdu22383/PassEdu19103/PassEdu20996/PassEdu19657/PassEdu17137/PassEdu22096/PassEdu18555/PassEdu14448	14	CP0_15.Stigma.Up
endopeptidase regulator activity	51/26442	0.00122223	0.0271194	0.0246125	PassEdu01919/PassEdu05406/PassEdu01918/PassEdu24852/PassEdu01917/PassEdu01916	6	CP0_15.Stigma.Up
peptidase regulator activity	52/26442	0.00135455	0.0296259	0.0268873	PassEdu01919/PassEdu05406/PassEdu01918/PassEdu24852/PassEdu01917/PassEdu01916	6	CP0_15.Stigma.Up
peptidyl-tyrosine modification	159/26442	0.00142119	0.03022	0.0274265	PassEdu30759/PassEdu06490/PassEdu19470/PassEdu26257/PassEdu26855/PassEdu31827/PassEdu13592/PassEdu04883/PassEdu03636/PassEdu07915/PassEdu27468	11	CP0_15.Stigma.Up
peptidyl-tyrosine phosphorylation	159/26442	0.00142119	0.03022	0.0274265	PassEdu30759/PassEdu06490/PassEdu19470/PassEdu26257/PassEdu26855/PassEdu31827/PassEdu13592/PassEdu04883/PassEdu03636/PassEdu07915/PassEdu27468	11	CP0_15.Stigma.Up
coated vesicle	138/26442	0.00163567	0.0343043	0.0311332	PassEdu31506/PassEdu18621/PassEdu26547/PassEdu31713/PassEdu05634/PassEdu22383/PassEdu19103/PassEdu19657/PassEdu16116/PassEdu25257	10	CP0_15.Stigma.Up
endocytosis	94/26442	0.0017105	0.0353889	0.0321175	PassEdu31506/PassEdu26547/PassEdu31713/PassEdu05634/PassEdu22383/PassEdu19103/PassEdu19657/PassEdu25760	8	CP0_15.Stigma.Up
cellular carbohydrate metabolic process	439/26442	0.00188051	0.0383874	0.0348389	PassEdu25800/PassEdu30512/PassEdu23483/PassEdu31272/PassEdu21672/PassEdu28064/PassEdu05793/PassEdu24973/PassEdu13241/PassEdu02689/PassEdu27925/PassEdu22784/PassEdu12161/PassEdu12169/PassEdu26682/PassEdu14185/PassEdu09944/PassEdu28355/PassEdu13163/PassEdu10900/PassEdu17379	21	CP0_15.Stigma.Up
2-alkenal reductase [NAD(P)+] activity	220/26442	0.00228187	0.0459677	0.0417185	PassEdu03310/PassEdu31506/PassEdu26547/PassEdu31713/PassEdu05634/PassEdu00316/PassEdu22383/PassEdu30424/PassEdu19103/PassEdu02484/PassEdu19657/PassEdu27411/PassEdu18861	13	CP0_15.Stigma.Up
solute:cation antiporter activity	58/26442	0.00239168	0.047554	0.0431581	PassEdu04715/PassEdu27186/PassEdu09384/PassEdu09890/PassEdu16964/PassEdu03698	6	CP0_15.Stigma.Up
L-ascorbic acid biosynthetic process	12/26442	0.00244305	0.0479527	0.0435199	PassEdu25800/PassEdu30512/PassEdu31272	3	CP0_15.Stigma.Up
cytosolic large ribosomal subunit	132/26442	1.39585e-08	1.65688e-05	1.50605e-05	PassEdu19582/PassEdu09579/PassEdu22889/PassEdu30866/PassEdu31262/PassEdu13269/PassEdu15980/PassEdu25548/PassEdu13023/PassEdu20657/PassEdu11325/PassEdu05466	12	CP0_15.Stigma.Down
structural constituent of ribosome	431/26442	2.9296e-08	1.73872e-05	1.58044e-05	PassEdu31594/PassEdu20245/PassEdu19582/PassEdu09579/PassEdu22889/PassEdu30866/PassEdu31262/PassEdu13269/PassEdu27812/PassEdu15980/PassEdu25548/PassEdu15866/PassEdu00779/PassEdu13023/PassEdu20657/PassEdu11325/PassEdu31820/PassEdu13024/PassEdu00997/PassEdu05466	20	CP0_15.Stigma.Down
ribosome	493/26442	5.64598e-08	2.23393e-05	2.03057e-05	PassEdu31594/PassEdu20245/PassEdu19582/PassEdu09579/PassEdu22889/PassEdu30866/PassEdu31262/PassEdu13269/PassEdu27812/PassEdu15980/PassEdu25548/PassEdu00605/PassEdu15866/PassEdu00779/PassEdu13023/PassEdu20657/PassEdu11325/PassEdu31820/PassEdu13024/PassEdu00997/PassEdu05466	21	CP0_15.Stigma.Down
ribosomal subunit	273/26442	1.93345e-07	4.81964e-05	4.38091e-05	PassEdu19582/PassEdu09579/PassEdu22889/PassEdu30866/PassEdu31262/PassEdu13269/PassEdu15980/PassEdu25548/PassEdu00605/PassEdu13023/PassEdu20657/PassEdu11325/PassEdu31820/PassEdu00997/PassEdu05466	15	CP0_15.Stigma.Down
large ribosomal subunit	168/26442	2.03018e-07	4.81964e-05	4.38091e-05	PassEdu19582/PassEdu09579/PassEdu22889/PassEdu30866/PassEdu31262/PassEdu13269/PassEdu15980/PassEdu25548/PassEdu13023/PassEdu20657/PassEdu11325/PassEdu05466	12	CP0_15.Stigma.Down
cytosolic ribosome	209/26442	3.1328e-07	6.19772e-05	5.63354e-05	PassEdu19582/PassEdu09579/PassEdu22889/PassEdu30866/PassEdu31262/PassEdu13269/PassEdu15980/PassEdu25548/PassEdu13023/PassEdu20657/PassEdu11325/PassEdu31820/PassEdu05466	13	CP0_15.Stigma.Down
aminoglycan metabolic process	35/26442	1.47818e-06	0.000250657	0.00022784	PassEdu15589/PassEdu15588/PassEdu15592/PassEdu04147/PassEdu04361/PassEdu04153	6	CP0_15.Stigma.Down
amino sugar catabolic process	29/26442	1.1159e-05	0.00110381	0.00100333	PassEdu15589/PassEdu15588/PassEdu15592/PassEdu04147/PassEdu04153	5	CP0_15.Stigma.Down
aminoglycan catabolic process	29/26442	1.1159e-05	0.00110381	0.00100333	PassEdu15589/PassEdu15588/PassEdu15592/PassEdu04147/PassEdu04153	5	CP0_15.Stigma.Down
chitin catabolic process	29/26442	1.1159e-05	0.00110381	0.00100333	PassEdu15589/PassEdu15588/PassEdu15592/PassEdu04147/PassEdu04153	5	CP0_15.Stigma.Down
chitin metabolic process	29/26442	1.1159e-05	0.00110381	0.00100333	PassEdu15589/PassEdu15588/PassEdu15592/PassEdu04147/PassEdu04153	5	CP0_15.Stigma.Down
glucosamine-containing compound catabolic process	29/26442	1.1159e-05	0.00110381	0.00100333	PassEdu15589/PassEdu15588/PassEdu15592/PassEdu04147/PassEdu04153	5	CP0_15.Stigma.Down
defense response to fungus	107/26442	1.61352e-05	0.00147327	0.00133916	PassEdu15589/PassEdu07614/PassEdu15588/PassEdu23830/PassEdu15592/PassEdu04147/PassEdu07612/PassEdu04153	8	CP0_15.Stigma.Down
O-methyltransferase activity	54/26442	1.9946e-05	0.00169114	0.00153719	PassEdu04770/PassEdu07997/PassEdu07994/PassEdu07991/PassEdu07992/PassEdu07996	6	CP0_15.Stigma.Down
glucosamine-containing compound metabolic process	36/26442	3.33864e-05	0.00264198	0.00240148	PassEdu15589/PassEdu15588/PassEdu15592/PassEdu04147/PassEdu04153	5	CP0_15.Stigma.Down
chitin binding	38/26442	4.37065e-05	0.00324247	0.00294731	PassEdu15589/PassEdu15588/PassEdu15592/PassEdu04147/PassEdu04153	5	CP0_15.Stigma.Down
cell wall organization or biogenesis	387/26442	5.81677e-05	0.0035488	0.00322576	PassEdu03603/PassEdu20545/PassEdu09335/PassEdu04147/PassEdu07707/PassEdu03437/PassEdu08600/PassEdu17077/PassEdu30687/PassEdu13299/PassEdu12851/PassEdu04153/PassEdu13024/PassEdu21071	14	CP0_15.Stigma.Down
water channel activity	21/26442	5.8752e-05	0.0035488	0.00322576	PassEdu01803/PassEdu30848/PassEdu17693/PassEdu27811	4	CP0_15.Stigma.Down
water transmembrane transporter activity	21/26442	5.8752e-05	0.0035488	0.00322576	PassEdu01803/PassEdu30848/PassEdu17693/PassEdu27811	4	CP0_15.Stigma.Down
secondary active transmembrane transporter activity	388/26442	5.97945e-05	0.0035488	0.00322576	PassEdu30902/PassEdu12813/PassEdu28805/PassEdu20444/PassEdu02576/PassEdu09783/PassEdu14429/PassEdu00912/PassEdu21740/PassEdu14468/PassEdu16658/PassEdu31875/PassEdu03832/PassEdu03320	14	CP0_15.Stigma.Down
chitinase activity	41/26442	6.36199e-05	0.00359604	0.00326869	PassEdu15589/PassEdu15588/PassEdu15592/PassEdu04147/PassEdu04153	5	CP0_15.Stigma.Down
polysaccharide catabolic process	209/26442	7.00566e-05	0.00377987	0.00343579	PassEdu15589/PassEdu20545/PassEdu15588/PassEdu15592/PassEdu30687/PassEdu13299/PassEdu12851/PassEdu04153/PassEdu18623/PassEdu13024	10	CP0_15.Stigma.Down
fluid transport	24/26442	0.000101789	0.00503432	0.00457605	PassEdu01803/PassEdu30848/PassEdu17693/PassEdu27811	4	CP0_15.Stigma.Down
water transport	24/26442	0.000101789	0.00503432	0.00457605	PassEdu01803/PassEdu30848/PassEdu17693/PassEdu27811	4	CP0_15.Stigma.Down
response to fungus	141/26442	0.000115812	0.00549877	0.00499822	PassEdu15589/PassEdu07614/PassEdu15588/PassEdu23830/PassEdu15592/PassEdu04147/PassEdu07612/PassEdu04153	8	CP0_15.Stigma.Down
cell wall organization	271/26442	0.000133427	0.00609144	0.00553693	PassEdu03603/PassEdu09335/PassEdu07707/PassEdu03437/PassEdu08600/PassEdu17077/PassEdu30687/PassEdu13299/PassEdu12851/PassEdu13024/PassEdu21071	11	CP0_15.Stigma.Down
amino sugar metabolic process	49/26442	0.000151314	0.00665221	0.00604666	PassEdu15589/PassEdu15588/PassEdu15592/PassEdu04147/PassEdu04153	5	CP0_15.Stigma.Down
polysaccharide metabolic process	430/26442	0.000175653	0.00744644	0.00676859	PassEdu03603/PassEdu15589/PassEdu22920/PassEdu20545/PassEdu15588/PassEdu15592/PassEdu26868/PassEdu30687/PassEdu13299/PassEdu12851/PassEdu04153/PassEdu18623/PassEdu13024/PassEdu21071	14	CP0_15.Stigma.Down
response to external biotic stimulus	386/26442	0.000215108	0.0085111	0.00773633	PassEdu28576/PassEdu15589/PassEdu07614/PassEdu15588/PassEdu31793/PassEdu23830/PassEdu15592/PassEdu19499/PassEdu04147/PassEdu07612/PassEdu09606/PassEdu04918/PassEdu04153	13	CP0_15.Stigma.Down
response to other organism	386/26442	0.000215108	0.0085111	0.00773633	PassEdu28576/PassEdu15589/PassEdu07614/PassEdu15588/PassEdu31793/PassEdu23830/PassEdu15592/PassEdu19499/PassEdu04147/PassEdu07612/PassEdu09606/PassEdu04918/PassEdu04153	13	CP0_15.Stigma.Down
external encapsulating structure organization	295/26442	0.000277712	0.0106337	0.00966568	PassEdu03603/PassEdu09335/PassEdu07707/PassEdu03437/PassEdu08600/PassEdu17077/PassEdu30687/PassEdu13299/PassEdu12851/PassEdu13024/PassEdu21071	11	CP0_15.Stigma.Down
biological process involved in interspecies interaction between organisms	398/26442	0.000288842	0.0107142	0.00973891	PassEdu28576/PassEdu15589/PassEdu07614/PassEdu15588/PassEdu31793/PassEdu23830/PassEdu15592/PassEdu19499/PassEdu04147/PassEdu07612/PassEdu09606/PassEdu04918/PassEdu04153	13	CP0_15.Stigma.Down
defense response to other organism	298/26442	0.000302676	0.0108872	0.00989609	PassEdu15589/PassEdu07614/PassEdu15588/PassEdu31793/PassEdu23830/PassEdu15592/PassEdu04147/PassEdu07612/PassEdu09606/PassEdu04918/PassEdu04153	11	CP0_15.Stigma.Down
unfolded protein binding	132/26442	0.000465549	0.0162531	0.0147736	PassEdu19547/PassEdu19284/PassEdu00634/PassEdu15018/PassEdu08627/PassEdu17256/PassEdu15013	7	CP0_15.Stigma.Down
porphyrin-containing compound biosynthetic process	67/26442	0.000658635	0.0223371	0.0203038	PassEdu04760/PassEdu15035/PassEdu28986/PassEdu08794/PassEdu21674	5	CP0_15.Stigma.Down
response to biotic stimulus	441/26442	0.000755419	0.0249078	0.0226405	PassEdu28576/PassEdu15589/PassEdu07614/PassEdu15588/PassEdu31793/PassEdu23830/PassEdu15592/PassEdu19499/PassEdu04147/PassEdu07612/PassEdu09606/PassEdu04918/PassEdu04153	13	CP0_15.Stigma.Down
ATP-dependent protein folding chaperone	70/26442	0.000804881	0.0258214	0.0234709	PassEdu19547/PassEdu19284/PassEdu15018/PassEdu08627/PassEdu15013	5	CP0_15.Stigma.Down
amino acid transport	106/26442	0.000841401	0.0262827	0.0238902	PassEdu12813/PassEdu02576/PassEdu09783/PassEdu21740/PassEdu31875/PassEdu03832	6	CP0_15.Stigma.Down
tetrapyrrole biosynthetic process	73/26442	0.00097407	0.0296467	0.0269479	PassEdu04760/PassEdu15035/PassEdu28986/PassEdu08794/PassEdu21674	5	CP0_15.Stigma.Down
carbohydrate catabolic process	350/26442	0.00114171	0.0338804	0.0307963	PassEdu15589/PassEdu20545/PassEdu15588/PassEdu15592/PassEdu30048/PassEdu30687/PassEdu13299/PassEdu12851/PassEdu04153/PassEdu18623/PassEdu13024	11	CP0_15.Stigma.Down
amino acid transmembrane transporter activity	78/26442	0.00131289	0.0380096	0.0345496	PassEdu12813/PassEdu02576/PassEdu21740/PassEdu31875/PassEdu03832	5	CP0_15.Stigma.Down
protein folding chaperone	82/26442	0.00164099	0.0463776	0.0421558	PassEdu19547/PassEdu19284/PassEdu15018/PassEdu08627/PassEdu15013	5	CP0_15.Stigma.Down
carbohydrate derivative catabolic process	84/26442	0.00182591	0.0504035	0.0458153	PassEdu15589/PassEdu15588/PassEdu15592/PassEdu04147/PassEdu04153	5	CP0_15.Stigma.Down
porphyrin-containing compound metabolic process	85/26442	0.00192387	0.051028	0.0463829	PassEdu04760/PassEdu15035/PassEdu28986/PassEdu08794/PassEdu21674	5	CP0_15.Stigma.Down
S-adenosylmethionine-dependent methyltransferase activity	217/26442	0.0020004	0.051028	0.0463829	PassEdu13050/PassEdu04770/PassEdu07997/PassEdu07994/PassEdu02737/PassEdu07991/PassEdu07992/PassEdu07996	8	CP0_15.Stigma.Down
ATP hydrolysis activity	321/26442	0.0020203	0.051028	0.0463829	PassEdu00692/PassEdu19547/PassEdu19284/PassEdu30772/PassEdu15018/PassEdu09606/PassEdu08627/PassEdu30211/PassEdu17256/PassEdu15013	10	CP0_15.Stigma.Down
xenobiotic detoxification by transmembrane export across the plasma membrane	52/26442	0.00206627	0.051028	0.0463829	PassEdu28805/PassEdu20444/PassEdu16658/PassEdu03320	4	CP0_15.Stigma.Down
xenobiotic export from cell	52/26442	0.00206627	0.051028	0.0463829	PassEdu28805/PassEdu20444/PassEdu16658/PassEdu03320	4	CP0_15.Stigma.Down
pigment biosynthetic process	171/26442	0.00210646	0.051028	0.0463829	PassEdu04431/PassEdu04760/PassEdu15035/PassEdu28986/PassEdu08794/PassEdu04083/PassEdu21674	7	CP0_15.Stigma.Down
amino acid transmembrane transport	88/26442	0.00224086	0.0531979	0.0483553	PassEdu12813/PassEdu02576/PassEdu21740/PassEdu31875/PassEdu03832	5	CP0_15.Stigma.Down
pectin catabolic process	120/26442	8.62885e-09	1.2939e-05	1.11494e-05	PassEdu31532/PassEdu02749/PassEdu02754/PassEdu19465/PassEdu04568/PassEdu31533/PassEdu13089/PassEdu02750/PassEdu25053/PassEdu26572/PassEdu30688/PassEdu31531/PassEdu13246/PassEdu02744/PassEdu23239/PassEdu22838/PassEdu19749/PassEdu17010/PassEdu19751/PassEdu31530/PassEdu26573	21	SP0_30.Stigma.Up
polysaccharide catabolic process	209/26442	1.54909e-08	1.2939e-05	1.11494e-05	PassEdu31532/PassEdu02749/PassEdu02754/PassEdu19465/PassEdu21672/PassEdu04568/PassEdu31533/PassEdu13089/PassEdu02750/PassEdu25053/PassEdu26572/PassEdu27106/PassEdu30688/PassEdu24257/PassEdu31531/PassEdu13246/PassEdu02744/PassEdu23239/PassEdu22838/PassEdu19749/PassEdu17010/PassEdu19751/PassEdu31530/PassEdu30717/PassEdu16239/PassEdu25945/PassEdu19983/PassEdu26573	28	SP0_30.Stigma.Up
phosphatidylinositol-4,5-bisphosphate binding	47/26442	2.00605e-08	1.2939e-05	1.11494e-05	PassEdu31506/PassEdu26547/PassEdu13159/PassEdu23479/PassEdu05634/PassEdu22383/PassEdu31713/PassEdu19103/PassEdu01058/PassEdu19657/PassEdu02165/PassEdu00359/PassEdu01059	13	SP0_30.Stigma.Up
phosphatidylinositol bisphosphate binding	49/26442	3.48106e-08	1.68396e-05	1.45105e-05	PassEdu31506/PassEdu26547/PassEdu13159/PassEdu23479/PassEdu05634/PassEdu22383/PassEdu31713/PassEdu19103/PassEdu01058/PassEdu19657/PassEdu02165/PassEdu00359/PassEdu01059	13	SP0_30.Stigma.Up
pectinesterase inhibitor activity	54/26442	1.22418e-07	4.47981e-05	3.8602e-05	PassEdu31532/PassEdu08113/PassEdu10550/PassEdu04568/PassEdu31533/PassEdu25053/PassEdu26572/PassEdu30688/PassEdu31531/PassEdu10522/PassEdu31530/PassEdu08061/PassEdu26573	13	SP0_30.Stigma.Up
phosphatidylinositol phosphate binding	55/26442	1.54572e-07	4.47981e-05	3.8602e-05	PassEdu31506/PassEdu26547/PassEdu13159/PassEdu23479/PassEdu05634/PassEdu22383/PassEdu31713/PassEdu19103/PassEdu01058/PassEdu19657/PassEdu02165/PassEdu00359/PassEdu01059	13	SP0_30.Stigma.Up
carbohydrate catabolic process	350/26442	1.6206e-07	4.47981e-05	3.8602e-05	PassEdu31532/PassEdu25800/PassEdu02749/PassEdu02754/PassEdu19465/PassEdu30512/PassEdu21672/PassEdu04568/PassEdu31533/PassEdu13089/PassEdu02750/PassEdu25053/PassEdu26572/PassEdu23417/PassEdu27106/PassEdu30688/PassEdu05042/PassEdu24257/PassEdu31531/PassEdu13246/PassEdu02744/PassEdu23239/PassEdu22838/PassEdu19749/PassEdu17010/PassEdu19751/PassEdu28824/PassEdu31530/PassEdu31272/PassEdu30717/PassEdu16…	36	SP0_30.Stigma.Up
pectinesterase activity	97/26442	2.17751e-07	5.26686e-05	4.5384e-05	PassEdu31532/PassEdu02749/PassEdu08113/PassEdu10550/PassEdu02754/PassEdu19465/PassEdu04568/PassEdu31533/PassEdu02750/PassEdu25053/PassEdu26572/PassEdu30688/PassEdu31531/PassEdu02744/PassEdu31530/PassEdu08061/PassEdu26573	17	SP0_30.Stigma.Up
cytoskeleton	314/26442	3.21529e-07	5.92128e-05	5.1023e-05	PassEdu10226/PassEdu09295/PassEdu00010/PassEdu12362/PassEdu02599/PassEdu02662/PassEdu21330/PassEdu31282/PassEdu10234/PassEdu19288/PassEdu05040/PassEdu28906/PassEdu26381/PassEdu00958/PassEdu30498/PassEdu23126/PassEdu00616/PassEdu02666/PassEdu30816/PassEdu31330/PassEdu05018/PassEdu05041/PassEdu22455/PassEdu19537/PassEdu10988/PassEdu16083/PassEdu14887/PassEdu22356/PassEdu15990/PassEdu05326/PassEdu25…	33	SP0_30.Stigma.Up
molecular function inhibitor activity	270/26442	3.338e-07	5.92128e-05	5.1023e-05	PassEdu01919/PassEdu31532/PassEdu08113/PassEdu20681/PassEdu10615/PassEdu01917/PassEdu01916/PassEdu10550/PassEdu01918/PassEdu31327/PassEdu05050/PassEdu09095/PassEdu04568/PassEdu31533/PassEdu25053/PassEdu26572/PassEdu30688/PassEdu31531/PassEdu10522/PassEdu07929/PassEdu01584/PassEdu05410/PassEdu31530/PassEdu08061/PassEdu26573/PassEdu19037/PassEdu16082/PassEdu24852/PassEdu07393/PassEdu21467	30	SP0_30.Stigma.Up
enzyme regulator activity	489/26442	3.3661e-07	5.92128e-05	5.1023e-05	PassEdu01919/PassEdu31532/PassEdu21128/PassEdu08113/PassEdu02662/PassEdu20681/PassEdu10615/PassEdu12987/PassEdu01917/PassEdu01916/PassEdu10550/PassEdu00316/PassEdu01918/PassEdu31327/PassEdu19010/PassEdu05050/PassEdu09095/PassEdu04568/PassEdu24675/PassEdu21017/PassEdu20929/PassEdu22345/PassEdu31533/PassEdu18555/PassEdu25053/PassEdu26572/PassEdu30688/PassEdu31531/PassEdu16552/PassEdu10522/PassEdu07…	44	SP0_30.Stigma.Up
polysaccharide metabolic process	430/26442	4.89857e-07	7.65141e-05	6.59314e-05	PassEdu31532/PassEdu02749/PassEdu23767/PassEdu02754/PassEdu22784/PassEdu19465/PassEdu26682/PassEdu21672/PassEdu04568/PassEdu31533/PassEdu13089/PassEdu02750/PassEdu17434/PassEdu25053/PassEdu26572/PassEdu27106/PassEdu30688/PassEdu10900/PassEdu24257/PassEdu31531/PassEdu13246/PassEdu02744/PassEdu23239/PassEdu22838/PassEdu08099/PassEdu19749/PassEdu17010/PassEdu19751/PassEdu27758/PassEdu31530/PassEdu04…	40	SP0_30.Stigma.Up
phospholipid binding	127/26442	5.61419e-07	7.65141e-05	6.59314e-05	PassEdu31506/PassEdu26547/PassEdu13159/PassEdu23479/PassEdu05634/PassEdu22383/PassEdu31713/PassEdu19103/PassEdu20996/PassEdu01058/PassEdu19657/PassEdu02165/PassEdu00359/PassEdu00650/PassEdu20082/PassEdu01059/PassEdu18428/PassEdu00907/PassEdu16045	19	SP0_30.Stigma.Up
SNARE binding	71/26442	5.70682e-07	7.65141e-05	6.59314e-05	PassEdu31506/PassEdu26547/PassEdu05634/PassEdu22383/PassEdu31713/PassEdu18621/PassEdu19103/PassEdu10141/PassEdu19657/PassEdu04823/PassEdu12576/PassEdu15400/PassEdu02124/PassEdu15126	14	SP0_30.Stigma.Up
galacturonan metabolic process	153/26442	6.32675e-07	7.65141e-05	6.59314e-05	PassEdu31532/PassEdu02749/PassEdu02754/PassEdu19465/PassEdu04568/PassEdu31533/PassEdu13089/PassEdu02750/PassEdu25053/PassEdu26572/PassEdu30688/PassEdu31531/PassEdu13246/PassEdu02744/PassEdu23239/PassEdu22838/PassEdu19749/PassEdu17010/PassEdu19751/PassEdu31530/PassEdu26573	21	SP0_30.Stigma.Up
pectin metabolic process	153/26442	6.32675e-07	7.65141e-05	6.59314e-05	PassEdu31532/PassEdu02749/PassEdu02754/PassEdu19465/PassEdu04568/PassEdu31533/PassEdu13089/PassEdu02750/PassEdu25053/PassEdu26572/PassEdu30688/PassEdu31531/PassEdu13246/PassEdu02744/PassEdu23239/PassEdu22838/PassEdu19749/PassEdu17010/PassEdu19751/PassEdu31530/PassEdu26573	21	SP0_30.Stigma.Up
enzyme inhibitor activity	223/26442	7.98212e-07	9.08553e-05	7.82891e-05	PassEdu01919/PassEdu31532/PassEdu08113/PassEdu20681/PassEdu10615/PassEdu01917/PassEdu01916/PassEdu10550/PassEdu01918/PassEdu05050/PassEdu09095/PassEdu04568/PassEdu31533/PassEdu25053/PassEdu26572/PassEdu30688/PassEdu31531/PassEdu10522/PassEdu07929/PassEdu05410/PassEdu31530/PassEdu08061/PassEdu26573/PassEdu16082/PassEdu24852/PassEdu21467	26	SP0_30.Stigma.Up
carbon-oxygen lyase activity, acting on polysaccharides	39/26442	1.88976e-06	0.000203149	0.000175052	PassEdu10852/PassEdu10845/PassEdu13089/PassEdu13246/PassEdu28506/PassEdu23239/PassEdu22838/PassEdu19749/PassEdu17010/PassEdu19751	10	SP0_30.Stigma.Up
phosphatidylinositol binding	80/26442	2.57403e-06	0.000262145	0.000225888	PassEdu31506/PassEdu26547/PassEdu13159/PassEdu23479/PassEdu05634/PassEdu22383/PassEdu31713/PassEdu19103/PassEdu01058/PassEdu19657/PassEdu02165/PassEdu00359/PassEdu01059/PassEdu00907	14	SP0_30.Stigma.Up
protein tyrosine kinase activity	172/26442	4.30953e-06	0.000393862	0.000339386	PassEdu30759/PassEdu19470/PassEdu31111/PassEdu26257/PassEdu06490/PassEdu13592/PassEdu17444/PassEdu31827/PassEdu26855/PassEdu04287/PassEdu04883/PassEdu04472/PassEdu00392/PassEdu07915/PassEdu12974/PassEdu23637/PassEdu28462/PassEdu02320/PassEdu27468/PassEdu00984/PassEdu21066	21	SP0_30.Stigma.Up
peptidyl-tyrosine modification	159/26442	4.58491e-06	0.000393862	0.000339386	PassEdu30759/PassEdu19470/PassEdu31111/PassEdu26257/PassEdu06490/PassEdu13592/PassEdu31827/PassEdu26855/PassEdu04287/PassEdu04883/PassEdu04472/PassEdu00392/PassEdu07915/PassEdu12974/PassEdu23637/PassEdu28462/PassEdu02320/PassEdu27468/PassEdu00984/PassEdu21066	20	SP0_30.Stigma.Up
peptidyl-tyrosine phosphorylation	159/26442	4.58491e-06	0.000393862	0.000339386	PassEdu30759/PassEdu19470/PassEdu31111/PassEdu26257/PassEdu06490/PassEdu13592/PassEdu31827/PassEdu26855/PassEdu04287/PassEdu04883/PassEdu04472/PassEdu00392/PassEdu07915/PassEdu12974/PassEdu23637/PassEdu28462/PassEdu02320/PassEdu27468/PassEdu00984/PassEdu21066	20	SP0_30.Stigma.Up
aspartyl esterase activity	84/26442	4.68156e-06	0.000393862	0.000339386	PassEdu31532/PassEdu02749/PassEdu02754/PassEdu19465/PassEdu04568/PassEdu31533/PassEdu02750/PassEdu25053/PassEdu26572/PassEdu30688/PassEdu31531/PassEdu02744/PassEdu31530/PassEdu26573	14	SP0_30.Stigma.Up
cytoskeleton organization	248/26442	5.82602e-06	0.000469722	0.000404755	PassEdu10226/PassEdu00010/PassEdu12362/PassEdu02599/PassEdu02662/PassEdu31282/PassEdu10234/PassEdu31873/PassEdu05040/PassEdu26381/PassEdu30498/PassEdu23126/PassEdu00616/PassEdu02666/PassEdu30816/PassEdu25226/PassEdu05018/PassEdu05041/PassEdu22455/PassEdu16083/PassEdu14887/PassEdu22356/PassEdu15990/PassEdu05326/PassEdu25793/PassEdu15404	26	SP0_30.Stigma.Up
polygalacturonase activity	75/26442	6.5159e-06	0.000502283	0.000432812	PassEdu08110/PassEdu16008/PassEdu22874/PassEdu16015/PassEdu26485/PassEdu16012/PassEdu20033/PassEdu20458/PassEdu16304/PassEdu20014/PassEdu20038/PassEdu16013/PassEdu20037	13	SP0_30.Stigma.Up
1-phosphatidylinositol binding	20/26442	7.0086e-06	0.000502283	0.000432812	PassEdu31506/PassEdu26547/PassEdu05634/PassEdu22383/PassEdu31713/PassEdu19103/PassEdu19657	7	SP0_30.Stigma.Up
clathrin coat assembly	20/26442	7.0086e-06	0.000502283	0.000432812	PassEdu31506/PassEdu26547/PassEdu05634/PassEdu22383/PassEdu31713/PassEdu19103/PassEdu19657	7	SP0_30.Stigma.Up
calcium ion binding	283/26442	7.8591e-06	0.00054312	0.000468	PassEdu20002/PassEdu04091/PassEdu00316/PassEdu28108/PassEdu19010/PassEdu27262/PassEdu03617/PassEdu09358/PassEdu13471/PassEdu31575/PassEdu20929/PassEdu22231/PassEdu04185/PassEdu04050/PassEdu00847/PassEdu29960/PassEdu05225/PassEdu16552/PassEdu03527/PassEdu09294/PassEdu00650/PassEdu05058/PassEdu29070/PassEdu25143/PassEdu04815/PassEdu01020/PassEdu19606/PassEdu08687	28	SP0_30.Stigma.Up
cytoskeletal protein binding	383/26442	9.50076e-06	0.00063393	0.00054625	PassEdu10226/PassEdu09295/PassEdu00010/PassEdu12362/PassEdu02599/PassEdu02662/PassEdu21330/PassEdu31282/PassEdu00468/PassEdu10234/PassEdu12235/PassEdu15536/PassEdu25155/PassEdu26381/PassEdu29409/PassEdu30498/PassEdu14311/PassEdu17977/PassEdu02666/PassEdu11362/PassEdu21116/PassEdu03041/PassEdu03772/PassEdu25226/PassEdu05018/PassEdu10988/PassEdu12320/PassEdu16083/PassEdu09684/PassEdu25036/PassEdu22…	34	SP0_30.Stigma.Up
negative regulation of catalytic activity	216/26442	1.53554e-05	0.000990426	0.00085344	PassEdu01919/PassEdu31532/PassEdu08113/PassEdu20681/PassEdu01917/PassEdu01916/PassEdu10550/PassEdu01918/PassEdu05050/PassEdu09095/PassEdu04568/PassEdu31533/PassEdu25053/PassEdu26572/PassEdu30688/PassEdu31531/PassEdu10522/PassEdu07929/PassEdu31530/PassEdu08061/PassEdu26573/PassEdu24852/PassEdu21467	23	SP0_30.Stigma.Up
negative regulation of molecular function	218/26442	1.78272e-05	0.00111276	0.000958857	PassEdu01919/PassEdu31532/PassEdu08113/PassEdu20681/PassEdu01917/PassEdu01916/PassEdu10550/PassEdu01918/PassEdu05050/PassEdu09095/PassEdu04568/PassEdu31533/PassEdu25053/PassEdu26572/PassEdu30688/PassEdu31531/PassEdu10522/PassEdu07929/PassEdu31530/PassEdu08061/PassEdu26573/PassEdu24852/PassEdu21467	23	SP0_30.Stigma.Up
structural constituent of cytoskeleton	23/26442	1.99864e-05	0.00120855	0.00104139	PassEdu05040/PassEdu00616/PassEdu05041/PassEdu22455/PassEdu14887/PassEdu05326/PassEdu15404	7	SP0_30.Stigma.Up
clathrin heavy chain binding	24/26442	2.72608e-05	0.00159847	0.00137739	PassEdu31506/PassEdu26547/PassEdu05634/PassEdu22383/PassEdu31713/PassEdu19103/PassEdu19657	7	SP0_30.Stigma.Up
protein autophosphorylation	74/26442	2.94722e-05	0.00165939	0.00142988	PassEdu19470/PassEdu06490/PassEdu27262/PassEdu31827/PassEdu26855/PassEdu04050/PassEdu04883/PassEdu05225/PassEdu00392/PassEdu05058/PassEdu01020/PassEdu21066	12	SP0_30.Stigma.Up
microtubule-based process	210/26442	3.00147e-05	0.00165939	0.00142988	PassEdu09295/PassEdu02662/PassEdu21330/PassEdu05040/PassEdu25155/PassEdu29409/PassEdu23126/PassEdu00616/PassEdu17977/PassEdu02666/PassEdu30816/PassEdu31330/PassEdu05018/PassEdu05041/PassEdu22455/PassEdu12320/PassEdu16083/PassEdu14887/PassEdu25036/PassEdu05326/PassEdu15404/PassEdu21692	22	SP0_30.Stigma.Up
chloroplast avoidance movement	17/26442	3.09249e-05	0.00166222	0.00143231	PassEdu21149/PassEdu21150/PassEdu29052/PassEdu21285/PassEdu04172/PassEdu13988	6	SP0_30.Stigma.Up
cell cortex	75/26442	3.38448e-05	0.00176999	0.00152518	PassEdu21128/PassEdu13159/PassEdu23479/PassEdu31282/PassEdu26381/PassEdu30498/PassEdu23126/PassEdu01058/PassEdu02165/PassEdu00359/PassEdu01059/PassEdu25793	12	SP0_30.Stigma.Up
chloroplast accumulation movement	18/26442	4.48459e-05	0.0022836	0.00196776	PassEdu21149/PassEdu21150/PassEdu29052/PassEdu21285/PassEdu04172/PassEdu13988	6	SP0_30.Stigma.Up
monovalent inorganic cation homeostasis	55/26442	4.91659e-05	0.00243939	0.00210199	PassEdu04715/PassEdu23233/PassEdu05812/PassEdu03698/PassEdu28075/PassEdu28150/PassEdu21324/PassEdu27186/PassEdu15994/PassEdu04453	10	SP0_30.Stigma.Up
actin binding	130/26442	5.25106e-05	0.0025402	0.00218886	PassEdu10226/PassEdu00010/PassEdu12362/PassEdu02599/PassEdu31282/PassEdu10234/PassEdu12235/PassEdu26381/PassEdu30498/PassEdu14311/PassEdu11362/PassEdu21116/PassEdu25226/PassEdu22356/PassEdu15990/PassEdu25793	16	SP0_30.Stigma.Up
plasma membrane bounded cell projection	12/26442	5.83261e-05	0.00272481	0.00234794	PassEdu09343/PassEdu21128/PassEdu23479/PassEdu31873/PassEdu16687	5	SP0_30.Stigma.Up
chloroplast localization	19/26442	6.33676e-05	0.00272481	0.00234794	PassEdu21149/PassEdu21150/PassEdu29052/PassEdu21285/PassEdu04172/PassEdu13988	6	SP0_30.Stigma.Up
chloroplast relocation	19/26442	6.33676e-05	0.00272481	0.00234794	PassEdu21149/PassEdu21150/PassEdu29052/PassEdu21285/PassEdu04172/PassEdu13988	6	SP0_30.Stigma.Up
establishment of plastid localization	19/26442	6.33676e-05	0.00272481	0.00234794	PassEdu21149/PassEdu21150/PassEdu29052/PassEdu21285/PassEdu04172/PassEdu13988	6	SP0_30.Stigma.Up
plastid localization	19/26442	6.33676e-05	0.00272481	0.00234794	PassEdu21149/PassEdu21150/PassEdu29052/PassEdu21285/PassEdu04172/PassEdu13988	6	SP0_30.Stigma.Up
cell wall modification	106/26442	7.00557e-05	0.00294691	0.00253932	PassEdu31532/PassEdu02749/PassEdu02754/PassEdu19465/PassEdu04568/PassEdu31533/PassEdu02750/PassEdu25053/PassEdu26572/PassEdu30688/PassEdu31531/PassEdu02744/PassEdu31530/PassEdu26573	14	SP0_30.Stigma.Up
cell wall organization	271/26442	7.50003e-05	0.00308348	0.002657	PassEdu31532/PassEdu02749/PassEdu23767/PassEdu02754/PassEdu22784/PassEdu19465/PassEdu01893/PassEdu04568/PassEdu25252/PassEdu31533/PassEdu02750/PassEdu25053/PassEdu26572/PassEdu29839/PassEdu02420/PassEdu30688/PassEdu02423/PassEdu10900/PassEdu31531/PassEdu02744/PassEdu31530/PassEdu05754/PassEdu26573/PassEdu14185/PassEdu01759	25	SP0_30.Stigma.Up
regulation of pH	47/26442	7.64894e-05	0.00308348	0.002657	PassEdu04715/PassEdu23233/PassEdu05812/PassEdu03698/PassEdu28075/PassEdu28150/PassEdu21324/PassEdu27186/PassEdu04453	9	SP0_30.Stigma.Up
myosin binding	13/26442	9.17113e-05	0.00362166	0.00312074	PassEdu00468/PassEdu15536/PassEdu03041/PassEdu03772/PassEdu09684	5	SP0_30.Stigma.Up
vesicle organization	109/26442	9.52984e-05	0.00368805	0.00317795	PassEdu31506/PassEdu26547/PassEdu05634/PassEdu22383/PassEdu31713/PassEdu18621/PassEdu19103/PassEdu18555/PassEdu19657/PassEdu04823/PassEdu12576/PassEdu15400/PassEdu02124/PassEdu15126	14	SP0_30.Stigma.Up
pectate lyase activity	29/26442	0.000103519	0.00392762	0.00338439	PassEdu13089/PassEdu13246/PassEdu23239/PassEdu22838/PassEdu19749/PassEdu17010/PassEdu19751	7	SP0_30.Stigma.Up
lipid binding	331/26442	0.000129534	0.00482016	0.00415348	PassEdu31506/PassEdu26547/PassEdu13159/PassEdu23479/PassEdu05634/PassEdu22383/PassEdu31713/PassEdu31489/PassEdu19103/PassEdu03561/PassEdu20996/PassEdu09760/PassEdu20146/PassEdu01058/PassEdu19657/PassEdu02165/PassEdu21637/PassEdu07929/PassEdu00359/PassEdu00650/PassEdu26771/PassEdu20082/PassEdu01059/PassEdu18428/PassEdu04918/PassEdu00907/PassEdu23827/PassEdu16045	28	SP0_30.Stigma.Up
cellular carbohydrate metabolic process	439/26442	0.000147111	0.00537092	0.00462806	PassEdu25800/PassEdu28064/PassEdu05793/PassEdu23767/PassEdu22784/PassEdu26682/PassEdu30512/PassEdu21672/PassEdu14691/PassEdu23483/PassEdu17434/PassEdu24415/PassEdu09944/PassEdu10900/PassEdu24257/PassEdu05933/PassEdu24973/PassEdu08099/PassEdu05700/PassEdu27758/PassEdu17328/PassEdu28824/PassEdu02689/PassEdu04982/PassEdu31272/PassEdu30717/PassEdu25945/PassEdu05754/PassEdu12169/PassEdu14185/PassEdu00…	34	SP0_30.Stigma.Up
signaling receptor activity	218/26442	0.000150437	0.00539067	0.00464508	PassEdu09343/PassEdu19470/PassEdu14130/PassEdu04904/PassEdu06490/PassEdu15855/PassEdu26898/PassEdu31827/PassEdu26855/PassEdu02971/PassEdu04883/PassEdu31807/PassEdu07929/PassEdu04472/PassEdu00392/PassEdu20132/PassEdu07915/PassEdu17911/PassEdu27468/PassEdu16077/PassEdu21066	21	SP0_30.Stigma.Up
cell wall organization or biogenesis	387/26442	0.000156526	0.00550688	0.00474522	PassEdu31532/PassEdu02749/PassEdu23767/PassEdu02754/PassEdu22784/PassEdu19465/PassEdu26682/PassEdu01893/PassEdu04568/PassEdu25252/PassEdu19481/PassEdu31533/PassEdu02750/PassEdu25053/PassEdu26572/PassEdu29839/PassEdu02420/PassEdu30688/PassEdu02423/PassEdu10900/PassEdu31531/PassEdu02744/PassEdu08099/PassEdu27758/PassEdu31530/PassEdu04982/PassEdu05754/PassEdu26573/PassEdu12169/PassEdu14185/PassEdu01…	31	SP0_30.Stigma.Up
maintenance of location	63/26442	0.000161754	0.00558918	0.00481613	PassEdu31282/PassEdu00299/PassEdu31862/PassEdu26381/PassEdu30498/PassEdu03251/PassEdu03715/PassEdu00534/PassEdu25793/PassEdu02124	10	SP0_30.Stigma.Up
transmembrane receptor protein kinase activity	129/26442	0.000169777	0.00576348	0.00496633	PassEdu19470/PassEdu04904/PassEdu06490/PassEdu15855/PassEdu26898/PassEdu31827/PassEdu26855/PassEdu02971/PassEdu04883/PassEdu31807/PassEdu04472/PassEdu00392/PassEdu07915/PassEdu27468/PassEdu21066	15	SP0_30.Stigma.Up
actin polymerization or depolymerization	43/26442	0.000235772	0.00786583	0.0067779	PassEdu00010/PassEdu12362/PassEdu02599/PassEdu31282/PassEdu10234/PassEdu26381/PassEdu30498/PassEdu25793	8	SP0_30.Stigma.Up
carboxylic ester hydrolase activity	226/26442	0.000247575	0.00811962	0.00699659	PassEdu31532/PassEdu02749/PassEdu08113/PassEdu10550/PassEdu02754/PassEdu19465/PassEdu28391/PassEdu04568/PassEdu31533/PassEdu02750/PassEdu25053/PassEdu26572/PassEdu02420/PassEdu30688/PassEdu02423/PassEdu31531/PassEdu02744/PassEdu31530/PassEdu08061/PassEdu26573/PassEdu31773	21	SP0_30.Stigma.Up
active ion transmembrane transporter activity	227/26442	0.000262941	0.00847986	0.007307	PassEdu30368/PassEdu09384/PassEdu04715/PassEdu09890/PassEdu23233/PassEdu02497/PassEdu05812/PassEdu30411/PassEdu03698/PassEdu28075/PassEdu28150/PassEdu18487/PassEdu02505/PassEdu28622/PassEdu03628/PassEdu21324/PassEdu17472/PassEdu24920/PassEdu27186/PassEdu22498/PassEdu04453	21	SP0_30.Stigma.Up
phosphoric diester hydrolase activity	55/26442	0.000269471	0.00854223	0.00736075	PassEdu28064/PassEdu20641/PassEdu05793/PassEdu11025/PassEdu31575/PassEdu23483/PassEdu30544/PassEdu17328/PassEdu27002	9	SP0_30.Stigma.Up
multi-multicellular organism process	44/26442	0.000278337	0.00854223	0.00736075	PassEdu21128/PassEdu23479/PassEdu31873/PassEdu21575/PassEdu28931/PassEdu02320/PassEdu00984/PassEdu23718	8	SP0_30.Stigma.Up
pollination	44/26442	0.000278337	0.00854223	0.00736075	PassEdu21128/PassEdu23479/PassEdu31873/PassEdu21575/PassEdu28931/PassEdu02320/PassEdu00984/PassEdu23718	8	SP0_30.Stigma.Up
external encapsulating structure organization	295/26442	0.000282534	0.00854223	0.00736075	PassEdu31532/PassEdu02749/PassEdu23767/PassEdu02754/PassEdu22784/PassEdu19465/PassEdu01893/PassEdu04568/PassEdu25252/PassEdu31533/PassEdu02750/PassEdu25053/PassEdu26572/PassEdu29839/PassEdu02420/PassEdu30688/PassEdu02423/PassEdu10900/PassEdu31531/PassEdu02744/PassEdu31530/PassEdu05754/PassEdu26573/PassEdu14185/PassEdu01759	25	SP0_30.Stigma.Up
molecular transducer activity	245/26442	0.000288987	0.00860292	0.00741304	PassEdu16896/PassEdu09343/PassEdu19470/PassEdu14130/PassEdu04904/PassEdu06490/PassEdu15855/PassEdu26898/PassEdu31827/PassEdu26855/PassEdu02971/PassEdu04883/PassEdu31807/PassEdu07929/PassEdu04472/PassEdu00392/PassEdu20132/PassEdu07915/PassEdu17911/PassEdu27468/PassEdu16077/PassEdu21066	22	SP0_30.Stigma.Up
carbohydrate binding	283/26442	0.000366634	0.010749	0.00926233	PassEdu31885/PassEdu16790/PassEdu10852/PassEdu27885/PassEdu10845/PassEdu05359/PassEdu26768/PassEdu10265/PassEdu08000/PassEdu15429/PassEdu26769/PassEdu28968/PassEdu31247/PassEdu25208/PassEdu25906/PassEdu13443/PassEdu10800/PassEdu28506/PassEdu23029/PassEdu13706/PassEdu01618/PassEdu19633/PassEdu23827/PassEdu06228	24	SP0_30.Stigma.Up
actin cytoskeleton organization	110/26442	0.000385293	0.0111275	0.00958844	PassEdu10226/PassEdu00010/PassEdu12362/PassEdu02599/PassEdu31282/PassEdu10234/PassEdu31873/PassEdu26381/PassEdu30498/PassEdu25226/PassEdu22356/PassEdu15990/PassEdu25793	13	SP0_30.Stigma.Up
clathrin binding	59/26442	0.000462901	0.0129813	0.0111859	PassEdu31506/PassEdu26547/PassEdu05634/PassEdu22383/PassEdu31713/PassEdu19103/PassEdu19657/PassEdu20082/PassEdu16045	9	SP0_30.Stigma.Up
exocytosis	59/26442	0.000462901	0.0129813	0.0111859	PassEdu13159/PassEdu23479/PassEdu10141/PassEdu01058/PassEdu02165/PassEdu00359/PassEdu15400/PassEdu01059/PassEdu02124	9	SP0_30.Stigma.Up
actin filament-based process	113/26442	0.000500845	0.0135773	0.0116994	PassEdu10226/PassEdu00010/PassEdu12362/PassEdu02599/PassEdu31282/PassEdu10234/PassEdu31873/PassEdu26381/PassEdu30498/PassEdu25226/PassEdu22356/PassEdu15990/PassEdu25793	13	SP0_30.Stigma.Up
extracellular space	99/26442	0.00050612	0.0135773	0.0116994	PassEdu08643/PassEdu15206/PassEdu07196/PassEdu04778/PassEdu05049/PassEdu15207/PassEdu05050/PassEdu05048/PassEdu29531/PassEdu08640/PassEdu28312/PassEdu08648	12	SP0_30.Stigma.Up
plasma membrane region	48/26442	0.000515902	0.0135773	0.0116994	PassEdu31506/PassEdu26547/PassEdu21128/PassEdu05634/PassEdu22383/PassEdu31713/PassEdu19103/PassEdu19657	8	SP0_30.Stigma.Up
negative regulation of intracellular signal transduction	18/26442	0.00051817	0.0135773	0.0116994	PassEdu21128/PassEdu03995/PassEdu20132/PassEdu02231/PassEdu16077	5	SP0_30.Stigma.Up
clathrin-dependent endocytosis	37/26442	0.000519234	0.0135773	0.0116994	PassEdu31506/PassEdu26547/PassEdu05634/PassEdu22383/PassEdu31713/PassEdu19103/PassEdu19657	7	SP0_30.Stigma.Up
cell surface receptor signaling pathway	100/26442	0.000554938	0.013935	0.0120076	PassEdu04904/PassEdu15855/PassEdu31873/PassEdu26898/PassEdu26786/PassEdu02971/PassEdu31807/PassEdu14510/PassEdu06957/PassEdu11374/PassEdu01618/PassEdu20165	12	SP0_30.Stigma.Up
polymeric cytoskeletal fiber	175/26442	0.00056172	0.013935	0.0120076	PassEdu09295/PassEdu02662/PassEdu21330/PassEdu05040/PassEdu23126/PassEdu00616/PassEdu30816/PassEdu31330/PassEdu05018/PassEdu05041/PassEdu22455/PassEdu10988/PassEdu16083/PassEdu14887/PassEdu22356/PassEdu05326/PassEdu15404	17	SP0_30.Stigma.Up
supramolecular fiber	175/26442	0.00056172	0.013935	0.0120076	PassEdu09295/PassEdu02662/PassEdu21330/PassEdu05040/PassEdu23126/PassEdu00616/PassEdu30816/PassEdu31330/PassEdu05018/PassEdu05041/PassEdu22455/PassEdu10988/PassEdu16083/PassEdu14887/PassEdu22356/PassEdu05326/PassEdu15404	17	SP0_30.Stigma.Up
supramolecular polymer	175/26442	0.00056172	0.013935	0.0120076	PassEdu09295/PassEdu02662/PassEdu21330/PassEdu05040/PassEdu23126/PassEdu00616/PassEdu30816/PassEdu31330/PassEdu05018/PassEdu05041/PassEdu22455/PassEdu10988/PassEdu16083/PassEdu14887/PassEdu22356/PassEdu05326/PassEdu15404	17	SP0_30.Stigma.Up
export from cell	160/26442	0.000587817	0.0142299	0.0122618	PassEdu13159/PassEdu23479/PassEdu07872/PassEdu05812/PassEdu10141/PassEdu10265/PassEdu28075/PassEdu01058/PassEdu02165/PassEdu00359/PassEdu17472/PassEdu21215/PassEdu15400/PassEdu01059/PassEdu02124/PassEdu21068	16	SP0_30.Stigma.Up
SNAP receptor activity	49/26442	0.000595593	0.0142299	0.0122618	PassEdu18621/PassEdu17137/PassEdu04823/PassEdu12576/PassEdu11222/PassEdu15400/PassEdu02124/PassEdu15126	8	SP0_30.Stigma.Up
clathrin-coated vesicle	61/26442	0.000595671	0.0142299	0.0122618	PassEdu31506/PassEdu26547/PassEdu05634/PassEdu22383/PassEdu31713/PassEdu19103/PassEdu19657/PassEdu20082/PassEdu16045	9	SP0_30.Stigma.Up
calmodulin binding	145/26442	0.000604592	0.0142669	0.0122936	PassEdu31081/PassEdu26232/PassEdu27262/PassEdu08459/PassEdu04050/PassEdu10941/PassEdu02505/PassEdu00385/PassEdu28931/PassEdu05225/PassEdu31473/PassEdu14099/PassEdu05058/PassEdu01020/PassEdu15990	15	SP0_30.Stigma.Up
pollen tube development	38/26442	0.000615118	0.0143404	0.012357	PassEdu21128/PassEdu23479/PassEdu31873/PassEdu21575/PassEdu02320/PassEdu00984/PassEdu23718	7	SP0_30.Stigma.Up
transmembrane signaling receptor activity	146/26442	0.000649857	0.0149699	0.0128994	PassEdu19470/PassEdu04904/PassEdu06490/PassEdu15855/PassEdu26898/PassEdu31827/PassEdu26855/PassEdu02971/PassEdu04883/PassEdu31807/PassEdu04472/PassEdu00392/PassEdu07915/PassEdu27468/PassEdu21066	15	SP0_30.Stigma.Up
transmembrane receptor protein tyrosine kinase activity	75/26442	0.000686523	0.0156285	0.0134669	PassEdu19470/PassEdu06490/PassEdu31827/PassEdu26855/PassEdu04883/PassEdu04472/PassEdu00392/PassEdu07915/PassEdu27468/PassEdu21066	10	SP0_30.Stigma.Up
trehalose-phosphatase activity	29/26442	0.000792629	0.0178113	0.0153478	PassEdu05933/PassEdu05700/PassEdu02689/PassEdu00084/PassEdu27955/PassEdu19149	6	SP0_30.Stigma.Up
membrane organization	230/26442	0.000800817	0.0178113	0.0153478	PassEdu31506/PassEdu26547/PassEdu05634/PassEdu22383/PassEdu31713/PassEdu18621/PassEdu17137/PassEdu19103/PassEdu26339/PassEdu20996/PassEdu18555/PassEdu19657/PassEdu04823/PassEdu12576/PassEdu11222/PassEdu15400/PassEdu14448/PassEdu09652/PassEdu02124/PassEdu15126	20	SP0_30.Stigma.Up
actin filament organization	105/26442	0.000862425	0.0189635	0.0163407	PassEdu10226/PassEdu00010/PassEdu12362/PassEdu02599/PassEdu31282/PassEdu10234/PassEdu26381/PassEdu30498/PassEdu25226/PassEdu22356/PassEdu15990/PassEdu25793	12	SP0_30.Stigma.Up
glycerophosphodiester phosphodiesterase activity	12/26442	0.000910858	0.0198035	0.0170644	PassEdu28064/PassEdu05793/PassEdu23483/PassEdu17328	4	SP0_30.Stigma.Up
trehalose biosynthetic process	30/26442	0.000958169	0.0206006	0.0177513	PassEdu05933/PassEdu05700/PassEdu02689/PassEdu00084/PassEdu27955/PassEdu19149	6	SP0_30.Stigma.Up
clathrin-coated pit	41/26442	0.000989244	0.021035	0.0181257	PassEdu31506/PassEdu26547/PassEdu05634/PassEdu22383/PassEdu31713/PassEdu19103/PassEdu19657	7	SP0_30.Stigma.Up
MAP kinase kinase kinase activity	79/26442	0.00103637	0.0217975	0.0187827	PassEdu18002/PassEdu19470/PassEdu08658/PassEdu26021/PassEdu14510/PassEdu12974/PassEdu11374/PassEdu28462/PassEdu09082/PassEdu17911	10	SP0_30.Stigma.Up
coated vesicle	138/26442	0.00109821	0.0227258	0.0195826	PassEdu31506/PassEdu26547/PassEdu05634/PassEdu22383/PassEdu31713/PassEdu18621/PassEdu19103/PassEdu26120/PassEdu16116/PassEdu19657/PassEdu12576/PassEdu23188/PassEdu20082/PassEdu16045	14	SP0_30.Stigma.Up
cell projection	21/26442	0.00111574	0.0227258	0.0195826	PassEdu09343/PassEdu21128/PassEdu23479/PassEdu31873/PassEdu16687	5	SP0_30.Stigma.Up
pollen tube growth	21/26442	0.00111574	0.0227258	0.0195826	PassEdu21128/PassEdu23479/PassEdu31873/PassEdu02320/PassEdu00984	5	SP0_30.Stigma.Up
microtubule	170/26442	0.00113059	0.0227885	0.0196366	PassEdu09295/PassEdu02662/PassEdu21330/PassEdu05040/PassEdu23126/PassEdu00616/PassEdu30816/PassEdu31330/PassEdu05018/PassEdu05041/PassEdu22455/PassEdu10988/PassEdu16083/PassEdu14887/PassEdu05326/PassEdu15404	16	SP0_30.Stigma.Up
negative regulation of response to stimulus	54/26442	0.0011561	0.0230625	0.0198727	PassEdu21128/PassEdu03995/PassEdu20132/PassEdu26455/PassEdu16543/PassEdu02231/PassEdu02124/PassEdu16077	8	SP0_30.Stigma.Up
trehalose metabolic process	32/26442	0.00136773	0.0270057	0.0232705	PassEdu05933/PassEdu05700/PassEdu02689/PassEdu00084/PassEdu27955/PassEdu19149	6	SP0_30.Stigma.Up
microtubule cytoskeleton organization	126/26442	0.00139716	0.027043	0.0233027	PassEdu02662/PassEdu05040/PassEdu23126/PassEdu00616/PassEdu02666/PassEdu30816/PassEdu05018/PassEdu05041/PassEdu22455/PassEdu16083/PassEdu14887/PassEdu05326/PassEdu15404	13	SP0_30.Stigma.Up
cysteine-type endopeptidase inhibitor activity	22/26442	0.00139757	0.027043	0.0233027	PassEdu01919/PassEdu01917/PassEdu01916/PassEdu01918/PassEdu24852	5	SP0_30.Stigma.Up
vesicle budding from membrane	56/26442	0.00147319	0.028224	0.0243203	PassEdu31506/PassEdu26547/PassEdu05634/PassEdu22383/PassEdu31713/PassEdu19103/PassEdu18555/PassEdu19657	8	SP0_30.Stigma.Up
phosphoric ester hydrolase activity	462/26442	0.00150209	0.0284954	0.0245542	PassEdu03310/PassEdu13311/PassEdu28064/PassEdu20641/PassEdu05793/PassEdu11025/PassEdu03978/PassEdu31575/PassEdu14691/PassEdu23483/PassEdu26847/PassEdu09944/PassEdu30481/PassEdu05933/PassEdu30544/PassEdu09842/PassEdu09852/PassEdu30500/PassEdu04574/PassEdu00273/PassEdu05700/PassEdu17328/PassEdu02689/PassEdu27002/PassEdu09238/PassEdu16735/PassEdu12714/PassEdu08400/PassEdu21599/PassEdu00084/PassEdu27…	32	SP0_30.Stigma.Up
vesicle	369/26442	0.00156707	0.0293243	0.0252684	PassEdu31506/PassEdu26547/PassEdu21128/PassEdu05634/PassEdu22383/PassEdu31713/PassEdu18621/PassEdu11843/PassEdu19103/PassEdu26120/PassEdu10141/PassEdu01723/PassEdu16116/PassEdu20663/PassEdu08580/PassEdu19657/PassEdu29960/PassEdu12576/PassEdu23188/PassEdu28216/PassEdu13444/PassEdu05162/PassEdu20082/PassEdu15201/PassEdu30891/PassEdu07393/PassEdu16045	27	SP0_30.Stigma.Up
maintenance of protein location	33/26442	0.00161678	0.0293243	0.0252684	PassEdu31282/PassEdu31862/PassEdu26381/PassEdu30498/PassEdu25793/PassEdu02124	6	SP0_30.Stigma.Up
maintenance of protein location in cell	33/26442	0.00161678	0.0293243	0.0252684	PassEdu31282/PassEdu31862/PassEdu26381/PassEdu30498/PassEdu25793/PassEdu02124	6	SP0_30.Stigma.Up
secretion by cell	70/26442	0.00163178	0.0293243	0.0252684	PassEdu13159/PassEdu23479/PassEdu10141/PassEdu01058/PassEdu02165/PassEdu00359/PassEdu15400/PassEdu01059/PassEdu02124	9	SP0_30.Stigma.Up
intracellular vesicle	352/26442	0.00166144	0.0293243	0.0252684	PassEdu31506/PassEdu26547/PassEdu21128/PassEdu05634/PassEdu22383/PassEdu31713/PassEdu18621/PassEdu11843/PassEdu19103/PassEdu26120/PassEdu10141/PassEdu16116/PassEdu20663/PassEdu08580/PassEdu19657/PassEdu29960/PassEdu12576/PassEdu23188/PassEdu28216/PassEdu13444/PassEdu05162/PassEdu20082/PassEdu15201/PassEdu30891/PassEdu07393/PassEdu16045	26	SP0_30.Stigma.Up
negative regulation of actin filament polymerization	14/26442	0.00172967	0.0293243	0.0252684	PassEdu31282/PassEdu26381/PassEdu30498/PassEdu25793	4	SP0_30.Stigma.Up
negative regulation of cytoskeleton organization	14/26442	0.00172967	0.0293243	0.0252684	PassEdu31282/PassEdu26381/PassEdu30498/PassEdu25793	4	SP0_30.Stigma.Up
negative regulation of ethylene-activated signaling pathway	14/26442	0.00172967	0.0293243	0.0252684	PassEdu03995/PassEdu20132/PassEdu02231/PassEdu16077	4	SP0_30.Stigma.Up
negative regulation of phosphorelay signal transduction system	14/26442	0.00172967	0.0293243	0.0252684	PassEdu03995/PassEdu20132/PassEdu02231/PassEdu16077	4	SP0_30.Stigma.Up
negative regulation of protein-containing complex assembly	14/26442	0.00172967	0.0293243	0.0252684	PassEdu31282/PassEdu26381/PassEdu30498/PassEdu25793	4	SP0_30.Stigma.Up
negative regulation of protein polymerization	14/26442	0.00172967	0.0293243	0.0252684	PassEdu31282/PassEdu26381/PassEdu30498/PassEdu25793	4	SP0_30.Stigma.Up
negative regulation of supramolecular fiber organization	14/26442	0.00172967	0.0293243	0.0252684	PassEdu31282/PassEdu26381/PassEdu30498/PassEdu25793	4	SP0_30.Stigma.Up
maintenance of location in cell	45/26442	0.00174279	0.0293243	0.0252684	PassEdu31282/PassEdu31862/PassEdu26381/PassEdu30498/PassEdu03715/PassEdu25793/PassEdu02124	7	SP0_30.Stigma.Up
oxidoreductase activity, acting on paired donors, with oxidation of a pair of donors resulting in the reduction of molecular oxygen to two molecules of water	24/26442	0.00211354	0.0352561	0.0303798	PassEdu06107/PassEdu16639/PassEdu05261/PassEdu07899/PassEdu28632	5	SP0_30.Stigma.Up
non-membrane spanning protein tyrosine kinase activity	87/26442	0.0021728	0.0359347	0.0309645	PassEdu30759/PassEdu31111/PassEdu26257/PassEdu13592/PassEdu31827/PassEdu26855/PassEdu04287/PassEdu04883/PassEdu00392/PassEdu23637	10	SP0_30.Stigma.Up
SNARE complex	47/26442	0.00225681	0.0369858	0.0318703	PassEdu18621/PassEdu17137/PassEdu04823/PassEdu12576/PassEdu15400/PassEdu02124/PassEdu15126	7	SP0_30.Stigma.Up
organelle localization	133/26442	0.00227458	0.0369858	0.0318703	PassEdu21149/PassEdu10141/PassEdu18555/PassEdu04823/PassEdu21150/PassEdu29052/PassEdu21285/PassEdu15400/PassEdu04172/PassEdu13988/PassEdu15990/PassEdu02124/PassEdu15126	13	SP0_30.Stigma.Up
secretion	74/26442	0.00241301	0.0389098	0.0335282	PassEdu13159/PassEdu23479/PassEdu10141/PassEdu01058/PassEdu02165/PassEdu00359/PassEdu15400/PassEdu01059/PassEdu02124	9	SP0_30.Stigma.Up
receptor-mediated endocytosis	48/26442	0.00255403	0.0405884	0.0349746	PassEdu31506/PassEdu26547/PassEdu05634/PassEdu22383/PassEdu31713/PassEdu19103/PassEdu19657	7	SP0_30.Stigma.Up
antiporter activity	201/26442	0.00255906	0.0405884	0.0349746	PassEdu30368/PassEdu07872/PassEdu09384/PassEdu04715/PassEdu09890/PassEdu02497/PassEdu03698/PassEdu10265/PassEdu28150/PassEdu18487/PassEdu30283/PassEdu05319/PassEdu21215/PassEdu27186/PassEdu12410/PassEdu21068/PassEdu04453	17	SP0_30.Stigma.Up
ethylene-activated signaling pathway	75/26442	0.00264844	0.0415952	0.0358421	PassEdu18269/PassEdu28211/PassEdu03995/PassEdu20132/PassEdu11891/PassEdu09672/PassEdu02231/PassEdu21651/PassEdu16077	9	SP0_30.Stigma.Up
proton transmembrane transporter activity	168/26442	0.00266553	0.0415952	0.0358421	PassEdu09384/PassEdu04715/PassEdu09890/PassEdu23233/PassEdu05812/PassEdu03698/PassEdu28075/PassEdu28150/PassEdu28622/PassEdu03628/PassEdu21324/PassEdu17472/PassEdu24920/PassEdu27186/PassEdu04453	15	SP0_30.Stigma.Up
2-alkenal reductase [NAD(P)+] activity	220/26442	0.0027901	0.0431907	0.037217	PassEdu31506/PassEdu03310/PassEdu26547/PassEdu30424/PassEdu05634/PassEdu22383/PassEdu31713/PassEdu00316/PassEdu19103/PassEdu19657/PassEdu21973/PassEdu28622/PassEdu26021/PassEdu27411/PassEdu20266/PassEdu19606/PassEdu02484/PassEdu21066	18	SP0_30.Stigma.Up
proton transmembrane transport	153/26442	0.00291056	0.0446979	0.0385157	PassEdu04715/PassEdu09890/PassEdu23233/PassEdu05812/PassEdu03698/PassEdu28075/PassEdu28150/PassEdu28622/PassEdu03628/PassEdu21324/PassEdu17472/PassEdu24920/PassEdu27186/PassEdu04453	14	SP0_30.Stigma.Up
exocyst	37/26442	0.00297017	0.0452541	0.038995	PassEdu13159/PassEdu23479/PassEdu01058/PassEdu02165/PassEdu00359/PassEdu01059	6	SP0_30.Stigma.Up
cell tip growth	26/26442	0.00306521	0.0459781	0.0396188	PassEdu21128/PassEdu23479/PassEdu31873/PassEdu02320/PassEdu00984	5	SP0_30.Stigma.Up
RNA polymerase II CTD heptapeptide repeat kinase activity	26/26442	0.00306521	0.0459781	0.0396188	PassEdu23179/PassEdu03145/PassEdu24205/PassEdu00390/PassEdu08484	5	SP0_30.Stigma.Up
cytoplasmic vesicle	350/26442	0.00314477	0.046706	0.0402461	PassEdu31506/PassEdu26547/PassEdu21128/PassEdu05634/PassEdu22383/PassEdu31713/PassEdu18621/PassEdu11843/PassEdu19103/PassEdu26120/PassEdu10141/PassEdu16116/PassEdu20663/PassEdu08580/PassEdu19657/PassEdu29960/PassEdu12576/PassEdu23188/PassEdu28216/PassEdu13444/PassEdu05162/PassEdu20082/PassEdu15201/PassEdu07393/PassEdu16045	25	SP0_30.Stigma.Up
secondary active transmembrane transporter activity	388/26442	0.00316201	0.046706	0.0402461	PassEdu30424/PassEdu30368/PassEdu07872/PassEdu09384/PassEdu04715/PassEdu09890/PassEdu02497/PassEdu30411/PassEdu03698/PassEdu10265/PassEdu28150/PassEdu00159/PassEdu18487/PassEdu30283/PassEdu05042/PassEdu28622/PassEdu05319/PassEdu21215/PassEdu27186/PassEdu20759/PassEdu12410/PassEdu01637/PassEdu27411/PassEdu20266/PassEdu09671/PassEdu21068/PassEdu04453	27	SP0_30.Stigma.Up
endopeptidase inhibitor activity	50/26442	0.00323785	0.0471071	0.0405916	PassEdu01919/PassEdu01917/PassEdu01916/PassEdu01918/PassEdu05410/PassEdu16082/PassEdu24852	7	SP0_30.Stigma.Up
peptidase inhibitor activity	50/26442	0.00323785	0.0471071	0.0405916	PassEdu01919/PassEdu01917/PassEdu01916/PassEdu01918/PassEdu05410/PassEdu16082/PassEdu24852	7	SP0_30.Stigma.Up
cellular response to ethylene stimulus	78/26442	0.00346533	0.0500404	0.0431193	PassEdu18269/PassEdu28211/PassEdu03995/PassEdu20132/PassEdu11891/PassEdu09672/PassEdu02231/PassEdu21651/PassEdu16077	9	SP0_30.Stigma.Up
endopeptidase regulator activity	51/26442	0.00362811	0.052003	0.0448104	PassEdu01919/PassEdu01917/PassEdu01916/PassEdu01918/PassEdu05410/PassEdu16082/PassEdu24852	7	SP0_30.Stigma.Up
trehalose metabolism in response to stress	17/26442	0.00374353	0.0527771	0.0454775	PassEdu05933/PassEdu05700/PassEdu27955/PassEdu19149	4	SP0_30.Stigma.Up
supramolecular fiber organization	141/26442	0.00378534	0.0527771	0.0454775	PassEdu10226/PassEdu00010/PassEdu12362/PassEdu02599/PassEdu31282/PassEdu10234/PassEdu26381/PassEdu30498/PassEdu23126/PassEdu25226/PassEdu22356/PassEdu15990/PassEdu25793	13	SP0_30.Stigma.Up
response to abscisic acid	125/26442	0.00382195	0.0527771	0.0454775	PassEdu28266/PassEdu03359/PassEdu05359/PassEdu16711/PassEdu00619/PassEdu07929/PassEdu27508/PassEdu25820/PassEdu16924/PassEdu13474/PassEdu05944/PassEdu02124	12	SP0_30.Stigma.Up
endocytosis	94/26442	0.00384283	0.0527771	0.0454775	PassEdu31506/PassEdu26547/PassEdu05634/PassEdu22383/PassEdu31713/PassEdu19103/PassEdu19657/PassEdu29960/PassEdu20082/PassEdu16045	10	SP0_30.Stigma.Up
response to oxygen-containing compound	452/26442	0.00386919	0.0527771	0.0454775	PassEdu14130/PassEdu28266/PassEdu03359/PassEdu05359/PassEdu16711/PassEdu00619/PassEdu17133/PassEdu10941/PassEdu26757/PassEdu10900/PassEdu07929/PassEdu27508/PassEdu28824/PassEdu25820/PassEdu14099/PassEdu18060/PassEdu30653/PassEdu21362/PassEdu16924/PassEdu16543/PassEdu21016/PassEdu14185/PassEdu09232/PassEdu13474/PassEdu30891/PassEdu22967/PassEdu31297/PassEdu05944/PassEdu01749/PassEdu02124	30	SP0_30.Stigma.Up
negative regulation of cell communication	39/26442	0.00390032	0.0527771	0.0454775	PassEdu21128/PassEdu03995/PassEdu20132/PassEdu26455/PassEdu02231/PassEdu16077	6	SP0_30.Stigma.Up
negative regulation of signal transduction	39/26442	0.00390032	0.0527771	0.0454775	PassEdu21128/PassEdu03995/PassEdu20132/PassEdu26455/PassEdu02231/PassEdu16077	6	SP0_30.Stigma.Up
negative regulation of signaling	39/26442	0.00390032	0.0527771	0.0454775	PassEdu21128/PassEdu03995/PassEdu20132/PassEdu26455/PassEdu02231/PassEdu16077	6	SP0_30.Stigma.Up
peptidase regulator activity	52/26442	0.00405312	0.0544638	0.0469308	PassEdu01919/PassEdu01917/PassEdu01916/PassEdu01918/PassEdu05410/PassEdu16082/PassEdu24852	7	SP0_30.Stigma.Up
regulation of cellular pH	28/26442	0.00429219	0.0568862	0.0490182	PassEdu23233/PassEdu05812/PassEdu28075/PassEdu21324/PassEdu04453	5	SP0_30.Stigma.Up
regulation of intracellular pH	28/26442	0.00429219	0.0568862	0.0490182	PassEdu23233/PassEdu05812/PassEdu28075/PassEdu21324/PassEdu04453	5	SP0_30.Stigma.Up
response to alcohol	127/26442	0.00434593	0.0572066	0.0492943	PassEdu28266/PassEdu03359/PassEdu05359/PassEdu16711/PassEdu00619/PassEdu07929/PassEdu27508/PassEdu25820/PassEdu16924/PassEdu13474/PassEdu05944/PassEdu02124	12	SP0_30.Stigma.Up
oxidoreductase activity, acting on the CH-CH group of donors, NAD or NADP as acceptor	266/26442	0.00442736	0.0576452	0.0496723	PassEdu31506/PassEdu03310/PassEdu26547/PassEdu30424/PassEdu05634/PassEdu22383/PassEdu31713/PassEdu00316/PassEdu19103/PassEdu19657/PassEdu21973/PassEdu28622/PassEdu26021/PassEdu23635/PassEdu27411/PassEdu20266/PassEdu19606/PassEdu02484/PassEdu21066/PassEdu17501	20	SP0_30.Stigma.Up
oxidoreductase activity, acting on the CH-NH group of donors	40/26442	0.00443883	0.0576452	0.0496723	PassEdu23080/PassEdu27615/PassEdu16932/PassEdu09908/PassEdu27329/PassEdu05197	6	SP0_30.Stigma.Up
MCM complex	11/26442	6.69436e-09	9.27087e-06	8.08331e-06	PassEdu30213/PassEdu17203/PassEdu17256/PassEdu26843/PassEdu10560/PassEdu28081	6	SP0_30.Stigma.Down
DNA replication initiation	29/26442	1.21505e-08	9.27087e-06	8.08331e-06	PassEdu30213/PassEdu17203/PassEdu17256/PassEdu26843/PassEdu27423/PassEdu10560/PassEdu19733/PassEdu28081	8	SP0_30.Stigma.Down
DNA replication	174/26442	1.35243e-07	6.30949e-05	5.50127e-05	PassEdu30213/PassEdu17203/PassEdu17256/PassEdu09491/PassEdu23709/PassEdu26843/PassEdu31092/PassEdu27473/PassEdu03184/PassEdu27423/PassEdu23975/PassEdu10560/PassEdu19733/PassEdu28081/PassEdu03905	15	SP0_30.Stigma.Down
THO complex	17/26442	1.65386e-07	6.30949e-05	5.50127e-05	PassEdu30213/PassEdu17203/PassEdu17256/PassEdu26843/PassEdu10560/PassEdu28081	6	SP0_30.Stigma.Down
DNA-templated DNA replication	123/26442	6.48438e-07	0.000197903	0.000172553	PassEdu30213/PassEdu17203/PassEdu17256/PassEdu09491/PassEdu26843/PassEdu27473/PassEdu03184/PassEdu27423/PassEdu10560/PassEdu19733/PassEdu28081/PassEdu03905	12	SP0_30.Stigma.Down
single-stranded DNA binding	59/26442	4.13986e-06	0.0010529	0.000918032	PassEdu30213/PassEdu17256/PassEdu26843/PassEdu31092/PassEdu03184/PassEdu10560/PassEdu28081/PassEdu20153	8	SP0_30.Stigma.Down
double-strand break repair via homologous recombination	70/26442	1.51372e-05	0.00313251	0.00273125	PassEdu30213/PassEdu17256/PassEdu26843/PassEdu31092/PassEdu03184/PassEdu10560/PassEdu28081/PassEdu03709	8	SP0_30.Stigma.Down
DNA duplex unwinding	53/26442	1.99231e-05	0.00313251	0.00273125	PassEdu30213/PassEdu17203/PassEdu17256/PassEdu26843/PassEdu03184/PassEdu10560/PassEdu28081	7	SP0_30.Stigma.Down
DNA geometric change	53/26442	1.99231e-05	0.00313251	0.00273125	PassEdu30213/PassEdu17203/PassEdu17256/PassEdu26843/PassEdu03184/PassEdu10560/PassEdu28081	7	SP0_30.Stigma.Down
recombinational repair	73/26442	2.0679e-05	0.00313251	0.00273125	PassEdu30213/PassEdu17256/PassEdu26843/PassEdu31092/PassEdu03184/PassEdu10560/PassEdu28081/PassEdu03709	8	SP0_30.Stigma.Down
O-methyltransferase activity	54/26442	2.25803e-05	0.00313251	0.00273125	PassEdu07997/PassEdu26725/PassEdu07994/PassEdu04769/PassEdu07991/PassEdu07992/PassEdu07996	7	SP0_30.Stigma.Down
DNA strand elongation	14/26442	5.53657e-05	0.00649908	0.00566658	PassEdu30213/PassEdu26843/PassEdu27473/PassEdu10560	4	SP0_30.Stigma.Down
DNA strand elongation involved in DNA replication	14/26442	5.53657e-05	0.00649908	0.00566658	PassEdu30213/PassEdu26843/PassEdu27473/PassEdu10560	4	SP0_30.Stigma.Down
DNA conformation change	65/26442	7.64143e-05	0.00832916	0.00726224	PassEdu30213/PassEdu17203/PassEdu17256/PassEdu26843/PassEdu03184/PassEdu10560/PassEdu28081	7	SP0_30.Stigma.Down
starch metabolic process	29/26442	8.56108e-05	0.00870947	0.00759382	PassEdu21019/PassEdu14368/PassEdu03514/PassEdu26868/PassEdu09832	5	SP0_30.Stigma.Down
DNA helicase activity	47/26442	9.59251e-05	0.00881129	0.00768261	PassEdu30213/PassEdu17203/PassEdu17256/PassEdu26843/PassEdu10560/PassEdu28081	6	SP0_30.Stigma.Down
DNA unwinding involved in DNA replication	16/26442	9.81599e-05	0.00881129	0.00768261	PassEdu17256/PassEdu26843/PassEdu03184/PassEdu10560	4	SP0_30.Stigma.Down
double-strand break repair	95/26442	0.00013808	0.0117061	0.0102066	PassEdu30213/PassEdu17256/PassEdu26843/PassEdu31092/PassEdu03184/PassEdu10560/PassEdu28081/PassEdu03709	8	SP0_30.Stigma.Down
cellular polysaccharide metabolic process	250/26442	0.000199503	0.0160232	0.0139707	PassEdu21019/PassEdu14368/PassEdu20545/PassEdu13352/PassEdu11905/PassEdu21407/PassEdu27469/PassEdu22920/PassEdu02527/PassEdu03514/PassEdu26868/PassEdu09832/PassEdu04378	13	SP0_30.Stigma.Down
cellular glucan metabolic process	190/26442	0.000244559	0.0186599	0.0162696	PassEdu21019/PassEdu14368/PassEdu13352/PassEdu21407/PassEdu27469/PassEdu22920/PassEdu02527/PassEdu03514/PassEdu26868/PassEdu09832/PassEdu04378	11	SP0_30.Stigma.Down
glucan metabolic process	194/26442	0.000292536	0.0212576	0.0185346	PassEdu21019/PassEdu14368/PassEdu13352/PassEdu21407/PassEdu27469/PassEdu22920/PassEdu02527/PassEdu03514/PassEdu26868/PassEdu09832/PassEdu04378	11	SP0_30.Stigma.Down
cytoskeleton-dependent intracellular transport	23/26442	0.000437358	0.0278087	0.0242465	PassEdu04446/PassEdu31210/PassEdu22764/PassEdu31212	4	SP0_30.Stigma.Down
energy reserve metabolic process	23/26442	0.000437358	0.0278087	0.0242465	PassEdu21019/PassEdu27469/PassEdu22920/PassEdu26868	4	SP0_30.Stigma.Down
glycogen metabolic process	23/26442	0.000437358	0.0278087	0.0242465	PassEdu21019/PassEdu27469/PassEdu22920/PassEdu26868	4	SP0_30.Stigma.Down
ATP:ADP antiporter activity	11/26442	0.000597116	0.0325428	0.0283742	PassEdu05176/PassEdu27302/PassEdu31385	3	SP0_30.Stigma.Down
lateral root formation	11/26442	0.000597116	0.0325428	0.0283742	PassEdu09606/PassEdu26931/PassEdu31783	3	SP0_30.Stigma.Down
lateral root morphogenesis	11/26442	0.000597116	0.0325428	0.0283742	PassEdu09606/PassEdu26931/PassEdu31783	3	SP0_30.Stigma.Down
post-embryonic root morphogenesis	11/26442	0.000597116	0.0325428	0.0283742	PassEdu09606/PassEdu26931/PassEdu31783	3	SP0_30.Stigma.Down
methylation	474/26442	0.000646493	0.0340189	0.0296612	PassEdu02737/PassEdu20447/PassEdu26262/PassEdu22318/PassEdu13349/PassEdu07997/PassEdu26725/PassEdu07994/PassEdu17146/PassEdu04769/PassEdu07991/PassEdu07992/PassEdu07996/PassEdu07609/PassEdu08802/PassEdu09996/PassEdu29844/PassEdu19421	18	SP0_30.Stigma.Down
cellular carbohydrate metabolic process	439/26442	0.000730709	0.0371688	0.0324076	PassEdu21019/PassEdu09066/PassEdu14368/PassEdu13038/PassEdu20545/PassEdu13352/PassEdu11905/PassEdu21407/PassEdu27469/PassEdu22920/PassEdu02527/PassEdu03514/PassEdu26868/PassEdu01704/PassEdu09221/PassEdu09832/PassEdu04378	17	SP0_30.Stigma.Down
carbohydrate biosynthetic process	290/26442	0.000814533	0.040096	0.0349599	PassEdu21019/PassEdu09066/PassEdu13038/PassEdu03603/PassEdu13352/PassEdu11905/PassEdu21407/PassEdu02527/PassEdu00835/PassEdu03514/PassEdu26868/PassEdu27234/PassEdu04378	13	SP0_30.Stigma.Down
auxin-activated signaling pathway	222/26442	0.000902958	0.0426851	0.0372173	PassEdu12813/PassEdu19940/PassEdu25477/PassEdu08305/PassEdu31315/PassEdu15594/PassEdu24026/PassEdu09628/PassEdu09762/PassEdu21740/PassEdu02576	11	SP0_30.Stigma.Down
methyltransferase activity	490/26442	0.000944102	0.0426851	0.0372173	PassEdu02737/PassEdu20447/PassEdu26262/PassEdu22318/PassEdu13349/PassEdu07997/PassEdu26725/PassEdu07994/PassEdu17146/PassEdu04769/PassEdu07991/PassEdu07992/PassEdu07996/PassEdu07609/PassEdu08802/PassEdu09996/PassEdu29844/PassEdu19421	18	SP0_30.Stigma.Down
rhythmic process	48/26442	0.00096409	0.0426851	0.0372173	PassEdu00395/PassEdu00020/PassEdu27447/PassEdu09832/PassEdu09151	5	SP0_30.Stigma.Down
monocarboxylic acid binding	72/26442	0.00100049	0.0426851	0.0372173	PassEdu04785/PassEdu03947/PassEdu31218/PassEdu20478/PassEdu15828/PassEdu30716	6	SP0_30.Stigma.Down
cellular response to auxin stimulus	225/26442	0.00100699	0.0426851	0.0372173	PassEdu12813/PassEdu19940/PassEdu25477/PassEdu08305/PassEdu31315/PassEdu15594/PassEdu24026/PassEdu09628/PassEdu09762/PassEdu21740/PassEdu02576	11	SP0_30.Stigma.Down
plant-type cell wall organization	49/26442	0.00105982	0.0437106	0.0381114	PassEdu00406/PassEdu13352/PassEdu17077/PassEdu08600/PassEdu13330	5	SP0_30.Stigma.Down
ADP transmembrane transporter activity	14/26442	0.0012714	0.0495916	0.0432391	PassEdu05176/PassEdu27302/PassEdu31385	3	SP0_30.Stigma.Down
ADP transport	14/26442	0.0012714	0.0495916	0.0432391	PassEdu05176/PassEdu27302/PassEdu31385	3	SP0_30.Stigma.Down
carboxylic acid binding	103/26442	0.00129991	0.0495916	0.0432391	PassEdu04785/PassEdu03947/PassEdu31218/PassEdu20478/PassEdu15828/PassEdu08802/PassEdu30716	7	SP0_30.Stigma.Down
cellular response to DNA damage stimulus	345/26442	0.00135536	0.0504457	0.0439839	PassEdu30213/PassEdu17256/PassEdu09491/PassEdu26843/PassEdu31092/PassEdu27473/PassEdu03184/PassEdu26259/PassEdu25717/PassEdu23975/PassEdu20828/PassEdu10560/PassEdu28081/PassEdu03709	14	SP0_30.Stigma.Down
response to external biotic stimulus	386/26442	0.00142182	0.050458	0.0439945	PassEdu19534/PassEdu03947/PassEdu27732/PassEdu13187/PassEdu05890/PassEdu26437/PassEdu04147/PassEdu09606/PassEdu04153/PassEdu26931/PassEdu31783/PassEdu28477/PassEdu03565/PassEdu07671/PassEdu09198	15	SP0_30.Stigma.Down
response to other organism	386/26442	0.00142182	0.050458	0.0439945	PassEdu19534/PassEdu03947/PassEdu27732/PassEdu13187/PassEdu05890/PassEdu26437/PassEdu04147/PassEdu09606/PassEdu04153/PassEdu26931/PassEdu31783/PassEdu28477/PassEdu03565/PassEdu07671/PassEdu09198	15	SP0_30.Stigma.Down
amino acid transmembrane transporter activity	78/26442	0.00151903	0.0506509	0.0441627	PassEdu12813/PassEdu19940/PassEdu13097/PassEdu21740/PassEdu02576/PassEdu05318	6	SP0_30.Stigma.Down
amino acid transport	106/26442	0.00153551	0.0506509	0.0441627	PassEdu12813/PassEdu19940/PassEdu13097/PassEdu27948/PassEdu21740/PassEdu02576/PassEdu05318	7	SP0_30.Stigma.Down
carboxylic acid biosynthetic process	471/26442	0.00156182	0.0506509	0.0441627	PassEdu19477/PassEdu30213/PassEdu00635/PassEdu13187/PassEdu16105/PassEdu14480/PassEdu20167/PassEdu01611/PassEdu00835/PassEdu30704/PassEdu08802/PassEdu00696/PassEdu05960/PassEdu06299/PassEdu27234/PassEdu13427/PassEdu31641	17	SP0_30.Stigma.Down
polysaccharide metabolic process	430/26442	0.00156195	0.0506509	0.0441627	PassEdu21019/PassEdu00244/PassEdu14368/PassEdu03603/PassEdu20545/PassEdu13352/PassEdu04153/PassEdu11905/PassEdu21407/PassEdu27469/PassEdu22920/PassEdu02527/PassEdu03514/PassEdu26868/PassEdu09832/PassEdu04378	16	SP0_30.Stigma.Down
cellular carbohydrate biosynthetic process	203/26442	0.00159321	0.0506509	0.0441627	PassEdu21019/PassEdu09066/PassEdu13038/PassEdu13352/PassEdu11905/PassEdu21407/PassEdu02527/PassEdu03514/PassEdu26868/PassEdu04378	10	SP0_30.Stigma.Down
phosphatidylinositol-4,5-bisphosphate binding	47/26442	9.56621e-11	1.93811e-07	1.68063e-07	PassEdu26547/PassEdu22383/PassEdu31506/PassEdu31713/PassEdu13159/PassEdu05634/PassEdu19103/PassEdu23479/PassEdu19657/PassEdu02165/PassEdu01058/PassEdu19093/PassEdu01059/PassEdu27867/PassEdu24365/PassEdu03791	16	CP0_30.Stigma.Up
phosphatidylinositol bisphosphate binding	49/26442	1.95775e-10	1.9832e-07	1.71973e-07	PassEdu26547/PassEdu22383/PassEdu31506/PassEdu31713/PassEdu13159/PassEdu05634/PassEdu19103/PassEdu23479/PassEdu19657/PassEdu02165/PassEdu01058/PassEdu19093/PassEdu01059/PassEdu27867/PassEdu24365/PassEdu03791	16	CP0_30.Stigma.Up
calcium ion binding	283/26442	4.63711e-10	3.13159e-07	2.71556e-07	PassEdu04091/PassEdu20002/PassEdu28108/PassEdu19010/PassEdu22231/PassEdu00316/PassEdu27262/PassEdu09358/PassEdu03617/PassEdu04050/PassEdu29960/PassEdu20929/PassEdu04185/PassEdu31575/PassEdu13471/PassEdu01020/PassEdu05225/PassEdu03527/PassEdu00847/PassEdu16552/PassEdu09294/PassEdu29070/PassEdu25143/PassEdu19606/PassEdu00650/PassEdu21154/PassEdu05058/PassEdu29021/PassEdu21282/PassEdu24971/PassEdu25…	39	CP0_30.Stigma.Up
phosphatidylinositol phosphate binding	55/26442	1.34967e-09	6.8361e-07	5.92791e-07	PassEdu26547/PassEdu22383/PassEdu31506/PassEdu31713/PassEdu13159/PassEdu05634/PassEdu19103/PassEdu23479/PassEdu19657/PassEdu02165/PassEdu01058/PassEdu19093/PassEdu01059/PassEdu27867/PassEdu24365/PassEdu03791	16	CP0_30.Stigma.Up
1-phosphatidylinositol binding	20/26442	3.82497e-09	1.29156e-06	1.11998e-06	PassEdu26547/PassEdu22383/PassEdu31506/PassEdu31713/PassEdu05634/PassEdu19103/PassEdu19657/PassEdu19093/PassEdu27867/PassEdu24365	10	CP0_30.Stigma.Up
clathrin coat assembly	20/26442	3.82497e-09	1.29156e-06	1.11998e-06	PassEdu26547/PassEdu22383/PassEdu31506/PassEdu31713/PassEdu05634/PassEdu19103/PassEdu19657/PassEdu19093/PassEdu27867/PassEdu24365	10	CP0_30.Stigma.Up
enzyme inhibitor activity	223/26442	2.25432e-08	6.52466e-06	5.65784e-06	PassEdu31532/PassEdu08113/PassEdu10550/PassEdu01919/PassEdu10615/PassEdu04568/PassEdu20681/PassEdu01918/PassEdu01917/PassEdu01916/PassEdu05050/PassEdu31533/PassEdu09095/PassEdu30688/PassEdu10522/PassEdu25053/PassEdu26572/PassEdu05406/PassEdu17585/PassEdu10417/PassEdu07929/PassEdu01926/PassEdu31531/PassEdu16082/PassEdu08061/PassEdu31530/PassEdu04961/PassEdu21467/PassEdu29625/PassEdu26573/PassEdu12…	31	CP0_30.Stigma.Up
clathrin heavy chain binding	24/26442	3.4454e-08	8.72547e-06	7.56627e-06	PassEdu26547/PassEdu22383/PassEdu31506/PassEdu31713/PassEdu05634/PassEdu19103/PassEdu19657/PassEdu19093/PassEdu27867/PassEdu24365	10	CP0_30.Stigma.Up
phospholipid binding	127/26442	4.81014e-08	1.08281e-05	9.38961e-06	PassEdu26547/PassEdu22383/PassEdu31506/PassEdu31713/PassEdu13159/PassEdu05634/PassEdu19103/PassEdu20996/PassEdu23479/PassEdu19657/PassEdu02165/PassEdu01058/PassEdu00650/PassEdu20082/PassEdu19093/PassEdu01059/PassEdu18428/PassEdu00907/PassEdu27867/PassEdu24365/PassEdu16045/PassEdu03791	22	CP0_30.Stigma.Up
phosphatidylinositol binding	80/26442	7.32772e-08	1.35916e-05	1.17859e-05	PassEdu26547/PassEdu22383/PassEdu31506/PassEdu31713/PassEdu13159/PassEdu05634/PassEdu19103/PassEdu23479/PassEdu19657/PassEdu02165/PassEdu01058/PassEdu19093/PassEdu01059/PassEdu00907/PassEdu27867/PassEdu24365/PassEdu03791	17	CP0_30.Stigma.Up
SNARE binding	71/26442	7.39134e-08	1.35916e-05	1.17859e-05	PassEdu26547/PassEdu18621/PassEdu22383/PassEdu31506/PassEdu31713/PassEdu05634/PassEdu19103/PassEdu10141/PassEdu12576/PassEdu19657/PassEdu04823/PassEdu19093/PassEdu15400/PassEdu27867/PassEdu15126/PassEdu24365	16	CP0_30.Stigma.Up
pectin catabolic process	120/26442	8.05031e-08	1.35916e-05	1.17859e-05	PassEdu31532/PassEdu19465/PassEdu04568/PassEdu02749/PassEdu22838/PassEdu02754/PassEdu31533/PassEdu30688/PassEdu13089/PassEdu25053/PassEdu26572/PassEdu02750/PassEdu02744/PassEdu13246/PassEdu23239/PassEdu31531/PassEdu19749/PassEdu19751/PassEdu17010/PassEdu31530/PassEdu26573	21	CP0_30.Stigma.Up
enzyme regulator activity	489/26442	1.38904e-07	2.16477e-05	1.87718e-05	PassEdu02662/PassEdu31532/PassEdu08113/PassEdu21128/PassEdu10550/PassEdu24675/PassEdu19010/PassEdu01919/PassEdu22345/PassEdu10615/PassEdu04568/PassEdu20681/PassEdu21017/PassEdu01918/PassEdu00316/PassEdu31327/PassEdu12987/PassEdu01917/PassEdu01916/PassEdu05050/PassEdu31533/PassEdu09095/PassEdu20929/PassEdu30688/PassEdu10522/PassEdu25053/PassEdu26572/PassEdu05406/PassEdu17585/PassEdu10417/PassEdu18…	49	CP0_30.Stigma.Up
molecular function inhibitor activity	270/26442	1.8449e-07	2.66983e-05	2.31514e-05	PassEdu31532/PassEdu08113/PassEdu10550/PassEdu01919/PassEdu10615/PassEdu04568/PassEdu20681/PassEdu01918/PassEdu31327/PassEdu01917/PassEdu01916/PassEdu05050/PassEdu31533/PassEdu09095/PassEdu30688/PassEdu10522/PassEdu25053/PassEdu26572/PassEdu05406/PassEdu17585/PassEdu10417/PassEdu07929/PassEdu01926/PassEdu31531/PassEdu16082/PassEdu08061/PassEdu31530/PassEdu01584/PassEdu04961/PassEdu21467/PassEdu29…	33	CP0_30.Stigma.Up
polysaccharide catabolic process	209/26442	2.33498e-07	3.15378e-05	2.73479e-05	PassEdu31532/PassEdu19465/PassEdu04568/PassEdu02749/PassEdu22838/PassEdu21672/PassEdu27106/PassEdu02754/PassEdu31533/PassEdu24257/PassEdu30688/PassEdu13089/PassEdu25053/PassEdu26572/PassEdu02750/PassEdu02744/PassEdu13246/PassEdu23239/PassEdu31531/PassEdu19749/PassEdu19751/PassEdu30717/PassEdu17010/PassEdu31530/PassEdu19983/PassEdu25945/PassEdu16239/PassEdu26573	28	CP0_30.Stigma.Up
carbohydrate catabolic process	350/26442	4.87466e-07	6.17254e-05	5.3525e-05	PassEdu31532/PassEdu30512/PassEdu19465/PassEdu04568/PassEdu02749/PassEdu22838/PassEdu21672/PassEdu27106/PassEdu02754/PassEdu31533/PassEdu25800/PassEdu05042/PassEdu24257/PassEdu30688/PassEdu13089/PassEdu25053/PassEdu26572/PassEdu02750/PassEdu23417/PassEdu02744/PassEdu19350/PassEdu13246/PassEdu23239/PassEdu31531/PassEdu01981/PassEdu19749/PassEdu31272/PassEdu29073/PassEdu28824/PassEdu19751/PassEdu30…	38	CP0_30.Stigma.Up
pectinesterase inhibitor activity	54/26442	5.4438e-07	6.48773e-05	5.62582e-05	PassEdu31532/PassEdu08113/PassEdu10550/PassEdu04568/PassEdu31533/PassEdu30688/PassEdu10522/PassEdu25053/PassEdu26572/PassEdu31531/PassEdu08061/PassEdu31530/PassEdu26573	13	CP0_30.Stigma.Up
cytoskeleton	314/26442	7.37677e-07	8.30297e-05	7.1999e-05	PassEdu09295/PassEdu02662/PassEdu10226/PassEdu21330/PassEdu02599/PassEdu00010/PassEdu05040/PassEdu19288/PassEdu10234/PassEdu12362/PassEdu31282/PassEdu28906/PassEdu23126/PassEdu00616/PassEdu30816/PassEdu02666/PassEdu00958/PassEdu26381/PassEdu31330/PassEdu05041/PassEdu22455/PassEdu30498/PassEdu10988/PassEdu02294/PassEdu17745/PassEdu06355/PassEdu19537/PassEdu24971/PassEdu29980/PassEdu14887/PassEdu05…	35	CP0_30.Stigma.Up
pectinesterase activity	97/26442	1.33087e-06	0.000130224	0.000112924	PassEdu31532/PassEdu08113/PassEdu10550/PassEdu19465/PassEdu04568/PassEdu02749/PassEdu02754/PassEdu31533/PassEdu30688/PassEdu25053/PassEdu26572/PassEdu02750/PassEdu02744/PassEdu31531/PassEdu08061/PassEdu31530/PassEdu26573	17	CP0_30.Stigma.Up
galacturonan metabolic process	153/26442	1.34981e-06	0.000130224	0.000112924	PassEdu31532/PassEdu19465/PassEdu04568/PassEdu02749/PassEdu22838/PassEdu02754/PassEdu31533/PassEdu30688/PassEdu13089/PassEdu25053/PassEdu26572/PassEdu02750/PassEdu02744/PassEdu13246/PassEdu23239/PassEdu31531/PassEdu19749/PassEdu19751/PassEdu17010/PassEdu31530/PassEdu00342/PassEdu26573	22	CP0_30.Stigma.Up
pectin metabolic process	153/26442	1.34981e-06	0.000130224	0.000112924	PassEdu31532/PassEdu19465/PassEdu04568/PassEdu02749/PassEdu22838/PassEdu02754/PassEdu31533/PassEdu30688/PassEdu13089/PassEdu25053/PassEdu26572/PassEdu02750/PassEdu02744/PassEdu13246/PassEdu23239/PassEdu31531/PassEdu19749/PassEdu19751/PassEdu17010/PassEdu31530/PassEdu00342/PassEdu26573	22	CP0_30.Stigma.Up
negative regulation of catalytic activity	216/26442	1.51474e-06	0.000139493	0.000120961	PassEdu31532/PassEdu08113/PassEdu10550/PassEdu01919/PassEdu04568/PassEdu20681/PassEdu01918/PassEdu01917/PassEdu01916/PassEdu05050/PassEdu31533/PassEdu09095/PassEdu30688/PassEdu10522/PassEdu25053/PassEdu26572/PassEdu17585/PassEdu10417/PassEdu07929/PassEdu01926/PassEdu31531/PassEdu08061/PassEdu31530/PassEdu21467/PassEdu29625/PassEdu26573/PassEdu12464	27	CP0_30.Stigma.Up
negative regulation of molecular function	218/26442	1.81251e-06	0.000159658	0.000138447	PassEdu31532/PassEdu08113/PassEdu10550/PassEdu01919/PassEdu04568/PassEdu20681/PassEdu01918/PassEdu01917/PassEdu01916/PassEdu05050/PassEdu31533/PassEdu09095/PassEdu30688/PassEdu10522/PassEdu25053/PassEdu26572/PassEdu17585/PassEdu10417/PassEdu07929/PassEdu01926/PassEdu31531/PassEdu08061/PassEdu31530/PassEdu21467/PassEdu29625/PassEdu26573/PassEdu12464	27	CP0_30.Stigma.Up
phosphoric ester hydrolase activity	462/26442	2.33515e-06	0.000197126	0.000170937	PassEdu03310/PassEdu13311/PassEdu11025/PassEdu28064/PassEdu05793/PassEdu03978/PassEdu20641/PassEdu30481/PassEdu14691/PassEdu23483/PassEdu31575/PassEdu00273/PassEdu30544/PassEdu30500/PassEdu05933/PassEdu27955/PassEdu26847/PassEdu09842/PassEdu16735/PassEdu04574/PassEdu19877/PassEdu09944/PassEdu19487/PassEdu02689/PassEdu17328/PassEdu19786/PassEdu24656/PassEdu28355/PassEdu19100/PassEdu09852/PassEdu08…	44	CP0_30.Stigma.Up
lipid binding	331/26442	2.49505e-06	0.000202199	0.000175337	PassEdu26547/PassEdu22383/PassEdu31506/PassEdu31713/PassEdu13159/PassEdu05634/PassEdu19103/PassEdu20146/PassEdu09760/PassEdu20996/PassEdu23479/PassEdu21637/PassEdu03561/PassEdu10417/PassEdu19657/PassEdu02165/PassEdu07929/PassEdu31489/PassEdu01058/PassEdu26771/PassEdu00650/PassEdu20082/PassEdu19093/PassEdu01059/PassEdu18428/PassEdu00907/PassEdu06439/PassEdu16084/PassEdu27867/PassEdu23827/PassEdu26…	35	CP0_30.Stigma.Up
clathrin-dependent endocytosis	37/26442	3.5942e-06	0.000280071	0.000242863	PassEdu26547/PassEdu22383/PassEdu31506/PassEdu31713/PassEdu05634/PassEdu19103/PassEdu19657/PassEdu19093/PassEdu27867/PassEdu24365	10	CP0_30.Stigma.Up
polygalacturonase activity	75/26442	5.244e-06	0.000393494	0.000341218	PassEdu08110/PassEdu16015/PassEdu26485/PassEdu16008/PassEdu20458/PassEdu22874/PassEdu16012/PassEdu20033/PassEdu16304/PassEdu20014/PassEdu20038/PassEdu20037/PassEdu16013/PassEdu12834	14	CP0_30.Stigma.Up
secondary active transmembrane transporter activity	388/26442	5.8828e-06	0.000422361	0.00036625	PassEdu30368/PassEdu04715/PassEdu09890/PassEdu07872/PassEdu03698/PassEdu30424/PassEdu10265/PassEdu09384/PassEdu28622/PassEdu05042/PassEdu30411/PassEdu02497/PassEdu00159/PassEdu18487/PassEdu28150/PassEdu30283/PassEdu05319/PassEdu12410/PassEdu21068/PassEdu21215/PassEdu29021/PassEdu08832/PassEdu27186/PassEdu23385/PassEdu01637/PassEdu29576/PassEdu20759/PassEdu31352/PassEdu27411/PassEdu28520/PassEdu10…	38	CP0_30.Stigma.Up
carbon-oxygen lyase activity, acting on polysaccharides	39/26442	6.04565e-06	0.000422361	0.00036625	PassEdu22838/PassEdu10852/PassEdu10845/PassEdu13089/PassEdu13246/PassEdu23239/PassEdu28506/PassEdu19749/PassEdu19751/PassEdu17010	10	CP0_30.Stigma.Up
plasma membrane region	48/26442	6.79843e-06	0.000459121	0.000398126	PassEdu26547/PassEdu22383/PassEdu31506/PassEdu31713/PassEdu21128/PassEdu05634/PassEdu19103/PassEdu19657/PassEdu19093/PassEdu27867/PassEdu24365	11	CP0_30.Stigma.Up
trehalose metabolic process	32/26442	7.74127e-06	0.000505929	0.000438716	PassEdu05933/PassEdu27955/PassEdu02689/PassEdu19786/PassEdu28355/PassEdu05700/PassEdu12161/PassEdu03480/PassEdu19149	9	CP0_30.Stigma.Up
clathrin binding	59/26442	9.77792e-06	0.00060326	0.000523116	PassEdu26547/PassEdu22383/PassEdu31506/PassEdu31713/PassEdu05634/PassEdu19103/PassEdu19657/PassEdu20082/PassEdu19093/PassEdu27867/PassEdu24365/PassEdu16045	12	CP0_30.Stigma.Up
clathrin-coated pit	41/26442	9.82605e-06	0.00060326	0.000523116	PassEdu26547/PassEdu22383/PassEdu31506/PassEdu31713/PassEdu05634/PassEdu19103/PassEdu19657/PassEdu19093/PassEdu27867/PassEdu24365	10	CP0_30.Stigma.Up
polysaccharide metabolic process	430/26442	1.1572e-05	0.000689557	0.000597948	PassEdu31532/PassEdu19465/PassEdu22784/PassEdu04568/PassEdu02749/PassEdu22838/PassEdu21672/PassEdu26682/PassEdu23767/PassEdu27106/PassEdu02754/PassEdu31533/PassEdu24257/PassEdu30688/PassEdu13089/PassEdu25053/PassEdu26572/PassEdu02750/PassEdu17434/PassEdu05754/PassEdu02744/PassEdu13246/PassEdu23239/PassEdu31531/PassEdu19749/PassEdu27758/PassEdu19751/PassEdu30717/PassEdu17010/PassEdu31530/PassEdu08…	40	CP0_30.Stigma.Up
clathrin-coated vesicle	61/26442	1.40099e-05	0.000810975	0.000703236	PassEdu26547/PassEdu22383/PassEdu31506/PassEdu31713/PassEdu05634/PassEdu19103/PassEdu19657/PassEdu20082/PassEdu19093/PassEdu27867/PassEdu24365/PassEdu16045	12	CP0_30.Stigma.Up
aspartyl esterase activity	84/26442	2.0403e-05	0.00114824	0.000995692	PassEdu31532/PassEdu19465/PassEdu04568/PassEdu02749/PassEdu02754/PassEdu31533/PassEdu30688/PassEdu25053/PassEdu26572/PassEdu02750/PassEdu02744/PassEdu31531/PassEdu31530/PassEdu26573	14	CP0_30.Stigma.Up
vesicle organization	109/26442	2.78866e-05	0.00152698	0.00132412	PassEdu26547/PassEdu18621/PassEdu22383/PassEdu31506/PassEdu31713/PassEdu05634/PassEdu19103/PassEdu12576/PassEdu19657/PassEdu18555/PassEdu04823/PassEdu19093/PassEdu15400/PassEdu27867/PassEdu15126/PassEdu24365	16	CP0_30.Stigma.Up
trehalose-phosphatase activity	29/26442	2.91883e-05	0.0015562	0.00134945	PassEdu05933/PassEdu27955/PassEdu02689/PassEdu19786/PassEdu28355/PassEdu05700/PassEdu03480/PassEdu19149	8	CP0_30.Stigma.Up
carboxylic ester hydrolase activity	226/26442	3.08637e-05	0.00160333	0.00139032	PassEdu31532/PassEdu08113/PassEdu10550/PassEdu19465/PassEdu04568/PassEdu02749/PassEdu02754/PassEdu31533/PassEdu30688/PassEdu28391/PassEdu25053/PassEdu26572/PassEdu02750/PassEdu02744/PassEdu02420/PassEdu02423/PassEdu31531/PassEdu08061/PassEdu31530/PassEdu13967/PassEdu00641/PassEdu26573/PassEdu04937/PassEdu24974/PassEdu00777	25	CP0_30.Stigma.Up
vesicle budding from membrane	56/26442	3.22683e-05	0.00162436	0.00140856	PassEdu26547/PassEdu22383/PassEdu31506/PassEdu31713/PassEdu05634/PassEdu19103/PassEdu19657/PassEdu18555/PassEdu19093/PassEdu27867/PassEdu24365	11	CP0_30.Stigma.Up
active ion transmembrane transporter activity	227/26442	3.32373e-05	0.00162436	0.00140856	PassEdu30368/PassEdu04715/PassEdu09890/PassEdu03698/PassEdu05812/PassEdu28075/PassEdu09384/PassEdu28622/PassEdu30411/PassEdu02505/PassEdu02497/PassEdu18487/PassEdu28150/PassEdu21324/PassEdu17472/PassEdu24920/PassEdu03628/PassEdu26506/PassEdu29021/PassEdu27186/PassEdu29576/PassEdu22498/PassEdu31352/PassEdu25983/PassEdu04453	25	CP0_30.Stigma.Up
extracellular space	99/26442	3.36737e-05	0.00162436	0.00140856	PassEdu15206/PassEdu08643/PassEdu15207/PassEdu07196/PassEdu04778/PassEdu05050/PassEdu05049/PassEdu29531/PassEdu05048/PassEdu08640/PassEdu28312/PassEdu27021/PassEdu19064/PassEdu08648/PassEdu05762	15	CP0_30.Stigma.Up
cell wall organization	271/26442	3.71061e-05	0.00168446	0.00146067	PassEdu31532/PassEdu19465/PassEdu22784/PassEdu04568/PassEdu02749/PassEdu01893/PassEdu23767/PassEdu02754/PassEdu31533/PassEdu29839/PassEdu30688/PassEdu25053/PassEdu25252/PassEdu26572/PassEdu02750/PassEdu05754/PassEdu02744/PassEdu02420/PassEdu02423/PassEdu31531/PassEdu31530/PassEdu27759/PassEdu14185/PassEdu00342/PassEdu26610/PassEdu26573/PassEdu27925/PassEdu03896	28	CP0_30.Stigma.Up
antiporter activity	201/26442	3.71077e-05	0.00168446	0.00146067	PassEdu30368/PassEdu04715/PassEdu09890/PassEdu07872/PassEdu03698/PassEdu10265/PassEdu09384/PassEdu02497/PassEdu18487/PassEdu28150/PassEdu30283/PassEdu05319/PassEdu12410/PassEdu21068/PassEdu21215/PassEdu29021/PassEdu08832/PassEdu27186/PassEdu23385/PassEdu29576/PassEdu25983/PassEdu22439/PassEdu04453	23	CP0_30.Stigma.Up
cell surface receptor signaling pathway	100/26442	3.79972e-05	0.00168446	0.00146067	PassEdu04904/PassEdu15855/PassEdu26898/PassEdu31873/PassEdu26786/PassEdu02971/PassEdu31807/PassEdu14510/PassEdu07019/PassEdu27831/PassEdu11374/PassEdu06957/PassEdu13955/PassEdu27178/PassEdu20165	15	CP0_30.Stigma.Up
trehalose biosynthetic process	30/26442	3.82453e-05	0.00168446	0.00146067	PassEdu05933/PassEdu27955/PassEdu02689/PassEdu19786/PassEdu28355/PassEdu05700/PassEdu03480/PassEdu19149	8	CP0_30.Stigma.Up
receptor-mediated endocytosis	48/26442	4.31121e-05	0.00185841	0.00161151	PassEdu26547/PassEdu22383/PassEdu31506/PassEdu31713/PassEdu05634/PassEdu19103/PassEdu19657/PassEdu19093/PassEdu27867/PassEdu24365	10	CP0_30.Stigma.Up
coated vesicle	138/26442	4.59797e-05	0.00194073	0.0016829	PassEdu26547/PassEdu18621/PassEdu22383/PassEdu31506/PassEdu31713/PassEdu05634/PassEdu19103/PassEdu26120/PassEdu16116/PassEdu12576/PassEdu19657/PassEdu23188/PassEdu20082/PassEdu19093/PassEdu25257/PassEdu27867/PassEdu24365/PassEdu16045	18	CP0_30.Stigma.Up
trehalose metabolism in response to stress	17/26442	6.43266e-05	0.00265971	0.00230636	PassEdu05933/PassEdu27955/PassEdu19786/PassEdu28355/PassEdu05700/PassEdu19149	6	CP0_30.Stigma.Up
external encapsulating structure organization	295/26442	6.72379e-05	0.00272448	0.00236253	PassEdu31532/PassEdu19465/PassEdu22784/PassEdu04568/PassEdu02749/PassEdu01893/PassEdu23767/PassEdu02754/PassEdu31533/PassEdu29839/PassEdu30688/PassEdu25053/PassEdu25252/PassEdu26572/PassEdu02750/PassEdu05754/PassEdu17700/PassEdu02744/PassEdu02420/PassEdu02423/PassEdu31531/PassEdu31530/PassEdu27759/PassEdu14185/PassEdu00342/PassEdu26610/PassEdu26573/PassEdu27925/PassEdu03896	29	CP0_30.Stigma.Up
cell wall modification	106/26442	7.57224e-05	0.00300811	0.00260848	PassEdu31532/PassEdu19465/PassEdu04568/PassEdu02749/PassEdu02754/PassEdu31533/PassEdu30688/PassEdu25053/PassEdu26572/PassEdu02750/PassEdu02744/PassEdu31531/PassEdu31530/PassEdu26573/PassEdu27925	15	CP0_30.Stigma.Up
calmodulin binding	145/26442	8.8496e-05	0.00342479	0.0029698	PassEdu26232/PassEdu31081/PassEdu27262/PassEdu08459/PassEdu04050/PassEdu00385/PassEdu02505/PassEdu01020/PassEdu05225/PassEdu10941/PassEdu28931/PassEdu28978/PassEdu20105/PassEdu05058/PassEdu14099/PassEdu31473/PassEdu25028/PassEdu05797	18	CP0_30.Stigma.Up
cellular carbohydrate metabolic process	439/26442	8.95923e-05	0.00342479	0.0029698	PassEdu30512/PassEdu28064/PassEdu05793/PassEdu22784/PassEdu21672/PassEdu26682/PassEdu23767/PassEdu14691/PassEdu25800/PassEdu24257/PassEdu23483/PassEdu17434/PassEdu24973/PassEdu05754/PassEdu05933/PassEdu19350/PassEdu27955/PassEdu18580/PassEdu24415/PassEdu31272/PassEdu28824/PassEdu27758/PassEdu09944/PassEdu30717/PassEdu02689/PassEdu17328/PassEdu19786/PassEdu28355/PassEdu08099/PassEdu27759/PassEdu25…	38	CP0_30.Stigma.Up
protein autophosphorylation	74/26442	0.000103321	0.00387644	0.00336145	PassEdu19470/PassEdu06490/PassEdu31827/PassEdu27262/PassEdu04050/PassEdu26855/PassEdu04883/PassEdu01020/PassEdu05225/PassEdu00392/PassEdu20105/PassEdu05058	12	CP0_30.Stigma.Up
plasma membrane bounded cell projection	12/26442	0.000108581	0.00399972	0.00346835	PassEdu09343/PassEdu21128/PassEdu31873/PassEdu16687/PassEdu23479	5	CP0_30.Stigma.Up
membrane organization	230/26442	0.000111147	0.00402112	0.00348691	PassEdu26547/PassEdu18621/PassEdu22383/PassEdu31506/PassEdu31713/PassEdu05634/PassEdu19103/PassEdu17137/PassEdu26339/PassEdu20996/PassEdu12576/PassEdu19657/PassEdu11222/PassEdu18555/PassEdu04823/PassEdu09652/PassEdu14448/PassEdu19093/PassEdu15400/PassEdu27867/PassEdu31091/PassEdu15126/PassEdu25983/PassEdu24365	24	CP0_30.Stigma.Up
cell cortex	75/26442	0.000118049	0.00419593	0.00363849	PassEdu21128/PassEdu13159/PassEdu31282/PassEdu23126/PassEdu23479/PassEdu26381/PassEdu02165/PassEdu30498/PassEdu01058/PassEdu01059/PassEdu18021/PassEdu03791	12	CP0_30.Stigma.Up
cell wall organization or biogenesis	387/26442	0.00015534	0.00534693	0.00463658	PassEdu31532/PassEdu19465/PassEdu22784/PassEdu04568/PassEdu02749/PassEdu26682/PassEdu19481/PassEdu01893/PassEdu23767/PassEdu02754/PassEdu31533/PassEdu29839/PassEdu30688/PassEdu25053/PassEdu25252/PassEdu26572/PassEdu02750/PassEdu05754/PassEdu02744/PassEdu02420/PassEdu02423/PassEdu31531/PassEdu27758/PassEdu31530/PassEdu08099/PassEdu27759/PassEdu14185/PassEdu00342/PassEdu26610/PassEdu26573/PassEdu12…	34	CP0_30.Stigma.Up
glucosamine-containing compound metabolic process	36/26442	0.00015571	0.00534693	0.00463658	PassEdu30285/PassEdu20853/PassEdu13070/PassEdu23375/PassEdu05802/PassEdu05801/PassEdu05800/PassEdu04712	8	CP0_30.Stigma.Up
phosphatase activity	404/26442	0.000164229	0.00554548	0.00480875	PassEdu03310/PassEdu13311/PassEdu03978/PassEdu30481/PassEdu14691/PassEdu00273/PassEdu30500/PassEdu05933/PassEdu27955/PassEdu26847/PassEdu09842/PassEdu16735/PassEdu04574/PassEdu19877/PassEdu09944/PassEdu19487/PassEdu02689/PassEdu19786/PassEdu24656/PassEdu28355/PassEdu19100/PassEdu09852/PassEdu08400/PassEdu05700/PassEdu03480/PassEdu19149/PassEdu09238/PassEdu31699/PassEdu03908/PassEdu16043/PassEdu20…	35	CP0_30.Stigma.Up
myosin binding	13/26442	0.000169937	0.00564412	0.00489429	PassEdu00468/PassEdu15536/PassEdu03772/PassEdu03041/PassEdu09684	5	CP0_30.Stigma.Up
pectate lyase activity	29/26442	0.000232436	0.00759542	0.00658636	PassEdu22838/PassEdu13089/PassEdu13246/PassEdu23239/PassEdu19749/PassEdu19751/PassEdu17010	7	CP0_30.Stigma.Up
actin binding	130/26442	0.0002362	0.0075959	0.00658677	PassEdu10226/PassEdu02599/PassEdu00010/PassEdu10234/PassEdu12362/PassEdu31282/PassEdu11362/PassEdu14311/PassEdu21116/PassEdu12235/PassEdu26381/PassEdu30498/PassEdu25226/PassEdu19877/PassEdu29980/PassEdu22356	16	CP0_30.Stigma.Up
cytoskeletal protein binding	383/26442	0.000274956	0.00870408	0.00754773	PassEdu09295/PassEdu02662/PassEdu00468/PassEdu10226/PassEdu21330/PassEdu02599/PassEdu00010/PassEdu15536/PassEdu17977/PassEdu29409/PassEdu10234/PassEdu12362/PassEdu31282/PassEdu11362/PassEdu14311/PassEdu25155/PassEdu21116/PassEdu12235/PassEdu02666/PassEdu03772/PassEdu26381/PassEdu03041/PassEdu12320/PassEdu30498/PassEdu25226/PassEdu19877/PassEdu10988/PassEdu29980/PassEdu25036/PassEdu09684/PassEdu22…	33	CP0_30.Stigma.Up
endocytosis	94/26442	0.000282146	0.00877723	0.00761115	PassEdu26547/PassEdu22383/PassEdu31506/PassEdu31713/PassEdu05634/PassEdu19103/PassEdu29960/PassEdu19657/PassEdu20082/PassEdu19093/PassEdu27867/PassEdu24365/PassEdu16045	13	CP0_30.Stigma.Up
amino sugar metabolic process	49/26442	0.000285931	0.00877723	0.00761115	PassEdu30285/PassEdu20853/PassEdu13070/PassEdu23375/PassEdu05802/PassEdu05801/PassEdu05800/PassEdu03490/PassEdu04712	9	CP0_30.Stigma.Up
ion homeostasis	173/26442	0.000290374	0.00878055	0.00761404	PassEdu30368/PassEdu04715/PassEdu28108/PassEdu03698/PassEdu05812/PassEdu28075/PassEdu09384/PassEdu28150/PassEdu03715/PassEdu21324/PassEdu04266/PassEdu29021/PassEdu03987/PassEdu27186/PassEdu11552/PassEdu00694/PassEdu18235/PassEdu11139/PassEdu04453	19	CP0_30.Stigma.Up
cysteine-type endopeptidase inhibitor activity	22/26442	0.000319885	0.0095307	0.00826453	PassEdu01919/PassEdu01918/PassEdu01917/PassEdu01916/PassEdu17585/PassEdu01926	6	CP0_30.Stigma.Up
polymeric cytoskeletal fiber	175/26442	0.000336213	0.00959391	0.00831934	PassEdu09295/PassEdu02662/PassEdu21330/PassEdu05040/PassEdu23126/PassEdu00616/PassEdu30816/PassEdu31330/PassEdu05041/PassEdu22455/PassEdu10988/PassEdu17745/PassEdu06355/PassEdu29980/PassEdu14887/PassEdu05326/PassEdu22356/PassEdu10403/PassEdu18021	19	CP0_30.Stigma.Up
supramolecular fiber	175/26442	0.000336213	0.00959391	0.00831934	PassEdu09295/PassEdu02662/PassEdu21330/PassEdu05040/PassEdu23126/PassEdu00616/PassEdu30816/PassEdu31330/PassEdu05041/PassEdu22455/PassEdu10988/PassEdu17745/PassEdu06355/PassEdu29980/PassEdu14887/PassEdu05326/PassEdu22356/PassEdu10403/PassEdu18021	19	CP0_30.Stigma.Up
supramolecular polymer	175/26442	0.000336213	0.00959391	0.00831934	PassEdu09295/PassEdu02662/PassEdu21330/PassEdu05040/PassEdu23126/PassEdu00616/PassEdu30816/PassEdu31330/PassEdu05041/PassEdu22455/PassEdu10988/PassEdu17745/PassEdu06355/PassEdu29980/PassEdu14887/PassEdu05326/PassEdu22356/PassEdu10403/PassEdu18021	19	CP0_30.Stigma.Up
cytoskeleton organization	248/26442	0.000346941	0.00976252	0.00846555	PassEdu02662/PassEdu10226/PassEdu02599/PassEdu00010/PassEdu05040/PassEdu31873/PassEdu10234/PassEdu12362/PassEdu31282/PassEdu23126/PassEdu00616/PassEdu30816/PassEdu02666/PassEdu26381/PassEdu05041/PassEdu22455/PassEdu30498/PassEdu25226/PassEdu29980/PassEdu14887/PassEdu05326/PassEdu22356/PassEdu21119/PassEdu18021	24	CP0_30.Stigma.Up
structural constituent of cytoskeleton	23/26442	0.000416479	0.0115587	0.0100231	PassEdu05040/PassEdu00616/PassEdu05041/PassEdu22455/PassEdu14887/PassEdu05326	6	CP0_30.Stigma.Up
monovalent cation:proton antiporter activity	54/26442	0.000605825	0.0163654	0.0141912	PassEdu04715/PassEdu09890/PassEdu03698/PassEdu09384/PassEdu28150/PassEdu29021/PassEdu27186/PassEdu29576/PassEdu04453	9	CP0_30.Stigma.Up
solute:proton antiporter activity	54/26442	0.000605825	0.0163654	0.0141912	PassEdu04715/PassEdu09890/PassEdu03698/PassEdu09384/PassEdu28150/PassEdu29021/PassEdu27186/PassEdu29576/PassEdu04453	9	CP0_30.Stigma.Up
calcium ion transmembrane transport	44/26442	0.000664087	0.016818	0.0145837	PassEdu28108/PassEdu09384/PassEdu02505/PassEdu29021/PassEdu29576/PassEdu22498/PassEdu11139/PassEdu04743	8	CP0_30.Stigma.Up
carbohydrate phosphatase activity	44/26442	0.000664087	0.016818	0.0145837	PassEdu05933/PassEdu27955/PassEdu02689/PassEdu19786/PassEdu28355/PassEdu05700/PassEdu03480/PassEdu19149	8	CP0_30.Stigma.Up
disaccharide biosynthetic process	44/26442	0.000664087	0.016818	0.0145837	PassEdu05933/PassEdu27955/PassEdu02689/PassEdu19786/PassEdu28355/PassEdu05700/PassEdu03480/PassEdu19149	8	CP0_30.Stigma.Up
multi-multicellular organism process	44/26442	0.000664087	0.016818	0.0145837	PassEdu21128/PassEdu31873/PassEdu21575/PassEdu23479/PassEdu00984/PassEdu28931/PassEdu23718/PassEdu02320	8	CP0_30.Stigma.Up
pollination	44/26442	0.000664087	0.016818	0.0145837	PassEdu21128/PassEdu31873/PassEdu21575/PassEdu23479/PassEdu00984/PassEdu28931/PassEdu23718/PassEdu02320	8	CP0_30.Stigma.Up
monovalent inorganic cation homeostasis	55/26442	0.000695966	0.0171686	0.0148877	PassEdu04715/PassEdu03698/PassEdu05812/PassEdu28075/PassEdu28150/PassEdu21324/PassEdu04266/PassEdu27186/PassEdu04453	9	CP0_30.Stigma.Up
phosphoric diester hydrolase activity	55/26442	0.000695966	0.0171686	0.0148877	PassEdu11025/PassEdu28064/PassEdu05793/PassEdu20641/PassEdu23483/PassEdu31575/PassEdu30544/PassEdu17328/PassEdu31251	9	CP0_30.Stigma.Up
chloroplast avoidance movement	17/26442	0.000703354	0.0171686	0.0148877	PassEdu21149/PassEdu21150/PassEdu29052/PassEdu21285/PassEdu04172	5	CP0_30.Stigma.Up
protein tyrosine kinase activity	172/26442	0.000738249	0.0178059	0.0154403	PassEdu30759/PassEdu26257/PassEdu19470/PassEdu06490/PassEdu13592/PassEdu31827/PassEdu17444/PassEdu26855/PassEdu04287/PassEdu31111/PassEdu27468/PassEdu04883/PassEdu00984/PassEdu12974/PassEdu00392/PassEdu23637/PassEdu28462/PassEdu02320	18	CP0_30.Stigma.Up
calcium ion transport	45/26442	0.000776362	0.0185048	0.0160464	PassEdu28108/PassEdu09384/PassEdu02505/PassEdu29021/PassEdu29576/PassEdu22498/PassEdu11139/PassEdu04743	8	CP0_30.Stigma.Up
peptidyl-tyrosine modification	159/26442	0.00080418	0.0187272	0.0162393	PassEdu30759/PassEdu26257/PassEdu19470/PassEdu06490/PassEdu13592/PassEdu31827/PassEdu26855/PassEdu04287/PassEdu31111/PassEdu27468/PassEdu04883/PassEdu00984/PassEdu12974/PassEdu00392/PassEdu23637/PassEdu28462/PassEdu02320	17	CP0_30.Stigma.Up
peptidyl-tyrosine phosphorylation	159/26442	0.00080418	0.0187272	0.0162393	PassEdu30759/PassEdu26257/PassEdu19470/PassEdu06490/PassEdu13592/PassEdu31827/PassEdu26855/PassEdu04287/PassEdu31111/PassEdu27468/PassEdu04883/PassEdu00984/PassEdu12974/PassEdu00392/PassEdu23637/PassEdu28462/PassEdu02320	17	CP0_30.Stigma.Up
inorganic ion homeostasis	160/26442	0.000863068	0.0198702	0.0172304	PassEdu04715/PassEdu28108/PassEdu03698/PassEdu05812/PassEdu28075/PassEdu09384/PassEdu28150/PassEdu03715/PassEdu21324/PassEdu04266/PassEdu29021/PassEdu03987/PassEdu27186/PassEdu11552/PassEdu18235/PassEdu11139/PassEdu04453	17	CP0_30.Stigma.Up
chloroplast accumulation movement	18/26442	0.000938168	0.0213565	0.0185193	PassEdu21149/PassEdu21150/PassEdu29052/PassEdu21285/PassEdu04172	5	CP0_30.Stigma.Up
solute:cation antiporter activity	58/26442	0.00103397	0.0232759	0.0201836	PassEdu04715/PassEdu09890/PassEdu03698/PassEdu09384/PassEdu28150/PassEdu29021/PassEdu27186/PassEdu29576/PassEdu04453	9	CP0_30.Stigma.Up
regulation of pH	47/26442	0.00104656	0.0233002	0.0202048	PassEdu04715/PassEdu03698/PassEdu05812/PassEdu28075/PassEdu28150/PassEdu21324/PassEdu27186/PassEdu04453	8	CP0_30.Stigma.Up
chloroplast localization	19/26442	0.0012266	0.0261589	0.0226836	PassEdu21149/PassEdu21150/PassEdu29052/PassEdu21285/PassEdu04172	5	CP0_30.Stigma.Up
chloroplast relocation	19/26442	0.0012266	0.0261589	0.0226836	PassEdu21149/PassEdu21150/PassEdu29052/PassEdu21285/PassEdu04172	5	CP0_30.Stigma.Up
establishment of plastid localization	19/26442	0.0012266	0.0261589	0.0226836	PassEdu21149/PassEdu21150/PassEdu29052/PassEdu21285/PassEdu04172	5	CP0_30.Stigma.Up
plastid localization	19/26442	0.0012266	0.0261589	0.0226836	PassEdu21149/PassEdu21150/PassEdu29052/PassEdu21285/PassEdu04172	5	CP0_30.Stigma.Up
intracellular vesicle	352/26442	0.00126064	0.0264241	0.0229136	PassEdu26547/PassEdu18621/PassEdu22383/PassEdu31506/PassEdu31713/PassEdu21128/PassEdu05634/PassEdu19103/PassEdu26120/PassEdu11843/PassEdu16116/PassEdu08580/PassEdu29960/PassEdu20663/PassEdu10141/PassEdu12576/PassEdu19657/PassEdu13444/PassEdu05162/PassEdu28216/PassEdu23188/PassEdu20082/PassEdu19093/PassEdu25257/PassEdu27867/PassEdu28542/PassEdu30891/PassEdu24365/PassEdu16045	29	CP0_30.Stigma.Up
microtubule-based process	210/26442	0.00126512	0.0264241	0.0229136	PassEdu09295/PassEdu02662/PassEdu21330/PassEdu05040/PassEdu17977/PassEdu29409/PassEdu23126/PassEdu00616/PassEdu25155/PassEdu30816/PassEdu02666/PassEdu31330/PassEdu05041/PassEdu22455/PassEdu12320/PassEdu14887/PassEdu05326/PassEdu25036/PassEdu21119/PassEdu18021	20	CP0_30.Stigma.Up
vesicle	369/26442	0.00129228	0.0267159	0.0231666	PassEdu26547/PassEdu18621/PassEdu22383/PassEdu31506/PassEdu31713/PassEdu21128/PassEdu05634/PassEdu19103/PassEdu26120/PassEdu01723/PassEdu11843/PassEdu16116/PassEdu08580/PassEdu29960/PassEdu20663/PassEdu10141/PassEdu12576/PassEdu19657/PassEdu13444/PassEdu05162/PassEdu28216/PassEdu23188/PassEdu20082/PassEdu19093/PassEdu25257/PassEdu27867/PassEdu28542/PassEdu30891/PassEdu24365/PassEdu16045	30	CP0_30.Stigma.Up
pollen tube development	38/26442	0.00132273	0.0270693	0.0234731	PassEdu21128/PassEdu31873/PassEdu21575/PassEdu23479/PassEdu00984/PassEdu23718/PassEdu02320	7	CP0_30.Stigma.Up
cation transport	439/26442	0.00146635	0.0291675	0.0252926	PassEdu04715/PassEdu28108/PassEdu09890/PassEdu21437/PassEdu26108/PassEdu03698/PassEdu05812/PassEdu28075/PassEdu09384/PassEdu28622/PassEdu17507/PassEdu08232/PassEdu00500/PassEdu04185/PassEdu27175/PassEdu02505/PassEdu28150/PassEdu03715/PassEdu21324/PassEdu17472/PassEdu24920/PassEdu21741/PassEdu03628/PassEdu26506/PassEdu29021/PassEdu03987/PassEdu27186/PassEdu29576/PassEdu22498/PassEdu00641/PassEdu18…	34	CP0_30.Stigma.Up
proton transmembrane transporter activity	168/26442	0.00148093	0.0291675	0.0252926	PassEdu04715/PassEdu09890/PassEdu03698/PassEdu05812/PassEdu28075/PassEdu09384/PassEdu28622/PassEdu28150/PassEdu21324/PassEdu17472/PassEdu24920/PassEdu03628/PassEdu26506/PassEdu29021/PassEdu27186/PassEdu29576/PassEdu04453	17	CP0_30.Stigma.Up
glycerophosphodiester phosphodiesterase activity	12/26442	0.00148285	0.0291675	0.0252926	PassEdu28064/PassEdu05793/PassEdu23483/PassEdu17328	4	CP0_30.Stigma.Up
nucleotide transmembrane transport	12/26442	0.00148285	0.0291675	0.0252926	PassEdu02497/PassEdu18487/PassEdu06136/PassEdu25983	4	CP0_30.Stigma.Up
microtubule cytoskeleton	213/26442	0.00150191	0.0292584	0.0253713	PassEdu09295/PassEdu02662/PassEdu21330/PassEdu05040/PassEdu23126/PassEdu00616/PassEdu30816/PassEdu02666/PassEdu31330/PassEdu05041/PassEdu22455/PassEdu10988/PassEdu17745/PassEdu06355/PassEdu24971/PassEdu14887/PassEdu05326/PassEdu21119/PassEdu10403/PassEdu18021	20	CP0_30.Stigma.Up
endopeptidase inhibitor activity	50/26442	0.00158744	0.0303411	0.0263102	PassEdu01919/PassEdu01918/PassEdu01917/PassEdu01916/PassEdu05406/PassEdu17585/PassEdu01926/PassEdu16082	8	CP0_30.Stigma.Up
peptidase inhibitor activity	50/26442	0.00158744	0.0303411	0.0263102	PassEdu01919/PassEdu01918/PassEdu01917/PassEdu01916/PassEdu05406/PassEdu17585/PassEdu01926/PassEdu16082	8	CP0_30.Stigma.Up
cation homeostasis	155/26442	0.00163704	0.0309966	0.0268787	PassEdu04715/PassEdu28108/PassEdu03698/PassEdu05812/PassEdu28075/PassEdu09384/PassEdu28150/PassEdu03715/PassEdu21324/PassEdu04266/PassEdu29021/PassEdu03987/PassEdu27186/PassEdu18235/PassEdu11139/PassEdu04453	16	CP0_30.Stigma.Up
oligosaccharide biosynthetic process	62/26442	0.00167947	0.0312928	0.0271355	PassEdu05933/PassEdu27955/PassEdu02689/PassEdu19786/PassEdu28355/PassEdu05700/PassEdu03480/PassEdu19149/PassEdu03490	9	CP0_30.Stigma.Up
microtubule	170/26442	0.00168357	0.0312928	0.0271355	PassEdu09295/PassEdu02662/PassEdu21330/PassEdu05040/PassEdu23126/PassEdu00616/PassEdu30816/PassEdu31330/PassEdu05041/PassEdu22455/PassEdu10988/PassEdu17745/PassEdu06355/PassEdu14887/PassEdu05326/PassEdu10403/PassEdu18021	17	CP0_30.Stigma.Up
endopeptidase regulator activity	51/26442	0.00181007	0.0333382	0.0289092	PassEdu01919/PassEdu01918/PassEdu01917/PassEdu01916/PassEdu05406/PassEdu17585/PassEdu01926/PassEdu16082	8	CP0_30.Stigma.Up
maintenance of location	63/26442	0.00188292	0.0343676	0.0298018	PassEdu31282/PassEdu03251/PassEdu00299/PassEdu31862/PassEdu26381/PassEdu03715/PassEdu30498/PassEdu03987/PassEdu00534	9	CP0_30.Stigma.Up
inorganic ion transmembrane transport	429/26442	0.00190458	0.0344525	0.0298754	PassEdu04715/PassEdu28108/PassEdu09890/PassEdu21437/PassEdu26108/PassEdu03698/PassEdu05812/PassEdu28075/PassEdu09384/PassEdu28622/PassEdu17507/PassEdu30411/PassEdu00500/PassEdu04185/PassEdu02505/PassEdu00159/PassEdu28150/PassEdu21324/PassEdu17472/PassEdu24920/PassEdu03628/PassEdu26506/PassEdu29021/PassEdu08832/PassEdu27186/PassEdu23385/PassEdu29576/PassEdu22498/PassEdu31352/PassEdu00641/PassEdu11…	33	CP0_30.Stigma.Up
transmembrane receptor protein kinase activity	129/26442	0.00194964	0.0349556	0.0303117	PassEdu04904/PassEdu19470/PassEdu06490/PassEdu15855/PassEdu31827/PassEdu26898/PassEdu26855/PassEdu02971/PassEdu27468/PassEdu04883/PassEdu31807/PassEdu00392/PassEdu27831/PassEdu27178	14	CP0_30.Stigma.Up
cell projection	21/26442	0.00199249	0.0351024	0.030439	PassEdu09343/PassEdu21128/PassEdu31873/PassEdu16687/PassEdu23479	5	CP0_30.Stigma.Up
pollen tube growth	21/26442	0.00199249	0.0351024	0.030439	PassEdu21128/PassEdu31873/PassEdu23479/PassEdu00984/PassEdu02320	5	CP0_30.Stigma.Up
cellular ion homeostasis	102/26442	0.00202432	0.0353558	0.0306587	PassEdu28108/PassEdu05812/PassEdu28075/PassEdu09384/PassEdu03715/PassEdu21324/PassEdu29021/PassEdu03987/PassEdu00694/PassEdu18235/PassEdu11139/PassEdu04453	12	CP0_30.Stigma.Up
peptidase regulator activity	52/26442	0.00205662	0.0354785	0.0307651	PassEdu01919/PassEdu01918/PassEdu01917/PassEdu01916/PassEdu05406/PassEdu17585/PassEdu01926/PassEdu16082	8	CP0_30.Stigma.Up
inositol metabolic process	13/26442	0.00206637	0.0354785	0.0307651	PassEdu30512/PassEdu25800/PassEdu18580/PassEdu31272	4	CP0_30.Stigma.Up
voltage-gated cation channel activity	31/26442	0.00223701	0.0380855	0.0330258	PassEdu26108/PassEdu17507/PassEdu00500/PassEdu04185/PassEdu00641/PassEdu04743	6	CP0_30.Stigma.Up
export from cell	160/26442	0.00226999	0.038325	0.0332335	PassEdu13159/PassEdu07872/PassEdu05812/PassEdu10265/PassEdu28075/PassEdu10141/PassEdu23479/PassEdu02165/PassEdu17472/PassEdu01058/PassEdu21068/PassEdu21215/PassEdu01059/PassEdu15400/PassEdu22439/PassEdu03791	16	CP0_30.Stigma.Up
cytoplasmic vesicle	350/26442	0.00232124	0.0383594	0.0332632	PassEdu26547/PassEdu18621/PassEdu22383/PassEdu31506/PassEdu31713/PassEdu21128/PassEdu05634/PassEdu19103/PassEdu26120/PassEdu11843/PassEdu16116/PassEdu08580/PassEdu29960/PassEdu20663/PassEdu10141/PassEdu12576/PassEdu19657/PassEdu13444/PassEdu05162/PassEdu28216/PassEdu23188/PassEdu20082/PassEdu19093/PassEdu25257/PassEdu27867/PassEdu28542/PassEdu24365/PassEdu16045	28	CP0_30.Stigma.Up
calcium-dependent protein kinase activity	53/26442	0.00232883	0.0383594	0.0332632	PassEdu27262/PassEdu04050/PassEdu01020/PassEdu02677/PassEdu05225/PassEdu22205/PassEdu20105/PassEdu05058	8	CP0_30.Stigma.Up
calcium-dependent protein serine/threonine kinase activity	53/26442	0.00232883	0.0383594	0.0332632	PassEdu27262/PassEdu04050/PassEdu01020/PassEdu02677/PassEdu05225/PassEdu22205/PassEdu20105/PassEdu05058	8	CP0_30.Stigma.Up
calcium ion transmembrane transporter activity	42/26442	0.00242081	0.0395529	0.0342982	PassEdu09384/PassEdu02505/PassEdu29021/PassEdu29576/PassEdu22498/PassEdu11139/PassEdu04743	7	CP0_30.Stigma.Up
disaccharide metabolic process	79/26442	0.00271677	0.0436839	0.0378805	PassEdu05933/PassEdu19350/PassEdu27955/PassEdu02689/PassEdu19786/PassEdu28355/PassEdu05700/PassEdu12161/PassEdu03480/PassEdu19149	10	CP0_30.Stigma.Up
MAP kinase kinase kinase activity	79/26442	0.00271677	0.0436839	0.0378805	PassEdu18002/PassEdu19470/PassEdu08658/PassEdu26021/PassEdu12974/PassEdu28462/PassEdu14510/PassEdu11374/PassEdu31624/PassEdu09496	10	CP0_30.Stigma.Up
actin polymerization or depolymerization	43/26442	0.00278161	0.0443743	0.0384791	PassEdu02599/PassEdu00010/PassEdu10234/PassEdu12362/PassEdu31282/PassEdu26381/PassEdu30498	7	CP0_30.Stigma.Up
inorganic cation transmembrane transport	355/26442	0.00283929	0.0449406	0.0389702	PassEdu04715/PassEdu28108/PassEdu09890/PassEdu21437/PassEdu26108/PassEdu03698/PassEdu05812/PassEdu28075/PassEdu09384/PassEdu28622/PassEdu17507/PassEdu00500/PassEdu04185/PassEdu02505/PassEdu28150/PassEdu21324/PassEdu17472/PassEdu24920/PassEdu03628/PassEdu26506/PassEdu29021/PassEdu27186/PassEdu29576/PassEdu22498/PassEdu00641/PassEdu11139/PassEdu04743/PassEdu04453	28	CP0_30.Stigma.Up
cellular cation homeostasis	95/26442	0.00346695	0.0544499	0.0472162	PassEdu28108/PassEdu05812/PassEdu28075/PassEdu09384/PassEdu03715/PassEdu21324/PassEdu29021/PassEdu03987/PassEdu18235/PassEdu11139/PassEdu04453	11	CP0_30.Stigma.Up
chemical homeostasis	262/26442	0.00365767	0.0564763	0.0489733	PassEdu30368/PassEdu04715/PassEdu28108/PassEdu03698/PassEdu05812/PassEdu28075/PassEdu09384/PassEdu28150/PassEdu03715/PassEdu21324/PassEdu19675/PassEdu00115/PassEdu04266/PassEdu29021/PassEdu03987/PassEdu27186/PassEdu25659/PassEdu11552/PassEdu00694/PassEdu18235/PassEdu11139/PassEdu04453	22	CP0_30.Stigma.Up
ferrous iron binding	15/26442	0.00367224	0.0564763	0.0489733	PassEdu03715/PassEdu03987/PassEdu19100/PassEdu19101	4	CP0_30.Stigma.Up
supramolecular complex	246/26442	0.0036796	0.0564763	0.0489733	PassEdu09295/PassEdu02662/PassEdu21330/PassEdu05040/PassEdu23126/PassEdu00616/PassEdu30816/PassEdu31330/PassEdu05041/PassEdu22455/PassEdu27644/PassEdu10988/PassEdu17745/PassEdu06355/PassEdu05459/PassEdu29980/PassEdu14887/PassEdu05326/PassEdu22356/PassEdu10403/PassEdu18021	21	CP0_30.Stigma.Up
purine-containing compound transmembrane transport	24/26442	0.00372319	0.0567157	0.0491809	PassEdu02497/PassEdu18487/PassEdu06136/PassEdu08850/PassEdu25983	5	CP0_30.Stigma.Up
actin cytoskeleton organization	110/26442	0.00380849	0.0574509	0.0498184	PassEdu10226/PassEdu02599/PassEdu00010/PassEdu31873/PassEdu10234/PassEdu12362/PassEdu31282/PassEdu26381/PassEdu30498/PassEdu25226/PassEdu29980/PassEdu22356	12	CP0_30.Stigma.Up
cation transmembrane transport	414/26442	0.00382817	0.0574509	0.0498184	PassEdu04715/PassEdu28108/PassEdu09890/PassEdu21437/PassEdu26108/PassEdu03698/PassEdu05812/PassEdu28075/PassEdu09384/PassEdu28622/PassEdu17507/PassEdu08232/PassEdu00500/PassEdu04185/PassEdu27175/PassEdu02505/PassEdu28150/PassEdu21324/PassEdu17472/PassEdu24920/PassEdu21741/PassEdu03628/PassEdu26506/PassEdu29021/PassEdu27186/PassEdu29576/PassEdu22498/PassEdu00641/PassEdu11139/PassEdu04743/PassEdu04…	31	CP0_30.Stigma.Up
ribosome biogenesis	365/26442	1.77245e-21	3.43146e-18	2.89003e-18	PassEdu20657/PassEdu20400/PassEdu25545/PassEdu03788/PassEdu31584/PassEdu23691/PassEdu05466/PassEdu25068/PassEdu08253/PassEdu30202/PassEdu25654/PassEdu30355/PassEdu04449/PassEdu19138/PassEdu30057/PassEdu29525/PassEdu13725/PassEdu02862/PassEdu13060/PassEdu09370/PassEdu10641/PassEdu30659/PassEdu03847/PassEdu03245/PassEdu20278/PassEdu27662/PassEdu31402/PassEdu02456/PassEdu29173/PassEdu22669/PassEdu19…	49	CP0_30.Stigma.Down
ribonucleoprotein complex biogenesis	450/26442	9.25228e-20	8.95621e-17	7.54304e-17	PassEdu20657/PassEdu20400/PassEdu25545/PassEdu03788/PassEdu31584/PassEdu23691/PassEdu05466/PassEdu25068/PassEdu08253/PassEdu19218/PassEdu30202/PassEdu25654/PassEdu30355/PassEdu04449/PassEdu19138/PassEdu30057/PassEdu29525/PassEdu13725/PassEdu02862/PassEdu13060/PassEdu09370/PassEdu10641/PassEdu30659/PassEdu03847/PassEdu03245/PassEdu20278/PassEdu27662/PassEdu31402/PassEdu02456/PassEdu29173/PassEdu22…	52	CP0_30.Stigma.Down
nucleolus	222/26442	4.76405e-17	3.0744e-14	2.5893e-14	PassEdu20400/PassEdu03788/PassEdu31584/PassEdu23691/PassEdu22045/PassEdu10939/PassEdu04449/PassEdu19138/PassEdu30057/PassEdu29525/PassEdu13725/PassEdu02862/PassEdu13060/PassEdu09591/PassEdu10641/PassEdu30659/PassEdu20466/PassEdu03847/PassEdu03245/PassEdu31402/PassEdu02456/PassEdu08676/PassEdu22669/PassEdu30331/PassEdu10908/PassEdu26805/PassEdu12685/PassEdu00223/PassEdu23146/PassEdu06338/PassEdu06…	34	CP0_30.Stigma.Down
rRNA metabolic process	257/26442	1.06782e-16	5.16825e-14	4.35277e-14	PassEdu20400/PassEdu25545/PassEdu03788/PassEdu31584/PassEdu05466/PassEdu25068/PassEdu08253/PassEdu10939/PassEdu30202/PassEdu25654/PassEdu30355/PassEdu30057/PassEdu29525/PassEdu13725/PassEdu13060/PassEdu10641/PassEdu30659/PassEdu03847/PassEdu03245/PassEdu20278/PassEdu27662/PassEdu31402/PassEdu29173/PassEdu22669/PassEdu19292/PassEdu30331/PassEdu21871/PassEdu30101/PassEdu12685/PassEdu23146/PassEdu06…	36	CP0_30.Stigma.Down
rRNA processing	246/26442	1.74567e-16	6.75925e-14	5.69274e-14	PassEdu20400/PassEdu25545/PassEdu03788/PassEdu31584/PassEdu05466/PassEdu25068/PassEdu08253/PassEdu30202/PassEdu25654/PassEdu30355/PassEdu30057/PassEdu29525/PassEdu13725/PassEdu13060/PassEdu10641/PassEdu30659/PassEdu03847/PassEdu03245/PassEdu20278/PassEdu27662/PassEdu31402/PassEdu29173/PassEdu22669/PassEdu19292/PassEdu30331/PassEdu21871/PassEdu30101/PassEdu12685/PassEdu23146/PassEdu06338/PassEdu06…	35	CP0_30.Stigma.Down
maturation of LSU-rRNA	36/26442	9.87498e-14	2.93177e-11	2.46918e-11	PassEdu20400/PassEdu31584/PassEdu05466/PassEdu25654/PassEdu30355/PassEdu30057/PassEdu13725/PassEdu13060/PassEdu03245/PassEdu27662/PassEdu30331/PassEdu23146/PassEdu01157/PassEdu09136	14	CP0_30.Stigma.Down
ncRNA processing	447/26442	1.06004e-13	2.93177e-11	2.46918e-11	PassEdu20400/PassEdu26406/PassEdu25545/PassEdu03788/PassEdu31584/PassEdu05466/PassEdu25068/PassEdu08253/PassEdu10939/PassEdu30202/PassEdu25654/PassEdu30355/PassEdu30057/PassEdu29525/PassEdu13725/PassEdu13060/PassEdu10641/PassEdu30659/PassEdu03847/PassEdu03245/PassEdu20278/PassEdu27662/PassEdu31402/PassEdu03077/PassEdu08676/PassEdu29173/PassEdu22669/PassEdu19292/PassEdu30331/PassEdu21871/PassEdu30…	43	CP0_30.Stigma.Down
cytosolic ribosome	209/26442	1.3374e-13	3.23652e-11	2.72584e-11	PassEdu20657/PassEdu01510/PassEdu01506/PassEdu07754/PassEdu25545/PassEdu04611/PassEdu05466/PassEdu04055/PassEdu25068/PassEdu09638/PassEdu04214/PassEdu30205/PassEdu30866/PassEdu30202/PassEdu25654/PassEdu30355/PassEdu26867/PassEdu29133/PassEdu21976/PassEdu09370/PassEdu02852/PassEdu20278/PassEdu27662/PassEdu16915/PassEdu30990/PassEdu05916/PassEdu13982/PassEdu23680/PassEdu09136	29	CP0_30.Stigma.Down
ribosomal large subunit biogenesis	85/26442	3.71759e-13	7.99695e-11	6.73515e-11	PassEdu20657/PassEdu20400/PassEdu31584/PassEdu05466/PassEdu25654/PassEdu30355/PassEdu30057/PassEdu29525/PassEdu13725/PassEdu13060/PassEdu09370/PassEdu03245/PassEdu27662/PassEdu02456/PassEdu30331/PassEdu23146/PassEdu01157/PassEdu09136/PassEdu31529	19	CP0_30.Stigma.Down
preribosome	78/26442	8.63725e-13	1.67217e-10	1.40833e-10	PassEdu20400/PassEdu31584/PassEdu04449/PassEdu19138/PassEdu29525/PassEdu13725/PassEdu02862/PassEdu13060/PassEdu10641/PassEdu31402/PassEdu02456/PassEdu30331/PassEdu30101/PassEdu12685/PassEdu00223/PassEdu23146/PassEdu06338/PassEdu31529	18	CP0_30.Stigma.Down
ribosomal subunit	273/26442	4.39339e-12	7.73236e-10	6.5123e-10	PassEdu20657/PassEdu01510/PassEdu01506/PassEdu07754/PassEdu03325/PassEdu25545/PassEdu04611/PassEdu05466/PassEdu04055/PassEdu25068/PassEdu09638/PassEdu04214/PassEdu30205/PassEdu30866/PassEdu30202/PassEdu25654/PassEdu30355/PassEdu26867/PassEdu29133/PassEdu21976/PassEdu09370/PassEdu02852/PassEdu22539/PassEdu20278/PassEdu27662/PassEdu16915/PassEdu30990/PassEdu05916/PassEdu13982/PassEdu23680/PassEdu09…	31	CP0_30.Stigma.Down
structural constituent of ribosome	431/26442	1.00741e-11	1.62529e-09	1.36884e-09	PassEdu31594/PassEdu20657/PassEdu01510/PassEdu01506/PassEdu07754/PassEdu25545/PassEdu04611/PassEdu05466/PassEdu04055/PassEdu25068/PassEdu09638/PassEdu04214/PassEdu30205/PassEdu30866/PassEdu30202/PassEdu25654/PassEdu30355/PassEdu15866/PassEdu26867/PassEdu29133/PassEdu21976/PassEdu13006/PassEdu09370/PassEdu02852/PassEdu22539/PassEdu20278/PassEdu27662/PassEdu00779/PassEdu27205/PassEdu16915/PassEdu30…	39	CP0_30.Stigma.Down
ribosome	493/26442	4.20025e-11	6.25515e-09	5.26817e-09	PassEdu31594/PassEdu20657/PassEdu20400/PassEdu01510/PassEdu01506/PassEdu07754/PassEdu03325/PassEdu25545/PassEdu04611/PassEdu05466/PassEdu04055/PassEdu25068/PassEdu09638/PassEdu04214/PassEdu30205/PassEdu30866/PassEdu30202/PassEdu25654/PassEdu30355/PassEdu15866/PassEdu26867/PassEdu29133/PassEdu21976/PassEdu13006/PassEdu09370/PassEdu02852/PassEdu22539/PassEdu20278/PassEdu27662/PassEdu00779/PassEdu27…	41	CP0_30.Stigma.Down
cytosolic large ribosomal subunit	132/26442	1.68346e-10	2.32799e-08	1.96067e-08	PassEdu20657/PassEdu01510/PassEdu01506/PassEdu04611/PassEdu05466/PassEdu09638/PassEdu30205/PassEdu30866/PassEdu25654/PassEdu30355/PassEdu29133/PassEdu21976/PassEdu09370/PassEdu02852/PassEdu27662/PassEdu30990/PassEdu05916/PassEdu13982/PassEdu23680/PassEdu09136	20	CP0_30.Stigma.Down
MCM complex	11/26442	2.06799e-09	2.66908e-07	2.24794e-07	PassEdu30213/PassEdu17256/PassEdu30211/PassEdu26843/PassEdu17203/PassEdu28081/PassEdu10560	7	CP0_30.Stigma.Down
large ribosomal subunit	168/26442	1.24668e-08	1.50848e-06	1.27046e-06	PassEdu20657/PassEdu01510/PassEdu01506/PassEdu04611/PassEdu05466/PassEdu09638/PassEdu30205/PassEdu30866/PassEdu25654/PassEdu30355/PassEdu29133/PassEdu21976/PassEdu09370/PassEdu02852/PassEdu27662/PassEdu30990/PassEdu05916/PassEdu13982/PassEdu23680/PassEdu09136	20	CP0_30.Stigma.Down
preribosome, large subunit precursor	21/26442	2.62497e-08	2.98938e-06	2.51769e-06	PassEdu20400/PassEdu31584/PassEdu29525/PassEdu13725/PassEdu13060/PassEdu02456/PassEdu23146/PassEdu31529	8	CP0_30.Stigma.Down
maturation of LSU-rRNA from tricistronic rRNA transcript (SSU-rRNA, 5.8S rRNA, LSU-rRNA)	17/26442	1.06604e-07	1.08624e-05	9.14844e-06	PassEdu31584/PassEdu25654/PassEdu30355/PassEdu13060/PassEdu03245/PassEdu23146/PassEdu01157	7	CP0_30.Stigma.Down
THO complex	17/26442	1.06604e-07	1.08624e-05	9.14844e-06	PassEdu30213/PassEdu17256/PassEdu30211/PassEdu26843/PassEdu17203/PassEdu28081/PassEdu10560	7	CP0_30.Stigma.Down
small-subunit processome	44/26442	1.2466e-07	1.20671e-05	1.01631e-05	PassEdu04449/PassEdu19138/PassEdu02862/PassEdu10641/PassEdu31402/PassEdu30331/PassEdu30101/PassEdu12685/PassEdu00223/PassEdu06338	10	CP0_30.Stigma.Down
mitochondrial envelope	270/26442	1.38332e-07	1.27529e-05	1.07407e-05	PassEdu22555/PassEdu07533/PassEdu28930/PassEdu14468/PassEdu05176/PassEdu00692/PassEdu23501/PassEdu26472/PassEdu13110/PassEdu03372/PassEdu15659/PassEdu25229/PassEdu30531/PassEdu27302/PassEdu29963/PassEdu12502/PassEdu30904/PassEdu08411/PassEdu27483/PassEdu31596/PassEdu12886/PassEdu02802/PassEdu23395/PassEdu04425	24	CP0_30.Stigma.Down
mitochondrial membrane	257/26442	2.22603e-07	1.9589e-05	1.64982e-05	PassEdu22555/PassEdu28930/PassEdu14468/PassEdu05176/PassEdu00692/PassEdu23501/PassEdu26472/PassEdu13110/PassEdu03372/PassEdu15659/PassEdu25229/PassEdu30531/PassEdu27302/PassEdu29963/PassEdu12502/PassEdu30904/PassEdu08411/PassEdu27483/PassEdu31596/PassEdu12886/PassEdu02802/PassEdu23395/PassEdu04425	23	CP0_30.Stigma.Down
sno(s)RNA-containing ribonucleoprotein complex	19/26442	2.64164e-07	2.22357e-05	1.87272e-05	PassEdu04449/PassEdu02862/PassEdu03847/PassEdu30331/PassEdu11633/PassEdu00223/PassEdu06672	7	CP0_30.Stigma.Down
DNA replication initiation	29/26442	4.62153e-07	3.72804e-05	3.1398e-05	PassEdu30213/PassEdu17256/PassEdu30211/PassEdu26843/PassEdu17203/PassEdu28081/PassEdu10560/PassEdu27423	8	CP0_30.Stigma.Down
DNA replication	174/26442	5.59366e-07	4.33173e-05	3.64825e-05	PassEdu30213/PassEdu17256/PassEdu30211/PassEdu26843/PassEdu09491/PassEdu03184/PassEdu17203/PassEdu28081/PassEdu02899/PassEdu23709/PassEdu31092/PassEdu27473/PassEdu21871/PassEdu28367/PassEdu10560/PassEdu12502/PassEdu27423/PassEdu09828	18	CP0_30.Stigma.Down
DNA-templated DNA replication	123/26442	5.99131e-07	4.46122e-05	3.7573e-05	PassEdu30213/PassEdu17256/PassEdu30211/PassEdu26843/PassEdu09491/PassEdu03184/PassEdu17203/PassEdu28081/PassEdu02899/PassEdu27473/PassEdu21871/PassEdu28367/PassEdu10560/PassEdu27423/PassEdu09828	15	CP0_30.Stigma.Down
mitochondrial inner membrane	207/26442	1.70172e-06	0.00012202	0.000102767	PassEdu28930/PassEdu14468/PassEdu05176/PassEdu23501/PassEdu26472/PassEdu13110/PassEdu03372/PassEdu15659/PassEdu30531/PassEdu27302/PassEdu29963/PassEdu12502/PassEdu30904/PassEdu27483/PassEdu31596/PassEdu12886/PassEdu02802/PassEdu23395/PassEdu04425	19	CP0_30.Stigma.Down
ligase activity, forming carbon-sulfur bonds	61/26442	3.06619e-06	0.000212005	0.000178554	PassEdu04850/PassEdu17547/PassEdu15062/PassEdu13652/PassEdu20269/PassEdu23425/PassEdu04927/PassEdu05551/PassEdu26931/PassEdu24321	10	CP0_30.Stigma.Down
starch metabolic process	29/26442	6.55134e-06	0.000437359	0.00036835	PassEdu21019/PassEdu26868/PassEdu14368/PassEdu16830/PassEdu22578/PassEdu03514/PassEdu24494	7	CP0_30.Stigma.Down
O-methyltransferase activity	54/26442	8.31788e-06	0.000528797	0.00044536	PassEdu04770/PassEdu20278/PassEdu07997/PassEdu07994/PassEdu25229/PassEdu25079/PassEdu07991/PassEdu07996/PassEdu07992	9	CP0_30.Stigma.Down
rRNA binding	99/26442	8.46731e-06	0.000528797	0.00044536	PassEdu20657/PassEdu07754/PassEdu25545/PassEdu09638/PassEdu30866/PassEdu30202/PassEdu09370/PassEdu27205/PassEdu12685/PassEdu13982/PassEdu01157/PassEdu09136	12	CP0_30.Stigma.Down
ATP-dependent protein folding chaperone	70/26442	1.09759e-05	0.00066404	0.000559263	PassEdu17395/PassEdu10860/PassEdu16528/PassEdu31494/PassEdu19547/PassEdu31597/PassEdu05574/PassEdu19284/PassEdu15018/PassEdu08627	10	CP0_30.Stigma.Down
organelle inner membrane	240/26442	1.4608e-05	0.000857	0.000721777	PassEdu28930/PassEdu14468/PassEdu05176/PassEdu23501/PassEdu26472/PassEdu13110/PassEdu03372/PassEdu15659/PassEdu30531/PassEdu27302/PassEdu29963/PassEdu12502/PassEdu30904/PassEdu27483/PassEdu31596/PassEdu12886/PassEdu02802/PassEdu23395/PassEdu04425	19	CP0_30.Stigma.Down
snoRNA binding	23/26442	1.88532e-05	0.00107352	0.000904137	PassEdu04449/PassEdu02862/PassEdu30101/PassEdu00223/PassEdu06338/PassEdu06672	6	CP0_30.Stigma.Down
photosynthesis, light harvesting in photosystem I	25/26442	3.16674e-05	0.00175166	0.00147527	PassEdu09746/PassEdu08033/PassEdu30236/PassEdu25568/PassEdu08035/PassEdu16781	6	CP0_30.Stigma.Down
tropism	50/26442	3.6046e-05	0.00188148	0.00158461	PassEdu03101/PassEdu00209/PassEdu05317/PassEdu25477/PassEdu30130/PassEdu05020/PassEdu22757/PassEdu03604	8	CP0_30.Stigma.Down
ribosomal subunit export from nucleus	16/26442	3.69299e-05	0.00188148	0.00158461	PassEdu13725/PassEdu30907/PassEdu30363/PassEdu30906/PassEdu22934	5	CP0_30.Stigma.Down
ribosome localization	16/26442	3.69299e-05	0.00188148	0.00158461	PassEdu13725/PassEdu30907/PassEdu30363/PassEdu30906/PassEdu22934	5	CP0_30.Stigma.Down
DNA conformation change	65/26442	3.89604e-05	0.00193403	0.00162887	PassEdu30213/PassEdu17256/PassEdu30211/PassEdu26843/PassEdu03184/PassEdu17203/PassEdu28081/PassEdu31112/PassEdu10560	9	CP0_30.Stigma.Down
protein folding chaperone	82/26442	4.49912e-05	0.00217757	0.00183398	PassEdu17395/PassEdu10860/PassEdu16528/PassEdu31494/PassEdu19547/PassEdu31597/PassEdu05574/PassEdu19284/PassEdu15018/PassEdu08627	10	CP0_30.Stigma.Down
chlorophyll binding	27/26442	5.06781e-05	0.00238463	0.00200837	PassEdu09746/PassEdu08033/PassEdu30236/PassEdu25568/PassEdu08035/PassEdu16781	6	CP0_30.Stigma.Down
CoA-ligase activity	39/26442	5.17327e-05	0.00238463	0.00200837	PassEdu17547/PassEdu20269/PassEdu23425/PassEdu04927/PassEdu05551/PassEdu26931/PassEdu24321	7	CP0_30.Stigma.Down
DNA duplex unwinding	53/26442	5.56384e-05	0.00244809	0.00206181	PassEdu30213/PassEdu17256/PassEdu30211/PassEdu26843/PassEdu03184/PassEdu17203/PassEdu28081/PassEdu10560	8	CP0_30.Stigma.Down
DNA geometric change	53/26442	5.56384e-05	0.00244809	0.00206181	PassEdu30213/PassEdu17256/PassEdu30211/PassEdu26843/PassEdu03184/PassEdu17203/PassEdu28081/PassEdu10560	8	CP0_30.Stigma.Down
double-strand break repair via homologous recombination	70/26442	7.07808e-05	0.00304515	0.00256466	PassEdu30213/PassEdu17256/PassEdu26843/PassEdu03184/PassEdu28081/PassEdu31092/PassEdu03100/PassEdu10560/PassEdu25844	9	CP0_30.Stigma.Down
acid-thiol ligase activity	29/26442	7.78689e-05	0.00323007	0.00272041	PassEdu13652/PassEdu20269/PassEdu23425/PassEdu04927/PassEdu26931/PassEdu24321	6	CP0_30.Stigma.Down
small ribosomal subunit	105/26442	7.84159e-05	0.00323007	0.00272041	PassEdu07754/PassEdu03325/PassEdu25545/PassEdu04055/PassEdu25068/PassEdu04214/PassEdu30202/PassEdu26867/PassEdu22539/PassEdu20278/PassEdu16915	11	CP0_30.Stigma.Down
protein-containing complex localization	19/26442	9.22554e-05	0.00368795	0.00310604	PassEdu13725/PassEdu30907/PassEdu30363/PassEdu30906/PassEdu22934	5	CP0_30.Stigma.Down
ribosome assembly	57/26442	9.48444e-05	0.00368795	0.00310604	PassEdu20657/PassEdu25545/PassEdu30202/PassEdu13725/PassEdu09370/PassEdu31402/PassEdu01157/PassEdu31529	8	CP0_30.Stigma.Down
gravitropism	30/26442	9.52467e-05	0.00368795	0.00310604	PassEdu00209/PassEdu05317/PassEdu25477/PassEdu30130/PassEdu05020/PassEdu03604	6	CP0_30.Stigma.Down
recombinational repair	73/26442	9.87324e-05	0.00374796	0.00315658	PassEdu30213/PassEdu17256/PassEdu26843/PassEdu03184/PassEdu28081/PassEdu31092/PassEdu03100/PassEdu10560/PassEdu25844	9	CP0_30.Stigma.Down
methylation	474/26442	0.000101193	0.00376751	0.00317305	PassEdu24156/PassEdu12762/PassEdu04770/PassEdu09638/PassEdu02397/PassEdu30057/PassEdu08802/PassEdu18735/PassEdu20278/PassEdu07997/PassEdu07994/PassEdu25229/PassEdu25079/PassEdu19292/PassEdu07991/PassEdu22318/PassEdu07996/PassEdu07992/PassEdu31120/PassEdu12685/PassEdu31507/PassEdu08036/PassEdu22245/PassEdu26921/PassEdu25015/PassEdu07609/PassEdu05196	27	CP0_30.Stigma.Down
photosynthesis, light harvesting	31/26442	0.000115572	0.00414346	0.00348968	PassEdu09746/PassEdu08033/PassEdu30236/PassEdu25568/PassEdu08035/PassEdu16781	6	CP0_30.Stigma.Down
response to gravity	31/26442	0.000115572	0.00414346	0.00348968	PassEdu00209/PassEdu05317/PassEdu25477/PassEdu30130/PassEdu05020/PassEdu03604	6	CP0_30.Stigma.Down
single-stranded DNA binding	59/26442	0.00012171	0.00428418	0.0036082	PassEdu30213/PassEdu17256/PassEdu26843/PassEdu03184/PassEdu28081/PassEdu31092/PassEdu10560/PassEdu25844	8	CP0_30.Stigma.Down
mitochondrial transmembrane transport	60/26442	0.00013733	0.00474769	0.00399857	PassEdu14468/PassEdu05176/PassEdu23501/PassEdu15659/PassEdu25229/PassEdu27302/PassEdu29963/PassEdu04425	8	CP0_30.Stigma.Down
unfolded protein binding	132/26442	0.000149124	0.00500327	0.00421382	PassEdu17256/PassEdu15579/PassEdu00634/PassEdu10860/PassEdu16528/PassEdu31494/PassEdu19547/PassEdu31597/PassEdu29963/PassEdu19284/PassEdu15018/PassEdu08627	12	CP0_30.Stigma.Down
cytosolic small ribosomal subunit	77/26442	0.000149891	0.00500327	0.00421382	PassEdu07754/PassEdu25545/PassEdu04055/PassEdu25068/PassEdu04214/PassEdu30202/PassEdu26867/PassEdu20278/PassEdu16915	9	CP0_30.Stigma.Down
S-adenosylmethionine-dependent methyltransferase activity	217/26442	0.000156041	0.00512025	0.00431234	PassEdu04770/PassEdu09638/PassEdu30057/PassEdu18735/PassEdu20278/PassEdu07997/PassEdu07994/PassEdu07991/PassEdu22318/PassEdu07996/PassEdu07992/PassEdu31120/PassEdu12685/PassEdu31507/PassEdu25015/PassEdu05196	16	CP0_30.Stigma.Down
methyltransferase activity	490/26442	0.000173753	0.00560642	0.00472181	PassEdu24156/PassEdu12762/PassEdu04770/PassEdu09638/PassEdu02397/PassEdu30057/PassEdu08802/PassEdu18735/PassEdu20278/PassEdu07997/PassEdu07994/PassEdu25229/PassEdu25079/PassEdu19292/PassEdu07991/PassEdu22318/PassEdu07996/PassEdu07992/PassEdu31120/PassEdu12685/PassEdu31507/PassEdu22245/PassEdu26921/PassEdu08770/PassEdu25015/PassEdu07609/PassEdu05196	27	CP0_30.Stigma.Down
mitochondrion organization	136/26442	0.000197647	0.00627285	0.00528308	PassEdu22555/PassEdu13110/PassEdu15659/PassEdu25229/PassEdu29963/PassEdu08411/PassEdu27483/PassEdu12886/PassEdu29259/PassEdu23395/PassEdu11218/PassEdu04425	12	CP0_30.Stigma.Down
ribonucleoprotein complex assembly	138/26442	0.000226575	0.00707498	0.00595865	PassEdu20657/PassEdu25545/PassEdu19218/PassEdu30202/PassEdu13725/PassEdu09370/PassEdu31402/PassEdu11633/PassEdu04129/PassEdu23680/PassEdu01157/PassEdu31529	12	CP0_30.Stigma.Down
ATP hydrolysis activity	321/26442	0.000247829	0.00761582	0.00641415	PassEdu30213/PassEdu17256/PassEdu30211/PassEdu26843/PassEdu17203/PassEdu28081/PassEdu10860/PassEdu00692/PassEdu16528/PassEdu11234/PassEdu19547/PassEdu07550/PassEdu04446/PassEdu10560/PassEdu25844/PassEdu29259/PassEdu19284/PassEdu15018/PassEdu11218/PassEdu08627	20	CP0_30.Stigma.Down
ribonucleoprotein complex subunit organization	141/26442	0.000276687	0.00836978	0.00704914	PassEdu20657/PassEdu25545/PassEdu19218/PassEdu30202/PassEdu13725/PassEdu09370/PassEdu31402/PassEdu11633/PassEdu04129/PassEdu23680/PassEdu01157/PassEdu31529	12	CP0_30.Stigma.Down
maturation of SSU-rRNA	51/26442	0.000298837	0.00890074	0.00749633	PassEdu25545/PassEdu25068/PassEdu30202/PassEdu20278/PassEdu31402/PassEdu30331/PassEdu06338	7	CP0_30.Stigma.Down
maturation of 5.8S rRNA	37/26442	0.000320458	0.00940011	0.0079169	PassEdu20400/PassEdu31584/PassEdu25068/PassEdu13725/PassEdu13060/PassEdu23146	6	CP0_30.Stigma.Down
DNA strand elongation	14/26442	0.000343524	0.00978034	0.00823714	PassEdu30213/PassEdu26843/PassEdu27473/PassEdu10560	4	CP0_30.Stigma.Down
DNA strand elongation involved in DNA replication	14/26442	0.000343524	0.00978034	0.00823714	PassEdu30213/PassEdu26843/PassEdu27473/PassEdu10560	4	CP0_30.Stigma.Down
starch biosynthetic process	25/26442	0.000371336	0.0104189	0.00877498	PassEdu21019/PassEdu26868/PassEdu16830/PassEdu22578/PassEdu03514	5	CP0_30.Stigma.Down
90S preribosome	26/26442	0.000450159	0.0124501	0.0104856	PassEdu31584/PassEdu13060/PassEdu31402/PassEdu02456/PassEdu06338	5	CP0_30.Stigma.Down
seed development	110/26442	0.000521598	0.0142227	0.0119786	PassEdu09491/PassEdu00696/PassEdu28890/PassEdu18735/PassEdu25477/PassEdu30130/PassEdu03514/PassEdu15537/PassEdu27723/PassEdu21584	10	CP0_30.Stigma.Down
maturation of SSU-rRNA from tricistronic rRNA transcript (SSU-rRNA, 5.8S rRNA, LSU-rRNA)	41/26442	0.000568504	0.0152864	0.0128745	PassEdu25545/PassEdu25068/PassEdu30202/PassEdu20278/PassEdu31402/PassEdu06338	6	CP0_30.Stigma.Down
ribonucleoprotein complex binding	74/26442	0.000592016	0.0156896	0.013214	PassEdu03325/PassEdu31584/PassEdu13725/PassEdu13060/PassEdu17115/PassEdu13123/PassEdu23146/PassEdu22934	8	CP0_30.Stigma.Down
DNA unwinding involved in DNA replication	16/26442	0.000599706	0.0156896	0.013214	PassEdu17256/PassEdu26843/PassEdu03184/PassEdu10560	4	CP0_30.Stigma.Down
generation of precursor metabolites and energy	477/26442	0.00062062	0.0158974	0.013389	PassEdu21019/PassEdu09318/PassEdu24399/PassEdu03900/PassEdu18090/PassEdu07533/PassEdu19573/PassEdu16060/PassEdu26868/PassEdu23446/PassEdu00696/PassEdu14480/PassEdu09746/PassEdu26472/PassEdu13652/PassEdu08033/PassEdu07538/PassEdu30236/PassEdu12502/PassEdu11905/PassEdu30904/PassEdu31596/PassEdu25568/PassEdu08035/PassEdu16781	25	CP0_30.Stigma.Down
auxin-activated signaling pathway	222/26442	0.000624072	0.0158974	0.013389	PassEdu09764/PassEdu12813/PassEdu09628/PassEdu15594/PassEdu16096/PassEdu30139/PassEdu16005/PassEdu09783/PassEdu16670/PassEdu31875/PassEdu25477/PassEdu30130/PassEdu01011/PassEdu02881/PassEdu03358	15	CP0_30.Stigma.Down
photosystem I	42/26442	0.000649102	0.0163203	0.0137452	PassEdu09746/PassEdu08033/PassEdu30236/PassEdu25568/PassEdu08035/PassEdu16781	6	CP0_30.Stigma.Down
cellular response to auxin stimulus	225/26442	0.000716587	0.0177861	0.0149797	PassEdu09764/PassEdu12813/PassEdu09628/PassEdu15594/PassEdu16096/PassEdu30139/PassEdu16005/PassEdu09783/PassEdu16670/PassEdu31875/PassEdu25477/PassEdu30130/PassEdu01011/PassEdu02881/PassEdu03358	15	CP0_30.Stigma.Down
double-strand break repair	95/26442	0.000727912	0.0178384	0.0150238	PassEdu30213/PassEdu17256/PassEdu26843/PassEdu03184/PassEdu28081/PassEdu31092/PassEdu03100/PassEdu10560/PassEdu25844	9	CP0_30.Stigma.Down
polysaccharide metabolic process	430/26442	0.000767712	0.0185786	0.0156472	PassEdu18186/PassEdu21019/PassEdu00244/PassEdu03603/PassEdu26868/PassEdu15592/PassEdu14368/PassEdu20545/PassEdu15588/PassEdu16830/PassEdu21056/PassEdu22578/PassEdu12502/PassEdu03514/PassEdu11905/PassEdu27460/PassEdu21407/PassEdu08770/PassEdu25015/PassEdu30691/PassEdu30687/PassEdu24494/PassEdu21956	23	CP0_30.Stigma.Down
protein folding	251/26442	0.000783422	0.0187248	0.0157702	PassEdu17256/PassEdu15579/PassEdu00634/PassEdu17395/PassEdu10860/PassEdu09535/PassEdu16528/PassEdu13190/PassEdu31494/PassEdu19547/PassEdu31597/PassEdu05574/PassEdu29963/PassEdu19284/PassEdu15018/PassEdu08627	16	CP0_30.Stigma.Down
nuclear transport	98/26442	0.000911391	0.0212585	0.0179042	PassEdu05089/PassEdu17368/PassEdu02209/PassEdu13725/PassEdu27230/PassEdu30907/PassEdu30363/PassEdu30906/PassEdu22934	9	CP0_30.Stigma.Down
nucleocytoplasmic transport	98/26442	0.000911391	0.0212585	0.0179042	PassEdu05089/PassEdu17368/PassEdu02209/PassEdu13725/PassEdu27230/PassEdu30907/PassEdu30363/PassEdu30906/PassEdu22934	9	CP0_30.Stigma.Down
response to light stimulus	185/26442	0.000982564	0.0226458	0.0190726	PassEdu03101/PassEdu07709/PassEdu05317/PassEdu27894/PassEdu09746/PassEdu22539/PassEdu08033/PassEdu30236/PassEdu22757/PassEdu02881/PassEdu25568/PassEdu08035/PassEdu16781	13	CP0_30.Stigma.Down
mitochondrial RNA metabolic process	31/26442	0.00104666	0.0238392	0.0200777	PassEdu26406/PassEdu26606/PassEdu23343/PassEdu16529/PassEdu00362	5	CP0_30.Stigma.Down
fruit development	142/26442	0.00107662	0.0242365	0.0204123	PassEdu09491/PassEdu00696/PassEdu01093/PassEdu28890/PassEdu18735/PassEdu25477/PassEdu30130/PassEdu03514/PassEdu15537/PassEdu27723/PassEdu21584	11	CP0_30.Stigma.Down
DNA helicase activity	47/26442	0.00119301	0.0262461	0.0221049	PassEdu30213/PassEdu17256/PassEdu26843/PassEdu17203/PassEdu28081/PassEdu10560	6	CP0_30.Stigma.Down
nucleobase-containing compound kinase activity	47/26442	0.00119301	0.0262461	0.0221049	PassEdu16803/PassEdu16738/PassEdu02862/PassEdu09434/PassEdu02881/PassEdu00223	6	CP0_30.Stigma.Down
helicase activity	240/26442	0.00137326	0.0298722	0.0251588	PassEdu30213/PassEdu17256/PassEdu30211/PassEdu26843/PassEdu17203/PassEdu07933/PassEdu28081/PassEdu16952/PassEdu03245/PassEdu29173/PassEdu10908/PassEdu10560/PassEdu25502/PassEdu18692/PassEdu08129	15	CP0_30.Stigma.Down
ligase activity	396/26442	0.00141849	0.0305133	0.0256987	PassEdu28930/PassEdu05081/PassEdu04850/PassEdu17547/PassEdu15062/PassEdu31702/PassEdu02397/PassEdu05622/PassEdu13652/PassEdu20269/PassEdu23425/PassEdu30711/PassEdu23774/PassEdu04927/PassEdu13482/PassEdu05551/PassEdu17272/PassEdu13982/PassEdu26931/PassEdu04360/PassEdu24321	21	CP0_30.Stigma.Down
response to radiation	193/26442	0.00144337	0.0307073	0.0258621	PassEdu03101/PassEdu07709/PassEdu05317/PassEdu27894/PassEdu09746/PassEdu22539/PassEdu08033/PassEdu30236/PassEdu22757/PassEdu02881/PassEdu25568/PassEdu08035/PassEdu16781	13	CP0_30.Stigma.Down
protein targeting to mitochondrion	50/26442	0.00165531	0.0348335	0.0293373	PassEdu15659/PassEdu25229/PassEdu29963/PassEdu08411/PassEdu27483/PassEdu04425	6	CP0_30.Stigma.Down
long-chain fatty acid-CoA ligase activity	10/26442	0.00173796	0.0361796	0.0304709	PassEdu20269/PassEdu04927/PassEdu26931	3	CP0_30.Stigma.Down
water channel activity	21/26442	0.00178208	0.036317	0.0305867	PassEdu01803/PassEdu09501/PassEdu12499/PassEdu30848	4	CP0_30.Stigma.Down
water transmembrane transporter activity	21/26442	0.00178208	0.036317	0.0305867	PassEdu01803/PassEdu09501/PassEdu12499/PassEdu30848	4	CP0_30.Stigma.Down
aminoglycan metabolic process	35/26442	0.0018388	0.0370824	0.0312313	PassEdu15592/PassEdu16327/PassEdu15588/PassEdu04146/PassEdu19708	5	CP0_30.Stigma.Down
cellular polysaccharide metabolic process	250/26442	0.00204646	0.0408448	0.0344001	PassEdu18186/PassEdu21019/PassEdu26868/PassEdu14368/PassEdu20545/PassEdu16830/PassEdu21056/PassEdu22578/PassEdu12502/PassEdu03514/PassEdu11905/PassEdu21407/PassEdu25015/PassEdu24494/PassEdu21956	15	CP0_30.Stigma.Down
cell wall macromolecule catabolic process	36/26442	0.00209113	0.0408931	0.0344408	PassEdu20545/PassEdu16327/PassEdu21056/PassEdu04146/PassEdu21956	5	CP0_30.Stigma.Down
root morphogenesis	36/26442	0.00209113	0.0408931	0.0344408	PassEdu03823/PassEdu25477/PassEdu30130/PassEdu04927/PassEdu26931	5	CP0_30.Stigma.Down
solute:anion antiporter activity	22/26442	0.00213453	0.0413245	0.0348041	PassEdu30902/PassEdu14468/PassEdu05176/PassEdu27302	4	CP0_30.Stigma.Down
establishment of protein localization to mitochondrion	53/26442	0.00224236	0.0425609	0.0358454	PassEdu15659/PassEdu25229/PassEdu29963/PassEdu08411/PassEdu27483/PassEdu04425	6	CP0_30.Stigma.Down
protein localization to mitochondrion	53/26442	0.00224236	0.0425609	0.0358454	PassEdu15659/PassEdu25229/PassEdu29963/PassEdu08411/PassEdu27483/PassEdu04425	6	CP0_30.Stigma.Down
ATP:ADP antiporter activity	11/26442	0.00234456	0.0440685	0.0371151	PassEdu14468/PassEdu05176/PassEdu27302	3	CP0_30.Stigma.Down
ATP-dependent activity, acting on DNA	135/26442	0.0024892	0.0462495	0.038952	PassEdu30213/PassEdu17256/PassEdu26843/PassEdu17203/PassEdu28081/PassEdu02899/PassEdu28367/PassEdu10560/PassEdu18692/PassEdu25844	10	CP0_30.Stigma.Down
protein import into mitochondrial matrix	23/26442	0.00253226	0.0462495	0.038952	PassEdu15659/PassEdu25229/PassEdu29963/PassEdu04425	4	CP0_30.Stigma.Down
regulation of developmental growth	23/26442	0.00253226	0.0462495	0.038952	PassEdu02500/PassEdu05177/PassEdu18483/PassEdu27303	4	CP0_30.Stigma.Down
photosystem II	56/26442	0.00297395	0.050938	0.0429007	PassEdu09746/PassEdu08033/PassEdu30236/PassEdu25568/PassEdu08035/PassEdu16781	6	CP0_30.Stigma.Down
fluid transport	24/26442	0.00297803	0.050938	0.0429007	PassEdu01803/PassEdu09501/PassEdu12499/PassEdu30848	4	CP0_30.Stigma.Down
maturation of 5.8S rRNA from tricistronic rRNA transcript (SSU-rRNA, 5.8S rRNA, LSU-rRNA)	24/26442	0.00297803	0.050938	0.0429007	PassEdu31584/PassEdu25068/PassEdu13060/PassEdu23146	4	CP0_30.Stigma.Down
nucleoside metabolic process	24/26442	0.00297803	0.050938	0.0429007	PassEdu26809/PassEdu16803/PassEdu09434/PassEdu28772	4	CP0_30.Stigma.Down
purine-containing compound transmembrane transport	24/26442	0.00297803	0.050938	0.0429007	PassEdu14468/PassEdu05176/PassEdu27302/PassEdu28045	4	CP0_30.Stigma.Down
ribosomal large subunit assembly	24/26442	0.00297803	0.050938	0.0429007	PassEdu20657/PassEdu09370/PassEdu01157/PassEdu31529	4	CP0_30.Stigma.Down
water transport	24/26442	0.00297803	0.050938	0.0429007	PassEdu01803/PassEdu09501/PassEdu12499/PassEdu30848	4	CP0_30.Stigma.Down
phosphotransferase activity, phosphate group as acceptor	39/26442	0.00299945	0.050938	0.0429007	PassEdu16738/PassEdu02862/PassEdu23247/PassEdu02881/PassEdu00223	5	CP0_30.Stigma.Down
nucleotide transmembrane transport	12/26442	0.0030671	0.0516339	0.0434868	PassEdu14468/PassEdu05176/PassEdu27302	3	CP0_30.Stigma.Down
response to abiotic stimulus	452/26442	0.00318811	0.0531163	0.0447353	PassEdu03101/PassEdu00209/PassEdu07709/PassEdu30964/PassEdu05317/PassEdu27894/PassEdu09746/PassEdu31494/PassEdu22539/PassEdu25477/PassEdu30130/PassEdu08033/PassEdu05020/PassEdu30236/PassEdu22757/PassEdu02881/PassEdu00556/PassEdu03604/PassEdu25568/PassEdu15018/PassEdu08035/PassEdu16781	22	CP0_30.Stigma.Down
mitochondrial protein-containing complex	163/26442	0.00321002	0.0531163	0.0447353	PassEdu28930/PassEdu26472/PassEdu15659/PassEdu25229/PassEdu30531/PassEdu29963/PassEdu30904/PassEdu08411/PassEdu16529/PassEdu31596/PassEdu04425	11	CP0_30.Stigma.Down
carbohydrate biosynthetic process	290/26442	0.00341239	0.0559863	0.0471524	PassEdu18186/PassEdu21019/PassEdu14671/PassEdu03900/PassEdu03603/PassEdu11031/PassEdu26868/PassEdu09066/PassEdu26536/PassEdu16830/PassEdu22578/PassEdu12502/PassEdu03514/PassEdu11905/PassEdu21407/PassEdu25015	16	CP0_30.Stigma.Down
negative regulation of developmental process	25/26442	0.00347454	0.0560559	0.0472111	PassEdu02500/PassEdu05177/PassEdu18483/PassEdu27303	4	CP0_30.Stigma.Down
negative regulation of multicellular organismal process	25/26442	0.00347454	0.0560559	0.0472111	PassEdu02500/PassEdu05177/PassEdu18483/PassEdu27303	4	CP0_30.Stigma.Down
chaperone-mediated protein folding	58/26442	0.00355208	0.0568332	0.0478657	PassEdu10860/PassEdu09535/PassEdu13190/PassEdu31494/PassEdu19547/PassEdu19284	6	CP0_30.Stigma.Down
photosystem	71/26442	1.15141e-26	1.66034e-23	1.52956e-23	PassEdu09362/PassEdu11113/PassEdu29310/PassEdu22474/PassEdu07366/PassEdu25873/PassEdu17374/PassEdu30602/PassEdu22244/PassEdu12139/PassEdu21424/PassEdu29597/PassEdu06263/PassEdu13952/PassEdu01499/PassEdu09420/PassEdu19848/PassEdu09698/PassEdu25568/PassEdu11811/PassEdu30236/PassEdu08531/PassEdu22542/PassEdu16781/PassEdu31749/PassEdu30235	26	SP0_5.Style.Up
photosynthetic membrane	125/26442	2.07357e-24	1.49504e-21	1.37728e-21	PassEdu03921/PassEdu09362/PassEdu11113/PassEdu29310/PassEdu22474/PassEdu07366/PassEdu25873/PassEdu17374/PassEdu30602/PassEdu22244/PassEdu12139/PassEdu21424/PassEdu29597/PassEdu06263/PassEdu13952/PassEdu01499/PassEdu10323/PassEdu09420/PassEdu19848/PassEdu09698/PassEdu25568/PassEdu11811/PassEdu04801/PassEdu30236/PassEdu08531/PassEdu22542/PassEdu31324/PassEdu16781/PassEdu31749/PassEdu30235	30	SP0_5.Style.Up
thylakoid	151/26442	5.53299e-23	2.65953e-20	2.45005e-20	PassEdu03921/PassEdu09362/PassEdu11113/PassEdu29310/PassEdu22474/PassEdu07366/PassEdu25873/PassEdu17374/PassEdu30602/PassEdu22244/PassEdu12139/PassEdu21424/PassEdu29597/PassEdu06263/PassEdu13952/PassEdu01499/PassEdu10323/PassEdu09420/PassEdu19848/PassEdu09698/PassEdu25568/PassEdu11811/PassEdu04801/PassEdu30236/PassEdu08531/PassEdu22542/PassEdu09192/PassEdu31324/PassEdu16781/PassEdu31749/PassEdu30…	31	SP0_5.Style.Up
photosystem II	56/26442	4.88649e-22	1.76158e-19	1.62283e-19	PassEdu11113/PassEdu29310/PassEdu22474/PassEdu07366/PassEdu25873/PassEdu17374/PassEdu30602/PassEdu21424/PassEdu06263/PassEdu13952/PassEdu01499/PassEdu09420/PassEdu19848/PassEdu09698/PassEdu25568/PassEdu11811/PassEdu30236/PassEdu08531/PassEdu16781/PassEdu31749/PassEdu30235	21	SP0_5.Style.Up
photosynthesis	138/26442	6.97195e-22	2.01071e-19	1.85234e-19	PassEdu09362/PassEdu11113/PassEdu29310/PassEdu22474/PassEdu07366/PassEdu25873/PassEdu17374/PassEdu30602/PassEdu22244/PassEdu12139/PassEdu21424/PassEdu29597/PassEdu06263/PassEdu13952/PassEdu01499/PassEdu09420/PassEdu19848/PassEdu23047/PassEdu18154/PassEdu09698/PassEdu25568/PassEdu11811/PassEdu30236/PassEdu08531/PassEdu22542/PassEdu30460/PassEdu16781/PassEdu31749/PassEdu30235	29	SP0_5.Style.Up
chloroplast thylakoid	113/26442	2.70839e-17	4.88187e-15	4.49735e-15	PassEdu03921/PassEdu29310/PassEdu22474/PassEdu07366/PassEdu17374/PassEdu12139/PassEdu29597/PassEdu06263/PassEdu01499/PassEdu10323/PassEdu09420/PassEdu19848/PassEdu09698/PassEdu25568/PassEdu11811/PassEdu04801/PassEdu30236/PassEdu08531/PassEdu22542/PassEdu31324/PassEdu16781/PassEdu31749/PassEdu30235	23	SP0_5.Style.Up
plastid thylakoid	113/26442	2.70839e-17	4.88187e-15	4.49735e-15	PassEdu03921/PassEdu29310/PassEdu22474/PassEdu07366/PassEdu17374/PassEdu12139/PassEdu29597/PassEdu06263/PassEdu01499/PassEdu10323/PassEdu09420/PassEdu19848/PassEdu09698/PassEdu25568/PassEdu11811/PassEdu04801/PassEdu30236/PassEdu08531/PassEdu22542/PassEdu31324/PassEdu16781/PassEdu31749/PassEdu30235	23	SP0_5.Style.Up
thylakoid membrane	113/26442	2.70839e-17	4.88187e-15	4.49735e-15	PassEdu03921/PassEdu11113/PassEdu29310/PassEdu22474/PassEdu07366/PassEdu17374/PassEdu21424/PassEdu29597/PassEdu06263/PassEdu13952/PassEdu01499/PassEdu10323/PassEdu09420/PassEdu09698/PassEdu25568/PassEdu11811/PassEdu04801/PassEdu30236/PassEdu22542/PassEdu31324/PassEdu16781/PassEdu31749/PassEdu30235	23	SP0_5.Style.Up
photosystem I	42/26442	9.76473e-16	1.38189e-13	1.27305e-13	PassEdu09362/PassEdu07366/PassEdu17374/PassEdu22244/PassEdu12139/PassEdu29597/PassEdu01499/PassEdu09420/PassEdu25568/PassEdu11811/PassEdu30236/PassEdu22542/PassEdu16781/PassEdu31749/PassEdu30235	15	SP0_5.Style.Up
chloroplast thylakoid membrane	93/26442	1.05415e-15	1.38189e-13	1.27305e-13	PassEdu03921/PassEdu29310/PassEdu22474/PassEdu07366/PassEdu17374/PassEdu29597/PassEdu06263/PassEdu01499/PassEdu10323/PassEdu09420/PassEdu09698/PassEdu25568/PassEdu11811/PassEdu04801/PassEdu30236/PassEdu22542/PassEdu31324/PassEdu16781/PassEdu31749/PassEdu30235	20	SP0_5.Style.Up
plastid thylakoid membrane	93/26442	1.05415e-15	1.38189e-13	1.27305e-13	PassEdu03921/PassEdu29310/PassEdu22474/PassEdu07366/PassEdu17374/PassEdu29597/PassEdu06263/PassEdu01499/PassEdu10323/PassEdu09420/PassEdu09698/PassEdu25568/PassEdu11811/PassEdu04801/PassEdu30236/PassEdu22542/PassEdu31324/PassEdu16781/PassEdu31749/PassEdu30235	20	SP0_5.Style.Up
response to abiotic stimulus	452/26442	7.29104e-15	8.7614e-13	8.07131e-13	PassEdu28978/PassEdu12879/PassEdu05331/PassEdu07366/PassEdu30742/PassEdu03168/PassEdu05337/PassEdu17374/PassEdu05422/PassEdu26658/PassEdu05334/PassEdu30964/PassEdu29021/PassEdu30750/PassEdu03395/PassEdu05934/PassEdu30743/PassEdu21739/PassEdu09350/PassEdu01499/PassEdu06577/PassEdu09420/PassEdu07893/PassEdu31494/PassEdu13832/PassEdu23193/PassEdu25568/PassEdu22967/PassEdu11811/PassEdu30236/PassEdu01…	39	SP0_5.Style.Up
photosynthesis, light reaction	66/26442	1.05482e-13	1.17003e-11	1.07788e-11	PassEdu11113/PassEdu22474/PassEdu07366/PassEdu17374/PassEdu13952/PassEdu01499/PassEdu09420/PassEdu18154/PassEdu09698/PassEdu25568/PassEdu11811/PassEdu30236/PassEdu08531/PassEdu16781/PassEdu31749/PassEdu30235	16	SP0_5.Style.Up
unfolded protein binding	132/26442	1.15037e-12	1.18488e-10	1.09155e-10	PassEdu12879/PassEdu05331/PassEdu30742/PassEdu05337/PassEdu17522/PassEdu05422/PassEdu26658/PassEdu05145/PassEdu05334/PassEdu30750/PassEdu03395/PassEdu30743/PassEdu09350/PassEdu08585/PassEdu31494/PassEdu16528/PassEdu22967/PassEdu12011/PassEdu22322/PassEdu30752	20	SP0_5.Style.Up
response to heat	79/26442	2.11119e-12	2.02956e-10	1.8697e-10	PassEdu12879/PassEdu05331/PassEdu30742/PassEdu03168/PassEdu05337/PassEdu05422/PassEdu26658/PassEdu05334/PassEdu30750/PassEdu03395/PassEdu30743/PassEdu09350/PassEdu23193/PassEdu22967/PassEdu28370/PassEdu30752	16	SP0_5.Style.Up
protein folding	251/26442	4.19101e-12	3.77714e-10	3.47964e-10	PassEdu12879/PassEdu05331/PassEdu30742/PassEdu05337/PassEdu17522/PassEdu05422/PassEdu26658/PassEdu05145/PassEdu05334/PassEdu30750/PassEdu17395/PassEdu03395/PassEdu30743/PassEdu04551/PassEdu21561/PassEdu09350/PassEdu05574/PassEdu08585/PassEdu31494/PassEdu16528/PassEdu04332/PassEdu22967/PassEdu18354/PassEdu12011/PassEdu22322/PassEdu30752	26	SP0_5.Style.Up
response to temperature stimulus	126/26442	4.62001e-12	3.91885e-10	3.61018e-10	PassEdu12879/PassEdu05331/PassEdu30742/PassEdu03168/PassEdu05337/PassEdu05422/PassEdu26658/PassEdu05334/PassEdu30964/PassEdu30750/PassEdu03395/PassEdu30743/PassEdu21739/PassEdu09350/PassEdu31494/PassEdu23193/PassEdu22967/PassEdu28370/PassEdu30752	19	SP0_5.Style.Up
plastid membrane	215/26442	5.73248e-12	4.41163e-10	4.06415e-10	PassEdu03921/PassEdu29310/PassEdu22474/PassEdu07366/PassEdu17374/PassEdu29597/PassEdu28179/PassEdu06263/PassEdu01499/PassEdu10323/PassEdu09420/PassEdu27224/PassEdu09698/PassEdu25568/PassEdu16568/PassEdu11811/PassEdu04801/PassEdu30236/PassEdu22542/PassEdu05102/PassEdu31324/PassEdu16781/PassEdu31749/PassEdu30235	24	SP0_5.Style.Up
protein complex oligomerization	39/26442	5.81283e-12	4.41163e-10	4.06415e-10	PassEdu12879/PassEdu05331/PassEdu30742/PassEdu05337/PassEdu26658/PassEdu05334/PassEdu30750/PassEdu30743/PassEdu09350/PassEdu31494/PassEdu22967/PassEdu30752	12	SP0_5.Style.Up
photosynthesis, light harvesting	31/26442	7.53634e-12	5.4337e-10	5.00572e-10	PassEdu07366/PassEdu17374/PassEdu01499/PassEdu09420/PassEdu25568/PassEdu11811/PassEdu30236/PassEdu08531/PassEdu16781/PassEdu31749/PassEdu30235	11	SP0_5.Style.Up
organelle outer membrane	167/26442	1.25245e-11	8.20921e-10	7.56262e-10	PassEdu03921/PassEdu29310/PassEdu22474/PassEdu07366/PassEdu17374/PassEdu29597/PassEdu06263/PassEdu01499/PassEdu10323/PassEdu09420/PassEdu09698/PassEdu25568/PassEdu16568/PassEdu11811/PassEdu04801/PassEdu30236/PassEdu22542/PassEdu31324/PassEdu16781/PassEdu31749/PassEdu30235	21	SP0_5.Style.Up
outer membrane	167/26442	1.25245e-11	8.20921e-10	7.56262e-10	PassEdu03921/PassEdu29310/PassEdu22474/PassEdu07366/PassEdu17374/PassEdu29597/PassEdu06263/PassEdu01499/PassEdu10323/PassEdu09420/PassEdu09698/PassEdu25568/PassEdu16568/PassEdu11811/PassEdu04801/PassEdu30236/PassEdu22542/PassEdu31324/PassEdu16781/PassEdu31749/PassEdu30235	21	SP0_5.Style.Up
plastid envelope	244/26442	1.38499e-11	8.68329e-10	7.99936e-10	PassEdu03921/PassEdu29310/PassEdu22474/PassEdu07366/PassEdu17374/PassEdu28962/PassEdu29597/PassEdu28179/PassEdu06263/PassEdu01499/PassEdu10323/PassEdu09420/PassEdu27224/PassEdu09698/PassEdu25568/PassEdu16568/PassEdu11811/PassEdu04801/PassEdu30236/PassEdu22542/PassEdu05102/PassEdu31324/PassEdu16781/PassEdu31749/PassEdu30235	25	SP0_5.Style.Up
photosynthesis, light harvesting in photosystem I	25/26442	1.6779e-11	1.00814e-09	9.2873e-10	PassEdu07366/PassEdu17374/PassEdu01499/PassEdu09420/PassEdu25568/PassEdu11811/PassEdu30236/PassEdu16781/PassEdu31749/PassEdu30235	10	SP0_5.Style.Up
response to hydrogen peroxide	35/26442	3.46308e-11	1.9975e-09	1.84017e-09	PassEdu12879/PassEdu05331/PassEdu30742/PassEdu05337/PassEdu26658/PassEdu05334/PassEdu30750/PassEdu30743/PassEdu09350/PassEdu22967/PassEdu30752	11	SP0_5.Style.Up
chlorophyll binding	27/26442	4.18276e-11	2.31982e-09	2.1371e-09	PassEdu07366/PassEdu17374/PassEdu01499/PassEdu09420/PassEdu25568/PassEdu11811/PassEdu30236/PassEdu16781/PassEdu31749/PassEdu30235	10	SP0_5.Style.Up
protein self-association	41/26442	2.36176e-10	1.26135e-08	1.162e-08	PassEdu12879/PassEdu05331/PassEdu30742/PassEdu05337/PassEdu26658/PassEdu05334/PassEdu30750/PassEdu30743/PassEdu09350/PassEdu22967/PassEdu30752	11	SP0_5.Style.Up
response to osmotic stress	95/26442	4.27141e-10	2.19978e-08	2.02651e-08	PassEdu28978/PassEdu12879/PassEdu05331/PassEdu30742/PassEdu05337/PassEdu26658/PassEdu05334/PassEdu29021/PassEdu30750/PassEdu05934/PassEdu30743/PassEdu09350/PassEdu06577/PassEdu22967/PassEdu30752	15	SP0_5.Style.Up
response to reactive oxygen species	74/26442	1.61092e-09	8.01014e-08	7.37922e-08	PassEdu12879/PassEdu05331/PassEdu30742/PassEdu05337/PassEdu26658/PassEdu05334/PassEdu30750/PassEdu30743/PassEdu09350/PassEdu06577/PassEdu22967/PassEdu15664/PassEdu30752	13	SP0_5.Style.Up
response to salt stress	82/26442	5.9658e-09	2.86756e-07	2.6417e-07	PassEdu12879/PassEdu05331/PassEdu30742/PassEdu05337/PassEdu26658/PassEdu05334/PassEdu29021/PassEdu30750/PassEdu30743/PassEdu09350/PassEdu06577/PassEdu22967/PassEdu30752	13	SP0_5.Style.Up
response to inorganic substance	151/26442	6.30807e-09	2.93427e-07	2.70315e-07	PassEdu12879/PassEdu05331/PassEdu30742/PassEdu05337/PassEdu26658/PassEdu05334/PassEdu30750/PassEdu30743/PassEdu21739/PassEdu09350/PassEdu06577/PassEdu07893/PassEdu21177/PassEdu22967/PassEdu15664/PassEdu27619/PassEdu30752	17	SP0_5.Style.Up
ATP-dependent protein folding chaperone	70/26442	9.18504e-09	4.13901e-07	3.813e-07	PassEdu17522/PassEdu05145/PassEdu17395/PassEdu04551/PassEdu21561/PassEdu05574/PassEdu08585/PassEdu31494/PassEdu16528/PassEdu18354/PassEdu12011/PassEdu22322	12	SP0_5.Style.Up
protein folding chaperone	82/26442	5.79836e-08	2.53371e-06	2.33414e-06	PassEdu17522/PassEdu05145/PassEdu17395/PassEdu04551/PassEdu21561/PassEdu05574/PassEdu08585/PassEdu31494/PassEdu16528/PassEdu18354/PassEdu12011/PassEdu22322	12	SP0_5.Style.Up
response to oxygen-containing compound	452/26442	7.79738e-08	3.30701e-06	3.04653e-06	PassEdu25517/PassEdu07853/PassEdu12879/PassEdu05331/PassEdu04211/PassEdu09232/PassEdu30742/PassEdu05337/PassEdu26658/PassEdu05334/PassEdu30750/PassEdu30743/PassEdu05250/PassEdu21739/PassEdu09350/PassEdu11788/PassEdu06577/PassEdu07893/PassEdu31494/PassEdu22967/PassEdu30831/PassEdu15664/PassEdu16315/PassEdu13474/PassEdu27619/PassEdu30752/PassEdu03478/PassEdu29274	28	SP0_5.Style.Up
calcium ion binding	283/26442	1.77639e-07	7.31871e-06	6.74226e-06	PassEdu29755/PassEdu08687/PassEdu03354/PassEdu20002/PassEdu22986/PassEdu13284/PassEdu03845/PassEdu20181/PassEdu16110/PassEdu13939/PassEdu29021/PassEdu21424/PassEdu06263/PassEdu08614/PassEdu21154/PassEdu22113/PassEdu16942/PassEdu23441/PassEdu02540/PassEdu05025/PassEdu06608	21	SP0_5.Style.Up
response to oxidative stress	215/26442	1.09718e-06	4.39483e-05	4.04867e-05	PassEdu12879/PassEdu05331/PassEdu30742/PassEdu05337/PassEdu26658/PassEdu05334/PassEdu30750/PassEdu09612/PassEdu30743/PassEdu09350/PassEdu06577/PassEdu08234/PassEdu22967/PassEdu15664/PassEdu30752/PassEdu22625/PassEdu22570	17	SP0_5.Style.Up
protein refolding	43/26442	1.47397e-06	5.74449e-05	5.29202e-05	PassEdu17522/PassEdu05422/PassEdu17395/PassEdu03395/PassEdu21561/PassEdu05574/PassEdu18354/PassEdu12011	8	SP0_5.Style.Up
generation of precursor metabolites and energy	477/26442	2.51088e-06	9.52812e-05	8.77764e-05	PassEdu11113/PassEdu22474/PassEdu07366/PassEdu17374/PassEdu03487/PassEdu20246/PassEdu31851/PassEdu04862/PassEdu13952/PassEdu05083/PassEdu01499/PassEdu09420/PassEdu18154/PassEdu09698/PassEdu25568/PassEdu31651/PassEdu11811/PassEdu04801/PassEdu30236/PassEdu08531/PassEdu26803/PassEdu00778/PassEdu16781/PassEdu27396/PassEdu31749/PassEdu30235	26	SP0_5.Style.Up
response to light stimulus	185/26442	3.43262e-06	0.000126919	0.000116922	PassEdu07366/PassEdu17374/PassEdu01499/PassEdu06577/PassEdu09420/PassEdu13832/PassEdu25568/PassEdu11811/PassEdu30236/PassEdu01381/PassEdu07783/PassEdu19437/PassEdu16781/PassEdu31749/PassEdu30235	15	SP0_5.Style.Up
response to radiation	193/26442	5.76809e-06	0.00020794	0.000191561	PassEdu07366/PassEdu17374/PassEdu01499/PassEdu06577/PassEdu09420/PassEdu13832/PassEdu25568/PassEdu11811/PassEdu30236/PassEdu01381/PassEdu07783/PassEdu19437/PassEdu16781/PassEdu31749/PassEdu30235	15	SP0_5.Style.Up
photosystem I reaction center	10/26442	2.63931e-05	0.000928264	0.000855149	PassEdu09362/PassEdu22244/PassEdu12139/PassEdu22542	4	SP0_5.Style.Up
photosystem II oxygen evolving complex	21/26442	4.16353e-05	0.00142948	0.00131689	PassEdu11113/PassEdu29310/PassEdu21424/PassEdu06263/PassEdu13952	5	SP0_5.Style.Up
'de novo' post-translational protein folding	41/26442	0.000128095	0.00419803	0.00386737	PassEdu17522/PassEdu05145/PassEdu03395/PassEdu31494/PassEdu18354/PassEdu12011	6	SP0_5.Style.Up
chaperone cofactor-dependent protein refolding	41/26442	0.000128095	0.00419803	0.00386737	PassEdu17522/PassEdu05145/PassEdu03395/PassEdu31494/PassEdu18354/PassEdu12011	6	SP0_5.Style.Up
glutathione peroxidase activity	16/26442	0.00020858	0.00668382	0.00615737	PassEdu22888/PassEdu08234/PassEdu22625/PassEdu22570	4	SP0_5.Style.Up
'de novo' protein folding	46/26442	0.000245957	0.00771023	0.00710293	PassEdu17522/PassEdu05145/PassEdu03395/PassEdu31494/PassEdu18354/PassEdu12011	6	SP0_5.Style.Up
protein-containing complex assembly	436/26442	0.000362042	0.0111077	0.0102328	PassEdu12879/PassEdu05331/PassEdu11113/PassEdu30742/PassEdu05337/PassEdu26658/PassEdu22999/PassEdu05334/PassEdu30750/PassEdu30743/PassEdu13952/PassEdu09350/PassEdu31494/PassEdu22967/PassEdu08531/PassEdu10732/PassEdu22675/PassEdu09820/PassEdu30752/PassEdu28097	20	SP0_5.Style.Up
jasmonic acid biosynthetic process	10/26442	0.000778136	0.0228994	0.0210958	PassEdu09203/PassEdu21211/PassEdu23064	3	SP0_5.Style.Up
perinuclear region of cytoplasm	10/26442	0.000778136	0.0228994	0.0210958	PassEdu08585/PassEdu16528/PassEdu22322	3	SP0_5.Style.Up
chaperone-mediated protein folding	58/26442	0.000874504	0.0252207	0.0232342	PassEdu17522/PassEdu05145/PassEdu03395/PassEdu31494/PassEdu18354/PassEdu12011	6	SP0_5.Style.Up
chaperone binding	59/26442	0.00095785	0.0270827	0.0249496	PassEdu05422/PassEdu05145/PassEdu17896/PassEdu31494/PassEdu04332/PassEdu00027	6	SP0_5.Style.Up
negative gravitropism	11/26442	0.00105462	0.0292455	0.026942	PassEdu13832/PassEdu01381/PassEdu07783	3	SP0_5.Style.Up
sterol metabolic process	86/26442	0.00139384	0.0379231	0.0349361	PassEdu17598/PassEdu09153/PassEdu09203/PassEdu12105/PassEdu26993/PassEdu21211/PassEdu30203	7	SP0_5.Style.Up
organic hydroxy compound metabolic process	292/26442	0.00176871	0.0465668	0.042899	PassEdu23483/PassEdu17598/PassEdu06197/PassEdu26375/PassEdu16959/PassEdu09153/PassEdu09203/PassEdu12105/PassEdu25800/PassEdu00993/PassEdu26993/PassEdu26803/PassEdu21211/PassEdu30203	14	SP0_5.Style.Up
fructose 1,6-bisphosphate metabolic process	13/26442	0.00177613	0.0465668	0.042899	PassEdu31851/PassEdu04862/PassEdu16358	3	SP0_5.Style.Up
cellular polysaccharide metabolic process	250/26442	2.14647e-07	0.000299862	0.000277686	PassEdu18138/PassEdu14368/PassEdu24895/PassEdu25444/PassEdu22920/PassEdu09641/PassEdu24494/PassEdu27469/PassEdu01759/PassEdu20545/PassEdu21019/PassEdu16326/PassEdu05314/PassEdu09832/PassEdu21407/PassEdu21071/PassEdu09312/PassEdu26868/PassEdu17434	19	SP0_5.Style.Down
polysaccharide metabolic process	430/26442	4.80302e-07	0.00032725	0.000303048	PassEdu18138/PassEdu14368/PassEdu23754/PassEdu00244/PassEdu24895/PassEdu12851/PassEdu25444/PassEdu22920/PassEdu09641/PassEdu24494/PassEdu27469/PassEdu02900/PassEdu01759/PassEdu20545/PassEdu21019/PassEdu16326/PassEdu13089/PassEdu05314/PassEdu09832/PassEdu08770/PassEdu21407/PassEdu21071/PassEdu09312/PassEdu26868/PassEdu17434	25	SP0_5.Style.Down
cellular carbohydrate metabolic process	439/26442	7.02756e-07	0.00032725	0.000303048	PassEdu18138/PassEdu14368/PassEdu24895/PassEdu25444/PassEdu22920/PassEdu19332/PassEdu09221/PassEdu09641/PassEdu24494/PassEdu27469/PassEdu01759/PassEdu31449/PassEdu20545/PassEdu21019/PassEdu16326/PassEdu05314/PassEdu09832/PassEdu02586/PassEdu21407/PassEdu03480/PassEdu21071/PassEdu09312/PassEdu26868/PassEdu17009/PassEdu17434	25	SP0_5.Style.Down
cellular carbohydrate catabolic process	71/26442	5.93112e-06	0.00206358	0.00191097	PassEdu18138/PassEdu14368/PassEdu24494/PassEdu27469/PassEdu31449/PassEdu05314/PassEdu09832/PassEdu09312/PassEdu17009	9	SP0_5.Style.Down
cellular polysaccharide catabolic process	40/26442	7.38577e-06	0.00206358	0.00191097	PassEdu18138/PassEdu14368/PassEdu24494/PassEdu27469/PassEdu05314/PassEdu09832/PassEdu09312	7	SP0_5.Style.Down
cellular glucan metabolic process	190/26442	1.20246e-05	0.00265769	0.00246114	PassEdu18138/PassEdu14368/PassEdu25444/PassEdu22920/PassEdu09641/PassEdu24494/PassEdu27469/PassEdu21019/PassEdu05314/PassEdu09832/PassEdu21407/PassEdu09312/PassEdu26868/PassEdu17434	14	SP0_5.Style.Down
glucan catabolic process	44/26442	1.42502e-05	0.00265769	0.00246114	PassEdu18138/PassEdu14368/PassEdu24494/PassEdu27469/PassEdu05314/PassEdu09832/PassEdu09312	7	SP0_5.Style.Down
glucan metabolic process	194/26442	1.52194e-05	0.00265769	0.00246114	PassEdu18138/PassEdu14368/PassEdu25444/PassEdu22920/PassEdu09641/PassEdu24494/PassEdu27469/PassEdu21019/PassEdu05314/PassEdu09832/PassEdu21407/PassEdu09312/PassEdu26868/PassEdu17434	14	SP0_5.Style.Down
nucleotide-sugar transmembrane transporter activity	32/26442	2.23152e-05	0.00338127	0.00313121	PassEdu14429/PassEdu11649/PassEdu12977/PassEdu05599/PassEdu14430/PassEdu25668	6	SP0_5.Style.Down
anatomical structure morphogenesis	257/26442	2.42038e-05	0.00338127	0.00313121	PassEdu17077/PassEdu25477/PassEdu02900/PassEdu09323/PassEdu15078/PassEdu30447/PassEdu14996/PassEdu08600/PassEdu26931/PassEdu00406/PassEdu31783/PassEdu23129/PassEdu26808/PassEdu07963/PassEdu21407/PassEdu21071	16	SP0_5.Style.Down
nucleotide-sugar transmembrane transport	33/26442	2.68539e-05	0.00341045	0.00315823	PassEdu14429/PassEdu11649/PassEdu12977/PassEdu05599/PassEdu14430/PassEdu25668	6	SP0_5.Style.Down
carbohydrate catabolic process	350/26442	2.93035e-05	0.00341141	0.00315912	PassEdu18138/PassEdu14368/PassEdu23754/PassEdu00244/PassEdu12851/PassEdu24494/PassEdu27469/PassEdu01174/PassEdu02900/PassEdu31449/PassEdu20545/PassEdu01981/PassEdu16326/PassEdu05042/PassEdu13089/PassEdu05314/PassEdu09832/PassEdu09312/PassEdu17009	19	SP0_5.Style.Down
polysaccharide catabolic process	209/26442	3.48682e-05	0.003747	0.00346988	PassEdu18138/PassEdu14368/PassEdu23754/PassEdu00244/PassEdu12851/PassEdu24494/PassEdu27469/PassEdu02900/PassEdu20545/PassEdu16326/PassEdu13089/PassEdu05314/PassEdu09832/PassEdu09312	14	SP0_5.Style.Down
energy reserve metabolic process	23/26442	5.20753e-05	0.00484995	0.00449127	PassEdu22920/PassEdu27469/PassEdu21019/PassEdu05314/PassEdu26868	5	SP0_5.Style.Down
glycogen metabolic process	23/26442	5.20753e-05	0.00484995	0.00449127	PassEdu22920/PassEdu27469/PassEdu21019/PassEdu05314/PassEdu26868	5	SP0_5.Style.Down
O-methyltransferase activity	54/26442	5.62384e-05	0.00491032	0.00454717	PassEdu07997/PassEdu07991/PassEdu07994/PassEdu07996/PassEdu07992/PassEdu19148/PassEdu07999	7	SP0_5.Style.Down
developmental growth	82/26442	0.000131415	0.0107992	0.0100005	PassEdu25477/PassEdu18483/PassEdu02900/PassEdu09323/PassEdu14996/PassEdu23129/PassEdu02500/PassEdu22086	8	SP0_5.Style.Down
plant-type cell wall organization or biogenesis	130/26442	0.000147181	0.0114229	0.0105781	PassEdu17077/PassEdu25444/PassEdu00077/PassEdu01780/PassEdu01759/PassEdu15078/PassEdu03202/PassEdu08600/PassEdu00406/PassEdu21071	10	SP0_5.Style.Down
starch metabolic process	29/26442	0.000167853	0.0123416	0.0114289	PassEdu14368/PassEdu24494/PassEdu21019/PassEdu09832/PassEdu26868	5	SP0_5.Style.Down
growth	120/26442	0.000377931	0.0263985	0.0244461	PassEdu17028/PassEdu25477/PassEdu18483/PassEdu02900/PassEdu09323/PassEdu14996/PassEdu23129/PassEdu02500/PassEdu22086	9	SP0_5.Style.Down
proteasome core complex, beta-subunit complex	10/26442	0.000668562	0.0444753	0.0411861	PassEdu22087/PassEdu10144/PassEdu22086	3	SP0_5.Style.Down
regulation of developmental growth	23/26442	0.000750519	0.0476579	0.0441334	PassEdu18483/PassEdu23129/PassEdu02500/PassEdu22086	4	SP0_5.Style.Down
cell wall organization or biogenesis	387/26442	0.000887224	0.0538892	0.0499038	PassEdu17077/PassEdu23754/PassEdu24895/PassEdu12851/PassEdu25444/PassEdu09641/PassEdu00077/PassEdu01780/PassEdu01759/PassEdu15078/PassEdu20545/PassEdu03202/PassEdu16326/PassEdu08600/PassEdu00406/PassEdu21407/PassEdu21071	17	SP0_5.Style.Down
response to water	42/26442	1.03712e-06	0.00109074	0.00101018	PassEdu14185/PassEdu18060/PassEdu13836/PassEdu10900/PassEdu26858/PassEdu07893/PassEdu06789/PassEdu30891	8	CP0_5.Style.Up
response to acid chemical	44/26442	1.50654e-06	0.00109074	0.00101018	PassEdu14185/PassEdu18060/PassEdu13836/PassEdu10900/PassEdu26858/PassEdu07893/PassEdu06789/PassEdu30891	8	CP0_5.Style.Up
carboxylic acid transmembrane transporter activity	100/26442	3.08337e-06	0.00111618	0.00103374	PassEdu08832/PassEdu23385/PassEdu21130/PassEdu21744/PassEdu14287/PassEdu10742/PassEdu05182/PassEdu20757/PassEdu17064/PassEdu20656/PassEdu23206	11	CP0_5.Style.Up
organic acid transmembrane transporter activity	100/26442	3.08337e-06	0.00111618	0.00103374	PassEdu08832/PassEdu23385/PassEdu21130/PassEdu21744/PassEdu14287/PassEdu10742/PassEdu05182/PassEdu20757/PassEdu17064/PassEdu20656/PassEdu23206	11	CP0_5.Style.Up
carboxylic acid transmembrane transport	106/26442	5.46699e-06	0.00131937	0.00122192	PassEdu05693/PassEdu08832/PassEdu23385/PassEdu21130/PassEdu21744/PassEdu14287/PassEdu10742/PassEdu20757/PassEdu17064/PassEdu20656/PassEdu23206	11	CP0_5.Style.Up
organic acid transmembrane transport	106/26442	5.46699e-06	0.00131937	0.00122192	PassEdu05693/PassEdu08832/PassEdu23385/PassEdu21130/PassEdu21744/PassEdu14287/PassEdu10742/PassEdu20757/PassEdu17064/PassEdu20656/PassEdu23206	11	CP0_5.Style.Up
calcium ion binding	283/26442	8.58614e-06	0.0015225	0.00141005	PassEdu22986/PassEdu08687/PassEdu29755/PassEdu20181/PassEdu16110/PassEdu03354/PassEdu21154/PassEdu12937/PassEdu21282/PassEdu28108/PassEdu20002/PassEdu29021/PassEdu23667/PassEdu13824/PassEdu08623/PassEdu20929/PassEdu04966/PassEdu12948	18	CP0_5.Style.Up
response to water deprivation	40/26442	9.00307e-06	0.0015225	0.00141005	PassEdu14185/PassEdu18060/PassEdu13836/PassEdu10900/PassEdu26858/PassEdu07893/PassEdu30891	7	CP0_5.Style.Up
phosphoric ester hydrolase activity	462/26442	9.46303e-06	0.0015225	0.00141005	PassEdu23483/PassEdu05933/PassEdu28355/PassEdu19786/PassEdu20999/PassEdu31886/PassEdu03411/PassEdu08400/PassEdu02655/PassEdu04354/PassEdu16386/PassEdu10257/PassEdu17618/PassEdu29981/PassEdu08040/PassEdu10963/PassEdu03908/PassEdu02689/PassEdu26183/PassEdu19877/PassEdu13163/PassEdu16959/PassEdu31699/PassEdu08413	24	CP0_5.Style.Up
xyloglucan:xyloglucosyl transferase activity	30/26442	1.79126e-05	0.00259375	0.00240218	PassEdu27925/PassEdu14185/PassEdu13613/PassEdu08554/PassEdu10900/PassEdu17251	6	CP0_5.Style.Up
malate transmembrane transport	10/26442	2.42355e-05	0.00292441	0.00270842	PassEdu08832/PassEdu23385/PassEdu21130/PassEdu14287	4	CP0_5.Style.Up
malate transmembrane transporter activity	10/26442	2.42355e-05	0.00292441	0.00270842	PassEdu08832/PassEdu23385/PassEdu21130/PassEdu14287	4	CP0_5.Style.Up
C4-dicarboxylate transmembrane transporter activity	11/26442	3.75148e-05	0.00393638	0.00364565	PassEdu08832/PassEdu23385/PassEdu21130/PassEdu14287	4	CP0_5.Style.Up
cellular carbohydrate metabolic process	439/26442	3.80589e-05	0.00393638	0.00364565	PassEdu23483/PassEdu05933/PassEdu27925/PassEdu14185/PassEdu28355/PassEdu19786/PassEdu24973/PassEdu24652/PassEdu17379/PassEdu13613/PassEdu30512/PassEdu08554/PassEdu29981/PassEdu24876/PassEdu25800/PassEdu10900/PassEdu02689/PassEdu13163/PassEdu17251/PassEdu16959/PassEdu02586/PassEdu12664	22	CP0_5.Style.Up
organic acid transport	155/26442	4.12988e-05	0.00398671	0.00369225	PassEdu05693/PassEdu08832/PassEdu23385/PassEdu21130/PassEdu21744/PassEdu14287/PassEdu10742/PassEdu05182/PassEdu20757/PassEdu17064/PassEdu20656/PassEdu23206	12	CP0_5.Style.Up
dicarboxylic acid transmembrane transporter activity	12/26442	5.54312e-05	0.00501653	0.00464601	PassEdu08832/PassEdu23385/PassEdu21130/PassEdu14287	4	CP0_5.Style.Up
oxidoreductase activity, acting on the CH-NH group of donors	40/26442	9.86754e-05	0.00827957	0.00766805	PassEdu21300/PassEdu30555/PassEdu16932/PassEdu25927/PassEdu09908/PassEdu27329	6	CP0_5.Style.Up
calmodulin binding	145/26442	0.000102923	0.00827957	0.00766805	PassEdu05797/PassEdu28978/PassEdu25028/PassEdu12477/PassEdu03019/PassEdu03549/PassEdu26227/PassEdu13824/PassEdu14099/PassEdu26383/PassEdu12948	11	CP0_5.Style.Up
chitinase activity	41/26442	0.00011376	0.00866972	0.00802939	PassEdu10318/PassEdu10312/PassEdu10311/PassEdu05800/PassEdu05802/PassEdu05801	6	CP0_5.Style.Up
cell wall biogenesis	151/26442	0.000147631	0.00983304	0.00910679	PassEdu26610/PassEdu27925/PassEdu20484/PassEdu14185/PassEdu24652/PassEdu17379/PassEdu13613/PassEdu08554/PassEdu10900/PassEdu17251/PassEdu19310	11	CP0_5.Style.Up
response to inorganic substance	151/26442	0.000147631	0.00983304	0.00910679	PassEdu14185/PassEdu08655/PassEdu18060/PassEdu13836/PassEdu10900/PassEdu26858/PassEdu07893/PassEdu14099/PassEdu06789/PassEdu23000/PassEdu30891	11	CP0_5.Style.Up
xyloglucan metabolic process	43/26442	0.000149397	0.00983304	0.00910679	PassEdu27925/PassEdu14185/PassEdu13613/PassEdu08554/PassEdu10900/PassEdu17251	6	CP0_5.Style.Up
response to oxygen-containing compound	452/26442	0.000163395	0.0102868	0.00952699	PassEdu14185/PassEdu05925/PassEdu08104/PassEdu09232/PassEdu08655/PassEdu18060/PassEdu26163/PassEdu13836/PassEdu10900/PassEdu26858/PassEdu07893/PassEdu25517/PassEdu17133/PassEdu14099/PassEdu19063/PassEdu06789/PassEdu11030/PassEdu08418/PassEdu26387/PassEdu30891/PassEdu08204	21	CP0_5.Style.Up
carboxylic acid transport	84/26442	0.000191523	0.0115552	0.0107018	PassEdu08832/PassEdu23385/PassEdu21130/PassEdu21744/PassEdu14287/PassEdu10742/PassEdu05182/PassEdu20757	8	CP0_5.Style.Up
phosphatase activity	404/26442	0.000283869	0.0164417	0.0152273	PassEdu05933/PassEdu28355/PassEdu19786/PassEdu20999/PassEdu03411/PassEdu08400/PassEdu02655/PassEdu04354/PassEdu10257/PassEdu17618/PassEdu08040/PassEdu10963/PassEdu03908/PassEdu02689/PassEdu26183/PassEdu19877/PassEdu16959/PassEdu31699/PassEdu08413	19	CP0_5.Style.Up
protein dephosphorylation	172/26442	0.000455052	0.0232422	0.0215256	PassEdu20999/PassEdu03411/PassEdu08104/PassEdu02655/PassEdu04354/PassEdu03808/PassEdu08040/PassEdu10963/PassEdu03908/PassEdu19877/PassEdu08413	11	CP0_5.Style.Up
secondary active transmembrane transporter activity	388/26442	0.000477948	0.0232422	0.0215256	PassEdu08832/PassEdu23385/PassEdu21130/PassEdu22744/PassEdu08916/PassEdu21744/PassEdu14287/PassEdu10742/PassEdu26470/PassEdu29021/PassEdu24876/PassEdu05182/PassEdu20757/PassEdu17064/PassEdu19428/PassEdu20656/PassEdu23206/PassEdu21649	18	CP0_5.Style.Up
sulfate transmembrane transport	35/26442	0.000481538	0.0232422	0.0215256	PassEdu08832/PassEdu23385/PassEdu21130/PassEdu08916/PassEdu14287	5	CP0_5.Style.Up
sulfate transmembrane transporter activity	35/26442	0.000481538	0.0232422	0.0215256	PassEdu08832/PassEdu23385/PassEdu21130/PassEdu08916/PassEdu14287	5	CP0_5.Style.Up
sulfate transport	35/26442	0.000481538	0.0232422	0.0215256	PassEdu08832/PassEdu23385/PassEdu21130/PassEdu08916/PassEdu14287	5	CP0_5.Style.Up
cell wall	74/26442	0.000500184	0.0233634	0.0216379	PassEdu27925/PassEdu14185/PassEdu08554/PassEdu31481/PassEdu10900/PassEdu17251/PassEdu01387	7	CP0_5.Style.Up
glucosamine-containing compound metabolic process	36/26442	0.000550596	0.0249145	0.0230743	PassEdu19909/PassEdu05800/PassEdu05802/PassEdu05801/PassEdu23375	5	CP0_5.Style.Up
alcohol metabolic process	150/26442	0.000591505	0.0259545	0.0240375	PassEdu23483/PassEdu00993/PassEdu30512/PassEdu05087/PassEdu29981/PassEdu17598/PassEdu25800/PassEdu13163/PassEdu16959/PassEdu12664	10	CP0_5.Style.Up
phosphate ion transmembrane transport	22/26442	0.000705014	0.0300253	0.0278077	PassEdu08832/PassEdu23385/PassEdu21130/PassEdu14287	4	CP0_5.Style.Up
organic anion transport	133/26442	0.000988514	0.0398333	0.0368913	PassEdu08832/PassEdu23385/PassEdu21130/PassEdu21744/PassEdu14287/PassEdu10742/PassEdu05182/PassEdu20757/PassEdu20996	9	CP0_5.Style.Up
nucleosomal DNA binding	11/26442	0.00099033	0.0398333	0.0368913	PassEdu09688/PassEdu13836/PassEdu22468	3	CP0_5.Style.Up
carbohydrate derivative catabolic process	84/26442	0.00107123	0.0418113	0.0387232	PassEdu02656/PassEdu02009/PassEdu05800/PassEdu05802/PassEdu05801/PassEdu22217/PassEdu07248	7	CP0_5.Style.Up
response to abiotic stimulus	452/26442	0.00109726	0.0418113	0.0387232	PassEdu10559/PassEdu28978/PassEdu10968/PassEdu14185/PassEdu13654/PassEdu09292/PassEdu18060/PassEdu29021/PassEdu28370/PassEdu29183/PassEdu13836/PassEdu08040/PassEdu10900/PassEdu26858/PassEdu07893/PassEdu06789/PassEdu20003/PassEdu30891/PassEdu13653	19	CP0_5.Style.Up
symporter activity	137/26442	0.00121823	0.0443135	0.0410405	PassEdu22744/PassEdu08916/PassEdu21744/PassEdu10742/PassEdu24876/PassEdu20757/PassEdu17064/PassEdu20656/PassEdu23206	9	CP0_5.Style.Up
polyol metabolic process	86/26442	0.00123049	0.0443135	0.0410405	PassEdu23483/PassEdu30512/PassEdu29981/PassEdu25800/PassEdu13163/PassEdu16959/PassEdu12664	7	CP0_5.Style.Up
alpha,alpha-trehalose-phosphate synthase (UDP-forming) activity	12/26442	0.00130196	0.0443135	0.0410405	PassEdu05933/PassEdu28355/PassEdu19786	3	CP0_5.Style.Up
glycerophosphodiester phosphodiesterase activity	12/26442	0.00130196	0.0443135	0.0410405	PassEdu23483/PassEdu29981/PassEdu13163	3	CP0_5.Style.Up
cellular response to extracellular stimulus	64/26442	0.00131594	0.0443135	0.0410405	PassEdu31431/PassEdu10559/PassEdu30317/PassEdu25623/PassEdu22217/PassEdu28608	6	CP0_5.Style.Up
sulfur compound transmembrane transporter activity	44/26442	0.00140134	0.0445452	0.0412552	PassEdu08832/PassEdu23385/PassEdu21130/PassEdu08916/PassEdu14287	5	CP0_5.Style.Up
amino acid transmembrane transport	88/26442	0.00140772	0.0445452	0.0412552	PassEdu05693/PassEdu21744/PassEdu10742/PassEdu20757/PassEdu17064/PassEdu20656/PassEdu23206	7	CP0_5.Style.Up
dephosphorylation	228/26442	0.00142291	0.0445452	0.0412552	PassEdu20999/PassEdu03411/PassEdu08104/PassEdu02655/PassEdu04354/PassEdu03808/PassEdu08040/PassEdu10963/PassEdu03908/PassEdu19877/PassEdu16959/PassEdu08413	12	CP0_5.Style.Up
organic hydroxy compound metabolic process	292/26442	0.00144587	0.0445452	0.0412552	PassEdu23483/PassEdu30203/PassEdu00993/PassEdu04626/PassEdu30512/PassEdu05087/PassEdu03019/PassEdu29981/PassEdu17598/PassEdu25800/PassEdu21745/PassEdu13163/PassEdu16959/PassEdu12664	14	CP0_5.Style.Up
vacuole	261/26442	0.00150642	0.0445691	0.0412773	PassEdu15068/PassEdu23233/PassEdu04848/PassEdu02656/PassEdu31247/PassEdu10742/PassEdu29021/PassEdu24876/PassEdu09256/PassEdu31696/PassEdu14411/PassEdu17796/PassEdu30891	13	CP0_5.Style.Up
cellular response to external stimulus	66/26442	0.00154506	0.0445691	0.0412773	PassEdu31431/PassEdu10559/PassEdu30317/PassEdu25623/PassEdu22217/PassEdu28608	6	CP0_5.Style.Up
sulfur compound transport	45/26442	0.00155234	0.0445691	0.0412773	PassEdu08832/PassEdu23385/PassEdu21130/PassEdu08916/PassEdu14287	5	CP0_5.Style.Up
malate transport	27/26442	0.00156977	0.0445691	0.0412773	PassEdu08832/PassEdu23385/PassEdu21130/PassEdu14287	4	CP0_5.Style.Up
external encapsulating structure	90/26442	0.00160427	0.0446727	0.0413732	PassEdu27925/PassEdu14185/PassEdu08554/PassEdu31481/PassEdu10900/PassEdu17251/PassEdu01387	7	CP0_5.Style.Up
inositol metabolic process	13/26442	0.00166889	0.0455954	0.0422277	PassEdu30512/PassEdu25800/PassEdu12664	3	CP0_5.Style.Up
C4-dicarboxylate transport	28/26442	0.00180431	0.0483822	0.0448087	PassEdu08832/PassEdu23385/PassEdu21130/PassEdu14287	4	CP0_5.Style.Up
double-strand break repair via homologous recombination	70/26442	4.44604e-08	3.61507e-05	3.23186e-05	PassEdu30213/PassEdu28081/PassEdu25844/PassEdu31092/PassEdu17256/PassEdu30134/PassEdu03184/PassEdu03709/PassEdu10560/PassEdu05168	10	CP0_5.Style.Down
recombinational repair	73/26442	6.71124e-08	3.61507e-05	3.23186e-05	PassEdu30213/PassEdu28081/PassEdu25844/PassEdu31092/PassEdu17256/PassEdu30134/PassEdu03184/PassEdu03709/PassEdu10560/PassEdu05168	10	CP0_5.Style.Down
protein-DNA complex	116/26442	8.05139e-08	3.61507e-05	3.23186e-05	PassEdu21315/PassEdu14582/PassEdu08201/PassEdu09042/PassEdu09287/PassEdu04549/PassEdu08296/PassEdu04282/PassEdu04097/PassEdu31092/PassEdu28858/PassEdu03184	12	CP0_5.Style.Down
glucan catabolic process	44/26442	1.46263e-07	4.92542e-05	4.4033e-05	PassEdu24494/PassEdu14368/PassEdu13324/PassEdu27460/PassEdu27469/PassEdu18138/PassEdu09312/PassEdu09832	8	CP0_5.Style.Down
MCM complex	11/26442	2.16222e-07	5.82503e-05	5.20754e-05	PassEdu30213/PassEdu28081/PassEdu17203/PassEdu17256/PassEdu10560	5	CP0_5.Style.Down
double-strand break repair	95/26442	8.32999e-07	0.000187008	0.000167184	PassEdu30213/PassEdu28081/PassEdu25844/PassEdu31092/PassEdu17256/PassEdu30134/PassEdu03184/PassEdu03709/PassEdu10560/PassEdu05168	10	CP0_5.Style.Down
DNA replication	174/26442	1.04583e-06	0.000198336	0.000177311	PassEdu23975/PassEdu30213/PassEdu28081/PassEdu17203/PassEdu19733/PassEdu04097/PassEdu31092/PassEdu17256/PassEdu09491/PassEdu23709/PassEdu03184/PassEdu10560/PassEdu07708	13	CP0_5.Style.Down
cellular polysaccharide catabolic process	40/26442	1.17794e-06	0.000198336	0.000177311	PassEdu24494/PassEdu14368/PassEdu13324/PassEdu27469/PassEdu18138/PassEdu09312/PassEdu09832	7	CP0_5.Style.Down
structural constituent of chromatin	79/26442	1.51662e-06	0.00020565	0.00018385	PassEdu21315/PassEdu14582/PassEdu08201/PassEdu09042/PassEdu09287/PassEdu04549/PassEdu08296/PassEdu04282/PassEdu28858	9	CP0_5.Style.Down
single-stranded DNA binding	59/26442	1.52672e-06	0.00020565	0.00018385	PassEdu30213/PassEdu28081/PassEdu25844/PassEdu31092/PassEdu17256/PassEdu03184/PassEdu10560/PassEdu05168	8	CP0_5.Style.Down
nucleosome	81/26442	1.87622e-06	0.000229752	0.000205397	PassEdu21315/PassEdu14582/PassEdu08201/PassEdu09042/PassEdu09287/PassEdu04549/PassEdu08296/PassEdu04282/PassEdu28858	9	CP0_5.Style.Down
DNA replication initiation	29/26442	2.48901e-06	0.000279391	0.000249774	PassEdu30213/PassEdu28081/PassEdu17203/PassEdu19733/PassEdu17256/PassEdu10560	6	CP0_5.Style.Down
THO complex	17/26442	2.70384e-06	0.000280159	0.000250461	PassEdu30213/PassEdu28081/PassEdu17203/PassEdu17256/PassEdu10560	5	CP0_5.Style.Down
cellular carbohydrate catabolic process	71/26442	6.3383e-06	0.000609835	0.000545189	PassEdu24494/PassEdu14368/PassEdu13324/PassEdu23147/PassEdu27469/PassEdu18138/PassEdu09312/PassEdu09832	8	CP0_5.Style.Down
DNA packaging complex	97/26442	8.46005e-06	0.000759713	0.000679179	PassEdu21315/PassEdu14582/PassEdu08201/PassEdu09042/PassEdu09287/PassEdu04549/PassEdu08296/PassEdu04282/PassEdu28858	9	CP0_5.Style.Down
O-methyltransferase activity	54/26442	9.47133e-06	0.000797367	0.000712842	PassEdu07997/PassEdu07994/PassEdu07991/PassEdu07996/PassEdu07992/PassEdu07999/PassEdu04977	7	CP0_5.Style.Down
DNA recombination	163/26442	1.85391e-05	0.00146895	0.00131323	PassEdu30213/PassEdu28081/PassEdu25844/PassEdu31092/PassEdu17256/PassEdu30134/PassEdu03184/PassEdu03709/PassEdu10560/PassEdu05168/PassEdu07198	11	CP0_5.Style.Down
chromosome	375/26442	2.25608e-05	0.0016883	0.00150933	PassEdu23975/PassEdu21315/PassEdu14582/PassEdu08201/PassEdu09042/PassEdu09287/PassEdu04549/PassEdu08296/PassEdu19733/PassEdu04282/PassEdu04097/PassEdu31092/PassEdu09491/PassEdu28858/PassEdu03184/PassEdu10560/PassEdu05168	17	CP0_5.Style.Down
axis specification	14/26442	3.27358e-05	0.00209977	0.00187718	PassEdu07779/PassEdu05541/PassEdu10113/PassEdu03823	4	CP0_5.Style.Down
nucleoside diphosphate catabolic process	14/26442	3.27358e-05	0.00209977	0.00187718	PassEdu15437/PassEdu15443/PassEdu15444/PassEdu15438	4	CP0_5.Style.Down
specification of axis polarity	14/26442	3.27358e-05	0.00209977	0.00187718	PassEdu07779/PassEdu05541/PassEdu10113/PassEdu03823	4	CP0_5.Style.Down
carbohydrate catabolic process	350/26442	3.54315e-05	0.00216938	0.00193941	PassEdu24494/PassEdu00696/PassEdu09839/PassEdu04153/PassEdu00244/PassEdu14368/PassEdu13324/PassEdu27460/PassEdu23147/PassEdu25783/PassEdu27469/PassEdu18138/PassEdu09312/PassEdu23754/PassEdu09832/PassEdu13089	16	CP0_5.Style.Down
polysaccharide catabolic process	209/26442	3.8908e-05	0.00227865	0.0020371	PassEdu24494/PassEdu04153/PassEdu00244/PassEdu14368/PassEdu13324/PassEdu27460/PassEdu27469/PassEdu18138/PassEdu09312/PassEdu23754/PassEdu09832/PassEdu13089	12	CP0_5.Style.Down
nucleoside diphosphate phosphatase activity	15/26442	4.41516e-05	0.00247801	0.00221533	PassEdu15437/PassEdu15443/PassEdu15444/PassEdu15438	4	CP0_5.Style.Down
DNA-templated DNA replication	123/26442	5.68206e-05	0.00306149	0.00273696	PassEdu30213/PassEdu28081/PassEdu17203/PassEdu19733/PassEdu04097/PassEdu17256/PassEdu09491/PassEdu03184/PassEdu10560	9	CP0_5.Style.Down
protein heterodimerization activity	126/26442	6.85619e-05	0.00355203	0.0031755	PassEdu21315/PassEdu14582/PassEdu08201/PassEdu09042/PassEdu09287/PassEdu04549/PassEdu08296/PassEdu04282/PassEdu28858	9	CP0_5.Style.Down
DNA duplex unwinding	53/26442	9.0881e-05	0.00422502	0.00377715	PassEdu30213/PassEdu28081/PassEdu17203/PassEdu17256/PassEdu03184/PassEdu10560	6	CP0_5.Style.Down
DNA geometric change	53/26442	9.0881e-05	0.00422502	0.00377715	PassEdu30213/PassEdu28081/PassEdu17203/PassEdu17256/PassEdu03184/PassEdu10560	6	CP0_5.Style.Down
glucan metabolic process	194/26442	9.09619e-05	0.00422502	0.00377715	PassEdu25444/PassEdu24494/PassEdu14368/PassEdu13324/PassEdu26868/PassEdu27460/PassEdu27469/PassEdu18138/PassEdu09312/PassEdu09832/PassEdu09641	11	CP0_5.Style.Down
cell cycle	473/26442	0.000124833	0.005605	0.00501083	PassEdu25444/PassEdu21140/PassEdu21843/PassEdu18735/PassEdu05531/PassEdu05326/PassEdu05246/PassEdu30213/PassEdu28081/PassEdu17203/PassEdu17256/PassEdu09323/PassEdu03184/PassEdu08946/PassEdu10560/PassEdu07198/PassEdu06264/PassEdu01432	18	CP0_5.Style.Down
DNA repair	322/26442	0.000182309	0.00792162	0.00708189	PassEdu23975/PassEdu30213/PassEdu28081/PassEdu25844/PassEdu31092/PassEdu25478/PassEdu17256/PassEdu09491/PassEdu30134/PassEdu03184/PassEdu03709/PassEdu10560/PassEdu07708/PassEdu05168	14	CP0_5.Style.Down
chromatin	211/26442	0.000190515	0.00801951	0.0071694	PassEdu23975/PassEdu21315/PassEdu14582/PassEdu08201/PassEdu09042/PassEdu09287/PassEdu04549/PassEdu08296/PassEdu04282/PassEdu28858/PassEdu10560	11	CP0_5.Style.Down
DNA conformation change	65/26442	0.000284385	0.0116081	0.0103775	PassEdu30213/PassEdu28081/PassEdu17203/PassEdu17256/PassEdu03184/PassEdu10560	6	CP0_5.Style.Down
cellular glucan metabolic process	190/26442	0.000342941	0.0135865	0.0121463	PassEdu25444/PassEdu24494/PassEdu14368/PassEdu13324/PassEdu26868/PassEdu27469/PassEdu18138/PassEdu09312/PassEdu09832/PassEdu09641	10	CP0_5.Style.Down
cellular response to DNA damage stimulus	345/26442	0.00036722	0.0140614	0.0125708	PassEdu23975/PassEdu30213/PassEdu28081/PassEdu25844/PassEdu31092/PassEdu25478/PassEdu17256/PassEdu09491/PassEdu30134/PassEdu03184/PassEdu03709/PassEdu10560/PassEdu07708/PassEdu05168	14	CP0_5.Style.Down
polysaccharide metabolic process	430/26442	0.000375805	0.0140614	0.0125708	PassEdu25444/PassEdu08770/PassEdu24494/PassEdu04153/PassEdu00244/PassEdu14368/PassEdu13324/PassEdu26868/PassEdu27460/PassEdu27469/PassEdu18138/PassEdu09312/PassEdu23754/PassEdu09832/PassEdu09641/PassEdu13089	16	CP0_5.Style.Down
DNA helicase activity	47/26442	0.000476373	0.0173425	0.0155041	PassEdu30213/PassEdu28081/PassEdu17203/PassEdu17256/PassEdu10560	5	CP0_5.Style.Down
acylglycerol O-acyltransferase activity	27/26442	0.000497681	0.0176415	0.0157714	PassEdu23492/PassEdu23493/PassEdu05766/PassEdu14480	4	CP0_5.Style.Down
ATP hydrolysis activity	321/26442	0.000600883	0.0207536	0.0185536	PassEdu30213/PassEdu28081/PassEdu19280/PassEdu17203/PassEdu25844/PassEdu17256/PassEdu17432/PassEdu09606/PassEdu11219/PassEdu10560/PassEdu10860/PassEdu06264/PassEdu23261	13	CP0_5.Style.Down
starch metabolic process	29/26442	0.000658966	0.0221907	0.0198383	PassEdu24494/PassEdu14368/PassEdu26868/PassEdu09832	4	CP0_5.Style.Down
xenobiotic detoxification by transmembrane export across the plasma membrane	52/26442	0.000762721	0.0241538	0.0215933	PassEdu21892/PassEdu28805/PassEdu20444/PassEdu15324/PassEdu15327	5	CP0_5.Style.Down
xenobiotic export from cell	52/26442	0.000762721	0.0241538	0.0215933	PassEdu21892/PassEdu28805/PassEdu20444/PassEdu15324/PassEdu15327	5	CP0_5.Style.Down
mitotic cell cycle	249/26442	0.000771056	0.0241538	0.0215933	PassEdu25444/PassEdu21140/PassEdu18735/PassEdu05531/PassEdu05326/PassEdu05246/PassEdu30213/PassEdu17256/PassEdu09323/PassEdu08946/PassEdu01432	11	CP0_5.Style.Down
nuclear replisome	14/26442	0.000861569	0.0257896	0.0230558	PassEdu04097/PassEdu31092/PassEdu03184	3	CP0_5.Style.Down
replisome	14/26442	0.000861569	0.0257896	0.0230558	PassEdu04097/PassEdu31092/PassEdu03184	3	CP0_5.Style.Down
fatty acid biosynthetic process	143/26442	0.000893372	0.0261603	0.0233871	PassEdu30213/PassEdu19219/PassEdu00696/PassEdu04168/PassEdu30658/PassEdu30134/PassEdu16449/PassEdu18820	8	CP0_5.Style.Down
pattern specification process	33/26442	0.00108682	0.0311478	0.027846	PassEdu07779/PassEdu05541/PassEdu10113/PassEdu03823	4	CP0_5.Style.Down
DNA unwinding involved in DNA replication	16/26442	0.00129847	0.0364383	0.0325756	PassEdu17256/PassEdu03184/PassEdu10560	3	CP0_5.Style.Down
root morphogenesis	36/26442	0.00151418	0.0416246	0.0372122	PassEdu05541/PassEdu03823/PassEdu16374/PassEdu09606	4	CP0_5.Style.Down
isomerase activity	316/26442	0.00166448	0.044841	0.0400876	PassEdu03704/PassEdu23041/PassEdu30716/PassEdu15597/PassEdu13065/PassEdu22797/PassEdu26638/PassEdu07155/PassEdu05629/PassEdu00019/PassEdu00612/PassEdu29967	12	CP0_5.Style.Down
nuclear replication fork	18/26442	0.00185354	0.0480137	0.042924	PassEdu04097/PassEdu31092/PassEdu03184	3	CP0_5.Style.Down
starch binding	18/26442	0.00185354	0.0480137	0.042924	PassEdu24494/PassEdu28975/PassEdu09832	3	CP0_5.Style.Down
antiporter activity	201/26442	0.00207518	0.052741	0.0471501	PassEdu21892/PassEdu28805/PassEdu06432/PassEdu20444/PassEdu11649/PassEdu14429/PassEdu00519/PassEdu15324/PassEdu15327	9	CP0_5.Style.Down
diacylglycerol O-acyltransferase activity	19/26442	0.00217858	0.0533554	0.0476994	PassEdu23492/PassEdu23493/PassEdu14480	3	CP0_5.Style.Down
regulation of cell division	19/26442	0.00217858	0.0533554	0.0476994	PassEdu05541/PassEdu03823/PassEdu09491	3	CP0_5.Style.Down
photosynthetic membrane	125/26442	8.40697e-06	0.00845706	0.00770295	PassEdu11113/PassEdu17374/PassEdu09362/PassEdu30891/PassEdu29310/PassEdu03921/PassEdu16164/PassEdu10323/PassEdu22244/PassEdu13952/PassEdu22474/PassEdu06263	12	SP0_15.Style.Up
photosystem	71/26442	1.20557e-05	0.00845706	0.00770295	PassEdu11113/PassEdu17374/PassEdu09362/PassEdu29310/PassEdu16164/PassEdu22244/PassEdu13952/PassEdu22474/PassEdu06263	9	SP0_15.Style.Up
carboxylic acid transport	84/26442	4.73481e-05	0.0196144	0.0178654	PassEdu23385/PassEdu08832/PassEdu26701/PassEdu20757/PassEdu21130/PassEdu05182/PassEdu28179/PassEdu20759/PassEdu21744	9	SP0_15.Style.Up
thylakoid	151/26442	5.59213e-05	0.0196144	0.0178654	PassEdu11113/PassEdu17374/PassEdu09362/PassEdu30891/PassEdu29310/PassEdu03921/PassEdu16164/PassEdu10323/PassEdu22244/PassEdu13952/PassEdu22474/PassEdu06263	12	SP0_15.Style.Up
cellular carbohydrate metabolic process	439/26442	8.93773e-05	0.0198068	0.0180406	PassEdu23483/PassEdu05933/PassEdu29981/PassEdu13613/PassEdu03794/PassEdu14185/PassEdu02689/PassEdu17379/PassEdu24876/PassEdu27925/PassEdu08554/PassEdu24652/PassEdu25800/PassEdu17570/PassEdu27016/PassEdu16959/PassEdu26375/PassEdu31272/PassEdu27396/PassEdu03963/PassEdu24973/PassEdu16358	22	SP0_15.Style.Up
thylakoid membrane	113/26442	9.43394e-05	0.0198068	0.0180406	PassEdu11113/PassEdu17374/PassEdu30891/PassEdu29310/PassEdu03921/PassEdu16164/PassEdu10323/PassEdu13952/PassEdu22474/PassEdu06263	10	SP0_15.Style.Up
fructose 1,6-bisphosphate metabolic process	13/26442	9.88223e-05	0.0198068	0.0180406	PassEdu03963/PassEdu31851/PassEdu04862/PassEdu16358	4	SP0_15.Style.Up
carboxylic acid transmembrane transporter activity	100/26442	0.000184484	0.028727	0.0261654	PassEdu23385/PassEdu08832/PassEdu26701/PassEdu20757/PassEdu18114/PassEdu21130/PassEdu05182/PassEdu20759/PassEdu21744	9	SP0_15.Style.Up
organic acid transmembrane transporter activity	100/26442	0.000184484	0.028727	0.0261654	PassEdu23385/PassEdu08832/PassEdu26701/PassEdu20757/PassEdu18114/PassEdu21130/PassEdu05182/PassEdu20759/PassEdu21744	9	SP0_15.Style.Up
monosaccharide biosynthetic process	43/26442	0.000204754	0.028727	0.0261654	PassEdu25800/PassEdu26375/PassEdu31272/PassEdu21072/PassEdu03963/PassEdu16358	6	SP0_15.Style.Up
cell wall biogenesis	151/26442	0.000243832	0.0309261	0.0281684	PassEdu13613/PassEdu20484/PassEdu14185/PassEdu24817/PassEdu26610/PassEdu17379/PassEdu27925/PassEdu08554/PassEdu24652/PassEdu17570/PassEdu27016	11	SP0_15.Style.Up
carboxylic acid transmembrane transport	106/26442	0.000286557	0.0309261	0.0281684	PassEdu23385/PassEdu08832/PassEdu05693/PassEdu26701/PassEdu20757/PassEdu18114/PassEdu21130/PassEdu20759/PassEdu21744	9	SP0_15.Style.Up
organic acid transmembrane transport	106/26442	0.000286557	0.0309261	0.0281684	PassEdu23385/PassEdu08832/PassEdu05693/PassEdu26701/PassEdu20757/PassEdu18114/PassEdu21130/PassEdu20759/PassEdu21744	9	SP0_15.Style.Up
chloroplast thylakoid membrane	93/26442	0.000566567	0.049171	0.0447864	PassEdu17374/PassEdu30891/PassEdu29310/PassEdu03921/PassEdu16164/PassEdu10323/PassEdu22474/PassEdu06263	8	SP0_15.Style.Up
plastid thylakoid membrane	93/26442	0.000566567	0.049171	0.0447864	PassEdu17374/PassEdu30891/PassEdu29310/PassEdu03921/PassEdu16164/PassEdu10323/PassEdu22474/PassEdu06263	8	SP0_15.Style.Up
L-alpha-amino acid transmembrane transport	20/26442	0.000599037	0.049171	0.0447864	PassEdu26701/PassEdu20757/PassEdu20759/PassEdu21744	4	SP0_15.Style.Up
oxidoreductase activity, acting on single donors with incorporation of molecular oxygen	73/26442	0.000649786	0.049171	0.0447864	PassEdu30845/PassEdu25800/PassEdu26375/PassEdu31272/PassEdu26310/PassEdu31180/PassEdu17610	7	SP0_15.Style.Up
photosystem II oxygen evolving complex	21/26442	0.000728334	0.049171	0.0447864	PassEdu11113/PassEdu29310/PassEdu13952/PassEdu06263	4	SP0_15.Style.Up
carbohydrate biosynthetic process	290/26442	0.000828995	0.049171	0.0447864	PassEdu05933/PassEdu02689/PassEdu17379/PassEdu24652/PassEdu25800/PassEdu03487/PassEdu17570/PassEdu27016/PassEdu26375/PassEdu31272/PassEdu21072/PassEdu08204/PassEdu03963/PassEdu22474/PassEdu16358	15	SP0_15.Style.Up
malate transmembrane transport	10/26442	0.000865086	0.049171	0.0447864	PassEdu23385/PassEdu08832/PassEdu21130	3	SP0_15.Style.Up
malate transmembrane transporter activity	10/26442	0.000865086	0.049171	0.0447864	PassEdu23385/PassEdu08832/PassEdu21130	3	SP0_15.Style.Up
photosystem I reaction center	10/26442	0.000865086	0.049171	0.0447864	PassEdu09362/PassEdu16164/PassEdu22244	3	SP0_15.Style.Up
photosystem II	56/26442	0.000875701	0.049171	0.0447864	PassEdu11113/PassEdu17374/PassEdu29310/PassEdu13952/PassEdu22474/PassEdu06263	6	SP0_15.Style.Up
L-amino acid transmembrane transporter activity	22/26442	0.000876176	0.049171	0.0447864	PassEdu26701/PassEdu20757/PassEdu20759/PassEdu21744	4	SP0_15.Style.Up
L-amino acid transport	22/26442	0.000876176	0.049171	0.0447864	PassEdu26701/PassEdu20757/PassEdu20759/PassEdu21744	4	SP0_15.Style.Up
secondary active transmembrane transporter activity	388/26442	0.000933749	0.0503865	0.0458936	PassEdu23385/PassEdu08832/PassEdu29021/PassEdu11043/PassEdu24876/PassEdu26701/PassEdu19428/PassEdu20757/PassEdu18114/PassEdu21130/PassEdu22364/PassEdu09671/PassEdu05182/PassEdu28179/PassEdu20759/PassEdu21744/PassEdu15324/PassEdu21649	18	SP0_15.Style.Up
developmental growth	82/26442	3.26711e-08	3.79638e-05	3.35653e-05	PassEdu23129/PassEdu07214/PassEdu25477/PassEdu02900/PassEdu04001/PassEdu02500/PassEdu18483/PassEdu14996/PassEdu22086/PassEdu22490	10	SP0_15.Style.Down
polysaccharide metabolic process	430/26442	1.31971e-07	6.87736e-05	6.08054e-05	PassEdu14368/PassEdu00244/PassEdu20545/PassEdu18138/PassEdu01759/PassEdu02900/PassEdu12851/PassEdu23754/PassEdu15592/PassEdu11905/PassEdu09641/PassEdu24494/PassEdu28007/PassEdu15588/PassEdu13352/PassEdu21071/PassEdu08327/PassEdu21545/PassEdu27469/PassEdu26114	20	SP0_15.Style.Down
regulation of developmental growth	23/26442	1.77557e-07	6.87736e-05	6.08054e-05	PassEdu23129/PassEdu07214/PassEdu02500/PassEdu18483/PassEdu22086/PassEdu22490	6	SP0_15.Style.Down
unfolded protein binding	132/26442	3.53919e-07	0.000102814	9.09013e-05	PassEdu19280/PassEdu18208/PassEdu10577/PassEdu19547/PassEdu00135/PassEdu24416/PassEdu12184/PassEdu08627/PassEdu15013/PassEdu19284/PassEdu00634	11	SP0_15.Style.Down
polysaccharide catabolic process	209/26442	9.05842e-07	0.000210518	0.000186127	PassEdu14368/PassEdu00244/PassEdu20545/PassEdu18138/PassEdu02900/PassEdu12851/PassEdu23754/PassEdu15592/PassEdu24494/PassEdu15588/PassEdu08327/PassEdu21545/PassEdu27469	13	SP0_15.Style.Down
growth	120/26442	1.21185e-06	0.000218353	0.000193054	PassEdu23129/PassEdu07214/PassEdu25477/PassEdu02900/PassEdu04001/PassEdu02500/PassEdu18483/PassEdu14996/PassEdu22086/PassEdu22490	10	SP0_15.Style.Down
ATP-dependent protein folding chaperone	70/26442	1.31538e-06	0.000218353	0.000193054	PassEdu19280/PassEdu18208/PassEdu19547/PassEdu24416/PassEdu12184/PassEdu08627/PassEdu15013/PassEdu19284	8	SP0_15.Style.Down
plant-type cell wall organization or biogenesis	130/26442	2.51696e-06	0.000328069	0.000290058	PassEdu01759/PassEdu17077/PassEdu01780/PassEdu11905/PassEdu24503/PassEdu28007/PassEdu08600/PassEdu15078/PassEdu13352/PassEdu21071	10	SP0_15.Style.Down
cell wall organization or biogenesis	387/26442	2.54098e-06	0.000328069	0.000290058	PassEdu20545/PassEdu01759/PassEdu17077/PassEdu01780/PassEdu12851/PassEdu23754/PassEdu11905/PassEdu09641/PassEdu24503/PassEdu28007/PassEdu16327/PassEdu08600/PassEdu15078/PassEdu13352/PassEdu21071/PassEdu08327/PassEdu26114	17	SP0_15.Style.Down
protein folding chaperone	82/26442	4.41326e-06	0.000512821	0.000453405	PassEdu19280/PassEdu18208/PassEdu19547/PassEdu24416/PassEdu12184/PassEdu08627/PassEdu15013/PassEdu19284	8	SP0_15.Style.Down
misfolded protein binding	23/26442	5.25855e-06	0.000555494	0.000491133	PassEdu19280/PassEdu18208/PassEdu19547/PassEdu12184/PassEdu19284	5	SP0_15.Style.Down
external encapsulating structure organization	295/26442	8.25375e-06	0.00073503	0.000649868	PassEdu01759/PassEdu17077/PassEdu12851/PassEdu23754/PassEdu09641/PassEdu24503/PassEdu28007/PassEdu08600/PassEdu15078/PassEdu13352/PassEdu21071/PassEdu08327/PassEdu26114/PassEdu26808	14	SP0_15.Style.Down
anatomical structure morphogenesis	257/26442	8.80828e-06	0.00073503	0.000649868	PassEdu23129/PassEdu07214/PassEdu25477/PassEdu17077/PassEdu02900/PassEdu24503/PassEdu04001/PassEdu08600/PassEdu15078/PassEdu21071/PassEdu14996/PassEdu22490/PassEdu26808	13	SP0_15.Style.Down
protein refolding	43/26442	8.85579e-06	0.00073503	0.000649868	PassEdu19280/PassEdu18208/PassEdu10577/PassEdu19547/PassEdu12184/PassEdu19284	6	SP0_15.Style.Down
cell wall organization	271/26442	1.54875e-05	0.00119976	0.00106076	PassEdu01759/PassEdu17077/PassEdu12851/PassEdu23754/PassEdu09641/PassEdu24503/PassEdu28007/PassEdu08600/PassEdu15078/PassEdu13352/PassEdu21071/PassEdu08327/PassEdu26114	13	SP0_15.Style.Down
cellular response to unfolded protein	31/26442	2.46443e-05	0.00168451	0.00148934	PassEdu19280/PassEdu18208/PassEdu19547/PassEdu12184/PassEdu19284	5	SP0_15.Style.Down
response to unfolded protein	31/26442	2.46443e-05	0.00168451	0.00148934	PassEdu19280/PassEdu18208/PassEdu19547/PassEdu12184/PassEdu19284	5	SP0_15.Style.Down
regulation of growth	52/26442	2.71396e-05	0.00175201	0.00154902	PassEdu23129/PassEdu07214/PassEdu02500/PassEdu18483/PassEdu22086/PassEdu22490	6	SP0_15.Style.Down
heat shock protein binding	53/26442	3.03139e-05	0.00185393	0.00163913	PassEdu19280/PassEdu18208/PassEdu10577/PassEdu19547/PassEdu12184/PassEdu19284	6	SP0_15.Style.Down
cellular polysaccharide metabolic process	250/26442	3.2653e-05	0.00189714	0.00167733	PassEdu14368/PassEdu20545/PassEdu18138/PassEdu01759/PassEdu11905/PassEdu09641/PassEdu24494/PassEdu28007/PassEdu13352/PassEdu21071/PassEdu27469/PassEdu26114	12	SP0_15.Style.Down
carbohydrate catabolic process	350/26442	5.44494e-05	0.00301287	0.00266379	PassEdu14368/PassEdu00244/PassEdu20545/PassEdu18138/PassEdu02900/PassEdu12851/PassEdu23754/PassEdu26829/PassEdu15592/PassEdu24494/PassEdu15588/PassEdu08327/PassEdu21545/PassEdu27469	14	SP0_15.Style.Down
developmental growth involved in morphogenesis	60/26442	6.18422e-05	0.00326639	0.00288794	PassEdu23129/PassEdu25477/PassEdu02900/PassEdu04001/PassEdu14996/PassEdu22490	6	SP0_15.Style.Down
'de novo' post-translational protein folding	41/26442	9.9038e-05	0.00479509	0.00423952	PassEdu19280/PassEdu18208/PassEdu19547/PassEdu12184/PassEdu19284	5	SP0_15.Style.Down
chaperone cofactor-dependent protein refolding	41/26442	9.9038e-05	0.00479509	0.00423952	PassEdu19280/PassEdu18208/PassEdu19547/PassEdu12184/PassEdu19284	5	SP0_15.Style.Down
plant-type secondary cell wall biogenesis	42/26442	0.000111382	0.00517703	0.00457721	PassEdu01759/PassEdu01780/PassEdu11905/PassEdu13352/PassEdu21071	5	SP0_15.Style.Down
cellular developmental process	243/26442	0.000116736	0.00521719	0.00461272	PassEdu07762/PassEdu07214/PassEdu25477/PassEdu04694/PassEdu02900/PassEdu17681/PassEdu10093/PassEdu04001/PassEdu26398/PassEdu21071/PassEdu26808	11	SP0_15.Style.Down
protein folding	251/26442	0.000155049	0.00661833	0.00585152	PassEdu19280/PassEdu18208/PassEdu10577/PassEdu19547/PassEdu00135/PassEdu24416/PassEdu12184/PassEdu08627/PassEdu15013/PassEdu19284/PassEdu00634	11	SP0_15.Style.Down
glucuronoxylan biosynthetic process	10/26442	0.000165174	0.00661833	0.00585152	PassEdu01759/PassEdu11905/PassEdu21071	3	SP0_15.Style.Down
glucuronoxylan metabolic process	10/26442	0.000165174	0.00661833	0.00585152	PassEdu01759/PassEdu11905/PassEdu21071	3	SP0_15.Style.Down
'de novo' protein folding	46/26442	0.000172936	0.00669839	0.0059223	PassEdu19280/PassEdu18208/PassEdu19547/PassEdu12184/PassEdu19284	5	SP0_15.Style.Down
cell growth	75/26442	0.000215683	0.00808463	0.00714793	PassEdu23129/PassEdu25477/PassEdu02900/PassEdu04001/PassEdu14996/PassEdu22490	6	SP0_15.Style.Down
plant-type cell wall organization	49/26442	0.000233972	0.00827258	0.0073141	PassEdu17077/PassEdu24503/PassEdu08600/PassEdu15078/PassEdu13352	5	SP0_15.Style.Down
pyrimidine nucleotide-sugar transmembrane transporter activity	27/26442	0.000234936	0.00827258	0.0073141	PassEdu19744/PassEdu05599/PassEdu14429/PassEdu17020	4	SP0_15.Style.Down
pyrimidine nucleotide-sugar transmembrane transport	28/26442	0.000271648	0.00928398	0.00820832	PassEdu19744/PassEdu05599/PassEdu14429/PassEdu17020	4	SP0_15.Style.Down
cellular response to topologically incorrect protein	52/26442	0.000310144	0.0102968	0.00910379	PassEdu19280/PassEdu18208/PassEdu19547/PassEdu12184/PassEdu19284	5	SP0_15.Style.Down
response to topologically incorrect protein	54/26442	0.000370468	0.0116347	0.0102867	PassEdu19280/PassEdu18208/PassEdu19547/PassEdu12184/PassEdu19284	5	SP0_15.Style.Down
unidimensional cell growth	54/26442	0.000370468	0.0116347	0.0102867	PassEdu23129/PassEdu02900/PassEdu04001/PassEdu14996/PassEdu22490	5	SP0_15.Style.Down
nucleotide-sugar transmembrane transporter activity	32/26442	0.000460324	0.0140762	0.0124453	PassEdu19744/PassEdu05599/PassEdu14429/PassEdu17020	4	SP0_15.Style.Down
chaperone-mediated protein folding	58/26442	0.000517259	0.0150815	0.0133341	PassEdu19280/PassEdu18208/PassEdu19547/PassEdu12184/PassEdu19284	5	SP0_15.Style.Down
nucleotide-sugar transmembrane transport	33/26442	0.000519156	0.0150815	0.0133341	PassEdu19744/PassEdu05599/PassEdu14429/PassEdu17020	4	SP0_15.Style.Down
plant-type cell wall biogenesis	96/26442	0.000813907	0.0230673	0.0203947	PassEdu01759/PassEdu01780/PassEdu11905/PassEdu28007/PassEdu13352/PassEdu21071	6	SP0_15.Style.Down
glucan endo-1,3-beta-D-glucosidase activity	65/26442	0.000874022	0.0241813	0.0213796	PassEdu25534/PassEdu07208/PassEdu07679/PassEdu21246/PassEdu07357	5	SP0_15.Style.Down
2-alkenal reductase [NAD(P)+] activity	220/26442	0.000992559	0.0268222	0.0237145	PassEdu18208/PassEdu07214/PassEdu19547/PassEdu00308/PassEdu12184/PassEdu08564/PassEdu27867/PassEdu19284/PassEdu21848	9	SP0_15.Style.Down
cellular polysaccharide catabolic process	40/26442	0.00108926	0.028177	0.0249124	PassEdu14368/PassEdu18138/PassEdu24494/PassEdu27469	4	SP0_15.Style.Down
cell differentiation	223/26442	0.00109119	0.028177	0.0249124	PassEdu07762/PassEdu07214/PassEdu25477/PassEdu04694/PassEdu02900/PassEdu17681/PassEdu10093/PassEdu04001/PassEdu26398	9	SP0_15.Style.Down
cell morphogenesis	102/26442	0.00111709	0.0282186	0.0249491	PassEdu23129/PassEdu25477/PassEdu02900/PassEdu04001/PassEdu14996/PassEdu22490	6	SP0_15.Style.Down
ATP hydrolysis activity	321/26442	0.00121369	0.0300066	0.02653	PassEdu04446/PassEdu19280/PassEdu18208/PassEdu19547/PassEdu24416/PassEdu12184/PassEdu08627/PassEdu31700/PassEdu05620/PassEdu15013/PassEdu19284	11	SP0_15.Style.Down
glucan catabolic process	44/26442	0.00156138	0.0370999	0.0328014	PassEdu14368/PassEdu18138/PassEdu24494/PassEdu27469	4	SP0_15.Style.Down
cellular glucan metabolic process	190/26442	0.00156445	0.0370999	0.0328014	PassEdu14368/PassEdu18138/PassEdu09641/PassEdu24494/PassEdu28007/PassEdu13352/PassEdu27469/PassEdu26114	8	SP0_15.Style.Down
endoplasmic reticulum lumen	21/26442	0.00166848	0.0385698	0.034101	PassEdu18208/PassEdu12184/PassEdu04001	3	SP0_15.Style.Down
cellular carbohydrate metabolic process	439/26442	0.00169282	0.0385698	0.034101	PassEdu14368/PassEdu20545/PassEdu18138/PassEdu01759/PassEdu11905/PassEdu09641/PassEdu24494/PassEdu28007/PassEdu03480/PassEdu13352/PassEdu21071/PassEdu27469/PassEdu26114	13	SP0_15.Style.Down
glucan metabolic process	194/26442	0.00178344	0.0398531	0.0352357	PassEdu14368/PassEdu18138/PassEdu09641/PassEdu24494/PassEdu28007/PassEdu13352/PassEdu27469/PassEdu26114	8	SP0_15.Style.Down
cellular polysaccharide biosynthetic process	154/26442	0.0019763	0.0426425	0.0377018	PassEdu01759/PassEdu11905/PassEdu09641/PassEdu28007/PassEdu13352/PassEdu21071/PassEdu26114	7	SP0_15.Style.Down
amino acid transmembrane transporter activity	78/26442	0.00198166	0.0426425	0.0377018	PassEdu08952/PassEdu12813/PassEdu01011/PassEdu05318/PassEdu09898	5	SP0_15.Style.Down
regulation of developmental process	156/26442	0.00212594	0.0449153	0.0397113	PassEdu23129/PassEdu07214/PassEdu02500/PassEdu18483/PassEdu13138/PassEdu22086/PassEdu22490	7	SP0_15.Style.Down
cellular carbohydrate biosynthetic process	203/26442	0.00236485	0.0490706	0.0433852	PassEdu01759/PassEdu11905/PassEdu09641/PassEdu28007/PassEdu03480/PassEdu13352/PassEdu21071/PassEdu26114	8	SP0_15.Style.Down
pectin catabolic process	120/26442	0.0025577	0.0521412	0.0461	PassEdu00244/PassEdu02900/PassEdu12851/PassEdu23754/PassEdu08327/PassEdu21545	6	SP0_15.Style.Down
auxin polar transport	25/26442	0.00279003	0.0540336	0.0477731	PassEdu25477/PassEdu17357/PassEdu16689	3	SP0_15.Style.Down
negative regulation of developmental process	25/26442	0.00279003	0.0540336	0.0477731	PassEdu02500/PassEdu18483/PassEdu22086	3	SP0_15.Style.Down
negative regulation of multicellular organismal process	25/26442	0.00279003	0.0540336	0.0477731	PassEdu02500/PassEdu18483/PassEdu22086	3	SP0_15.Style.Down
trehalose metabolic process	32/26442	3.98362e-09	4.46563e-06	4.06329e-06	PassEdu02689/PassEdu19786/PassEdu19149/PassEdu28355/PassEdu05933/PassEdu12161/PassEdu05700/PassEdu27955	8	CP0_15.Style.Up
trehalose metabolism in response to stress	17/26442	3.70247e-08	1.51041e-05	1.37433e-05	PassEdu19786/PassEdu19149/PassEdu28355/PassEdu05933/PassEdu05700/PassEdu27955	6	CP0_15.Style.Up
trehalose-phosphatase activity	29/26442	5.0201e-08	1.51041e-05	1.37433e-05	PassEdu02689/PassEdu19786/PassEdu19149/PassEdu28355/PassEdu05933/PassEdu05700/PassEdu27955	7	CP0_15.Style.Up
trehalose biosynthetic process	30/26442	6.47903e-08	1.51041e-05	1.37433e-05	PassEdu02689/PassEdu19786/PassEdu19149/PassEdu28355/PassEdu05933/PassEdu05700/PassEdu27955	7	CP0_15.Style.Up
oligosaccharide biosynthetic process	62/26442	6.73689e-08	1.51041e-05	1.37433e-05	PassEdu02689/PassEdu19786/PassEdu19149/PassEdu28355/PassEdu05933/PassEdu03487/PassEdu05700/PassEdu27955/PassEdu22592	9	CP0_15.Style.Up
oligosaccharide metabolic process	98/26442	3.79506e-07	7.09044e-05	6.45161e-05	PassEdu02689/PassEdu19786/PassEdu19149/PassEdu28355/PassEdu05933/PassEdu03487/PassEdu12161/PassEdu05700/PassEdu27955/PassEdu22592	10	CP0_15.Style.Up
carbohydrate biosynthetic process	290/26442	7.402e-07	0.000118538	0.000107858	PassEdu02689/PassEdu30512/PassEdu31272/PassEdu26375/PassEdu25800/PassEdu19786/PassEdu19149/PassEdu17379/PassEdu28355/PassEdu05933/PassEdu03487/PassEdu08793/PassEdu27016/PassEdu05700/PassEdu27955/PassEdu22592	16	CP0_15.Style.Up
carbohydrate phosphatase activity	44/26442	1.05181e-06	0.000131008	0.000119205	PassEdu02689/PassEdu19786/PassEdu19149/PassEdu28355/PassEdu05933/PassEdu05700/PassEdu27955	7	CP0_15.Style.Up
disaccharide biosynthetic process	44/26442	1.05181e-06	0.000131008	0.000119205	PassEdu02689/PassEdu19786/PassEdu19149/PassEdu28355/PassEdu05933/PassEdu05700/PassEdu27955	7	CP0_15.Style.Up
phosphoric ester hydrolase activity	462/26442	1.43503e-06	0.000160867	0.000146373	PassEdu02689/PassEdu23483/PassEdu19786/PassEdu19149/PassEdu28355/PassEdu04354/PassEdu31699/PassEdu05933/PassEdu19101/PassEdu19877/PassEdu27502/PassEdu16386/PassEdu04574/PassEdu20417/PassEdu05700/PassEdu27955/PassEdu20999/PassEdu05351/PassEdu05619/PassEdu30481	20	CP0_15.Style.Up
phosphatase activity	404/26442	3.24977e-06	0.000331181	0.000301342	PassEdu02689/PassEdu19786/PassEdu19149/PassEdu28355/PassEdu04354/PassEdu31699/PassEdu05933/PassEdu19101/PassEdu19877/PassEdu27502/PassEdu04574/PassEdu20417/PassEdu05700/PassEdu27955/PassEdu20999/PassEdu05351/PassEdu05619/PassEdu30481	18	CP0_15.Style.Up
disaccharide metabolic process	79/26442	5.97664e-06	0.000558318	0.000508014	PassEdu02689/PassEdu19786/PassEdu19149/PassEdu28355/PassEdu05933/PassEdu12161/PassEdu05700/PassEdu27955	8	CP0_15.Style.Up
cellular carbohydrate metabolic process	439/26442	1.01466e-05	0.000831533	0.000756614	PassEdu02689/PassEdu27925/PassEdu23483/PassEdu24973/PassEdu30512/PassEdu31272/PassEdu26375/PassEdu25800/PassEdu19786/PassEdu19149/PassEdu17379/PassEdu28355/PassEdu05933/PassEdu27016/PassEdu12161/PassEdu14185/PassEdu05700/PassEdu27955	18	CP0_15.Style.Up
L-ascorbic acid biosynthetic process	12/26442	1.03849e-05	0.000831533	0.000756614	PassEdu30512/PassEdu31272/PassEdu26375/PassEdu25800	4	CP0_15.Style.Up
iron ion binding	447/26442	1.29351e-05	0.000966685	0.000879588	PassEdu07342/PassEdu30512/PassEdu31272/PassEdu26375/PassEdu03715/PassEdu25800/PassEdu09203/PassEdu15175/PassEdu16509/PassEdu12446/PassEdu30203/PassEdu04626/PassEdu03487/PassEdu02918/PassEdu19101/PassEdu12447/PassEdu07036/PassEdu03987	18	CP0_15.Style.Up
inositol metabolic process	13/26442	1.48547e-05	0.00104076	0.000946986	PassEdu30512/PassEdu31272/PassEdu26375/PassEdu25800	4	CP0_15.Style.Up
ferrous iron binding	15/26442	2.7811e-05	0.00173201	0.00157596	PassEdu03715/PassEdu15175/PassEdu19101/PassEdu03987	4	CP0_15.Style.Up
L-ascorbic acid metabolic process	15/26442	2.7811e-05	0.00173201	0.00157596	PassEdu30512/PassEdu31272/PassEdu26375/PassEdu25800	4	CP0_15.Style.Up
lactone biosynthetic process	16/26442	3.67216e-05	0.00216657	0.00197137	PassEdu30512/PassEdu31272/PassEdu26375/PassEdu25800	4	CP0_15.Style.Up
protein dephosphorylation	172/26442	5.81352e-05	0.00325848	0.0029649	PassEdu16421/PassEdu04354/PassEdu19877/PassEdu27502/PassEdu04574/PassEdu20417/PassEdu20999/PassEdu05351/PassEdu30481/PassEdu03478	10	CP0_15.Style.Up
lactone metabolic process	19/26442	7.59522e-05	0.0040544	0.00368911	PassEdu30512/PassEdu31272/PassEdu26375/PassEdu25800	4	CP0_15.Style.Up
response to water deprivation	40/26442	0.00012757	0.00650025	0.00591459	PassEdu30891/PassEdu18060/PassEdu21739/PassEdu07893/PassEdu14185	5	CP0_15.Style.Up
response to water	42/26442	0.000161632	0.00787781	0.00716804	PassEdu30891/PassEdu18060/PassEdu21739/PassEdu07893/PassEdu14185	5	CP0_15.Style.Up
monosaccharide biosynthetic process	43/26442	0.000181068	0.00845736	0.00769537	PassEdu30512/PassEdu31272/PassEdu26375/PassEdu25800/PassEdu08793	5	CP0_15.Style.Up
response to acid chemical	44/26442	0.000202236	0.00906825	0.00825122	PassEdu30891/PassEdu18060/PassEdu21739/PassEdu07893/PassEdu14185	5	CP0_15.Style.Up
oxidoreductase activity, acting on single donors with incorporation of molecular oxygen	73/26442	0.000285245	0.0118815	0.010811	PassEdu30512/PassEdu31272/PassEdu26375/PassEdu25800/PassEdu19918/PassEdu15175	6	CP0_15.Style.Up
protein serine/threonine phosphatase activity	171/26442	0.000286173	0.0118815	0.010811	PassEdu04354/PassEdu31699/PassEdu27502/PassEdu04574/PassEdu20417/PassEdu20999/PassEdu05351/PassEdu05619/PassEdu30481	9	CP0_15.Style.Up
organic hydroxy compound metabolic process	292/26442	0.000298432	0.0119479	0.0108715	PassEdu23483/PassEdu30512/PassEdu31272/PassEdu26375/PassEdu25800/PassEdu09203/PassEdu30203/PassEdu04626/PassEdu07036/PassEdu21745/PassEdu05280/PassEdu16924	12	CP0_15.Style.Up
phosphoprotein phosphatase activity	212/26442	0.000321646	0.0124333	0.0113131	PassEdu04354/PassEdu31699/PassEdu19877/PassEdu27502/PassEdu04574/PassEdu20417/PassEdu20999/PassEdu05351/PassEdu05619/PassEdu30481	10	CP0_15.Style.Up
secondary active transmembrane transporter activity	388/26442	0.000363262	0.0135739	0.0123509	PassEdu16349/PassEdu05182/PassEdu10742/PassEdu22744/PassEdu21130/PassEdu21649/PassEdu28179/PassEdu08832/PassEdu21744/PassEdu22439/PassEdu29021/PassEdu27186/PassEdu09230/PassEdu09671	14	CP0_15.Style.Up
alpha,alpha-trehalose-phosphate synthase (UDP-forming) activity	12/26442	0.000376133	0.0136015	0.012376	PassEdu19786/PassEdu28355/PassEdu05933	3	CP0_15.Style.Up
calmodulin binding	145/26442	0.000452513	0.0158521	0.0144238	PassEdu05797/PassEdu31473/PassEdu25028/PassEdu14099/PassEdu01020/PassEdu28978/PassEdu13313/PassEdu19423	8	CP0_15.Style.Up
myosin phosphatase activity	148/26442	0.000518522	0.017614	0.016027	PassEdu04354/PassEdu31699/PassEdu27502/PassEdu04574/PassEdu20999/PassEdu05351/PassEdu05619/PassEdu30481	8	CP0_15.Style.Up
dephosphorylation	228/26442	0.00056925	0.0187685	0.0170775	PassEdu16421/PassEdu04354/PassEdu19877/PassEdu27502/PassEdu04574/PassEdu20417/PassEdu20999/PassEdu05351/PassEdu30481/PassEdu03478	10	CP0_15.Style.Up
monooxygenase activity	456/26442	0.000594713	0.0189422	0.0172355	PassEdu07342/PassEdu30512/PassEdu31272/PassEdu26375/PassEdu25800/PassEdu09203/PassEdu16509/PassEdu12446/PassEdu30203/PassEdu04626/PassEdu02918/PassEdu20002/PassEdu12447/PassEdu07036/PassEdu21745	15	CP0_15.Style.Up
carboxylic acid transport	84/26442	0.000608312	0.0189422	0.0172355	PassEdu05182/PassEdu10742/PassEdu21130/PassEdu28179/PassEdu08832/PassEdu21744	6	CP0_15.Style.Up
calcium ion binding	283/26442	0.00083587	0.0253246	0.0230429	PassEdu29755/PassEdu03354/PassEdu22986/PassEdu01020/PassEdu21282/PassEdu21154/PassEdu20002/PassEdu22113/PassEdu29021/PassEdu20181/PassEdu29003	11	CP0_15.Style.Up
cellular carbohydrate biosynthetic process	203/26442	0.000985717	0.0290786	0.0264587	PassEdu02689/PassEdu19786/PassEdu19149/PassEdu17379/PassEdu28355/PassEdu05933/PassEdu27016/PassEdu05700/PassEdu27955	9	CP0_15.Style.Up
oxidoreductase activity, acting on the CH-NH group of donors	40/26442	0.00146094	0.0410949	0.0373924	PassEdu30727/PassEdu27329/PassEdu09908/PassEdu25927	4	CP0_15.Style.Up
carboxylic acid transmembrane transporter activity	100/26442	0.00151423	0.0410949	0.0373924	PassEdu16349/PassEdu05182/PassEdu10742/PassEdu21130/PassEdu08832/PassEdu21744	6	CP0_15.Style.Up
organic acid transmembrane transporter activity	100/26442	0.00151423	0.0410949	0.0373924	PassEdu16349/PassEdu05182/PassEdu10742/PassEdu21130/PassEdu08832/PassEdu21744	6	CP0_15.Style.Up
small molecule catabolic process	260/26442	0.00153969	0.0410949	0.0373924	PassEdu30512/PassEdu31272/PassEdu08049/PassEdu26375/PassEdu25800/PassEdu25829/PassEdu16369/PassEdu03487/PassEdu19558/PassEdu25927	10	CP0_15.Style.Up
peptidyl-threonine dephosphorylation	42/26442	0.00175509	0.0447149	0.0406861	PassEdu27502/PassEdu04574/PassEdu05351/PassEdu30481	4	CP0_15.Style.Up
polyol catabolic process	42/26442	0.00175509	0.0447149	0.0406861	PassEdu30512/PassEdu31272/PassEdu26375/PassEdu25800	4	CP0_15.Style.Up
cellular carbohydrate catabolic process	71/26442	0.00184972	0.0460787	0.0419271	PassEdu30512/PassEdu31272/PassEdu26375/PassEdu25800/PassEdu12161	5	CP0_15.Style.Up
unfolded protein binding	132/26442	5.88792e-10	6.08811e-07	5.20616e-07	PassEdu19547/PassEdu08627/PassEdu19284/PassEdu18208/PassEdu10577/PassEdu19280/PassEdu12184/PassEdu00634/PassEdu15013/PassEdu00135/PassEdu07749/PassEdu15018/PassEdu02762	13	CP0_15.Style.Down
ATP-dependent protein folding chaperone	70/26442	2.61024e-08	1.34949e-05	1.154e-05	PassEdu19547/PassEdu08627/PassEdu19284/PassEdu18208/PassEdu19280/PassEdu12184/PassEdu15013/PassEdu29143/PassEdu15018	9	CP0_15.Style.Down
protein folding chaperone	82/26442	1.06282e-07	3.66318e-05	3.13252e-05	PassEdu19547/PassEdu08627/PassEdu19284/PassEdu18208/PassEdu19280/PassEdu12184/PassEdu15013/PassEdu29143/PassEdu15018	9	CP0_15.Style.Down
protein folding	251/26442	1.90615e-07	4.92739e-05	4.21359e-05	PassEdu19547/PassEdu08627/PassEdu19284/PassEdu18208/PassEdu10577/PassEdu19280/PassEdu12184/PassEdu00634/PassEdu15013/PassEdu00135/PassEdu07749/PassEdu29143/PassEdu15018/PassEdu02762	14	CP0_15.Style.Down
heat shock protein binding	53/26442	7.94934e-07	0.000164392	0.000140578	PassEdu19547/PassEdu19284/PassEdu18208/PassEdu10577/PassEdu19280/PassEdu12184/PassEdu07749	7	CP0_15.Style.Down
misfolded protein binding	23/26442	2.43273e-06	0.000419241	0.000358508	PassEdu19547/PassEdu19284/PassEdu18208/PassEdu19280/PassEdu12184	5	CP0_15.Style.Down
protein refolding	43/26442	3.58636e-06	0.000529756	0.000453013	PassEdu19547/PassEdu19284/PassEdu18208/PassEdu10577/PassEdu19280/PassEdu12184	6	CP0_15.Style.Down
cellular response to topologically incorrect protein	52/26442	1.1132e-05	0.001192	0.00101932	PassEdu19547/PassEdu19284/PassEdu18208/PassEdu19280/PassEdu12184/PassEdu00303	6	CP0_15.Style.Down
cellular response to unfolded protein	31/26442	1.1528e-05	0.001192	0.00101932	PassEdu19547/PassEdu19284/PassEdu18208/PassEdu19280/PassEdu12184	5	CP0_15.Style.Down
response to unfolded protein	31/26442	1.1528e-05	0.001192	0.00101932	PassEdu19547/PassEdu19284/PassEdu18208/PassEdu19280/PassEdu12184	5	CP0_15.Style.Down
response to topologically incorrect protein	54/26442	1.38948e-05	0.00130611	0.0011169	PassEdu19547/PassEdu19284/PassEdu18208/PassEdu19280/PassEdu12184/PassEdu00303	6	CP0_15.Style.Down
developmental growth	82/26442	1.54313e-05	0.00132966	0.00113704	PassEdu25477/PassEdu14996/PassEdu23129/PassEdu02900/PassEdu05041/PassEdu18483/PassEdu02500	7	CP0_15.Style.Down
secondary metabolic process	170/26442	4.55437e-05	0.00317723	0.00271697	PassEdu01521/PassEdu27676/PassEdu20308/PassEdu23933/PassEdu05483/PassEdu27462/PassEdu18081/PassEdu01516/PassEdu01517	9	CP0_15.Style.Down
'de novo' post-translational protein folding	41/26442	4.69705e-05	0.00317723	0.00271697	PassEdu19547/PassEdu19284/PassEdu18208/PassEdu19280/PassEdu12184	5	CP0_15.Style.Down
chaperone cofactor-dependent protein refolding	41/26442	4.69705e-05	0.00317723	0.00271697	PassEdu19547/PassEdu19284/PassEdu18208/PassEdu19280/PassEdu12184	5	CP0_15.Style.Down
phenylpropanoid metabolic process	133/26442	4.91642e-05	0.00317723	0.00271697	PassEdu01521/PassEdu27676/PassEdu20308/PassEdu05483/PassEdu27462/PassEdu18081/PassEdu01516/PassEdu01517	8	CP0_15.Style.Down
'de novo' protein folding	46/26442	8.25827e-05	0.00502297	0.00429532	PassEdu19547/PassEdu19284/PassEdu18208/PassEdu19280/PassEdu12184	5	CP0_15.Style.Down
ubiquitin-dependent ERAD pathway	51/26442	0.000136038	0.00781461	0.00668255	PassEdu18208/PassEdu12184/PassEdu00303/PassEdu00135/PassEdu02762	5	CP0_15.Style.Down
growth	120/26442	0.000176652	0.00888091	0.00759439	PassEdu25477/PassEdu14996/PassEdu23129/PassEdu02900/PassEdu05041/PassEdu18483/PassEdu02500	7	CP0_15.Style.Down
O-methyltransferase activity	54/26442	0.000178858	0.00888091	0.00759439	PassEdu07994/PassEdu07997/PassEdu07991/PassEdu07992/PassEdu07996	5	CP0_15.Style.Down
cellular polysaccharide metabolic process	250/26442	0.000180367	0.00888091	0.00759439	PassEdu20545/PassEdu18138/PassEdu14368/PassEdu09641/PassEdu26114/PassEdu25015/PassEdu24494/PassEdu13324/PassEdu21019/PassEdu11905	10	CP0_15.Style.Down
response to nitrogen compound	88/26442	0.000221417	0.00979785	0.00837849	PassEdu18208/PassEdu12184/PassEdu00303/PassEdu09478/PassEdu00135/PassEdu02762	6	CP0_15.Style.Down
anatomical structure morphogenesis	257/26442	0.000225243	0.00979785	0.00837849	PassEdu17077/PassEdu24503/PassEdu25477/PassEdu14996/PassEdu23129/PassEdu08600/PassEdu02900/PassEdu05041/PassEdu16374/PassEdu04700	10	CP0_15.Style.Down
microtubule-based process	210/26442	0.000227416	0.00979785	0.00837849	PassEdu05326/PassEdu05041/PassEdu00303/PassEdu04446/PassEdu30419/PassEdu05436/PassEdu26837/PassEdu25036/PassEdu21853	9	CP0_15.Style.Down
chaperone-mediated protein folding	58/26442	0.000251092	0.0103852	0.00888072	PassEdu19547/PassEdu19284/PassEdu18208/PassEdu19280/PassEdu12184	5	CP0_15.Style.Down
plant-type cell wall organization or biogenesis	130/26442	0.000289002	0.0110379	0.00943889	PassEdu17077/PassEdu24503/PassEdu08600/PassEdu13354/PassEdu25015/PassEdu01780/PassEdu11905	7	CP0_15.Style.Down
developmental growth involved in morphogenesis	60/26442	0.000294598	0.0110379	0.00943889	PassEdu25477/PassEdu14996/PassEdu23129/PassEdu02900/PassEdu05041	5	CP0_15.Style.Down
hexosyltransferase activity	426/26442	0.000298898	0.0110379	0.00943889	PassEdu14368/PassEdu28141/PassEdu09510/PassEdu29902/PassEdu09641/PassEdu05510/PassEdu26114/PassEdu10424/PassEdu12100/PassEdu13324/PassEdu04208/PassEdu21019/PassEdu11905	13	CP0_15.Style.Down
polysaccharide metabolic process	430/26442	0.000326756	0.0116505	0.00996278	PassEdu20545/PassEdu18138/PassEdu14368/PassEdu12851/PassEdu02900/PassEdu00244/PassEdu09641/PassEdu26114/PassEdu25015/PassEdu24494/PassEdu13324/PassEdu21019/PassEdu11905	13	CP0_15.Style.Down
ERAD pathway	62/26442	0.00034359	0.0118424	0.0101269	PassEdu18208/PassEdu12184/PassEdu00303/PassEdu00135/PassEdu02762	5	CP0_15.Style.Down
copper ion binding	97/26442	0.000375471	0.0125238	0.0107095	PassEdu08627/PassEdu01521/PassEdu16163/PassEdu27462/PassEdu01516/PassEdu01517	6	CP0_15.Style.Down
oxidoreductase activity, acting on diphenols and related substances as donors, oxygen as acceptor	65/26442	0.00042833	0.0138404	0.0118354	PassEdu08627/PassEdu01521/PassEdu27462/PassEdu01516/PassEdu01517	5	CP0_15.Style.Down
cytoskeletal motor activity	100/26442	0.000442121	0.0138531	0.0118463	PassEdu04446/PassEdu30419/PassEdu26837/PassEdu25036/PassEdu21853/PassEdu31212	6	CP0_15.Style.Down
cell morphogenesis	102/26442	0.000491442	0.0149456	0.0127805	PassEdu25477/PassEdu14996/PassEdu23129/PassEdu02900/PassEdu05041/PassEdu04700	6	CP0_15.Style.Down
oxidoreductase activity, acting on diphenols and related substances as donors	69/26442	0.000564726	0.0160434	0.0137193	PassEdu08627/PassEdu01521/PassEdu27462/PassEdu01516/PassEdu01517	5	CP0_15.Style.Down
cellular polysaccharide catabolic process	40/26442	0.000605117	0.0160434	0.0137193	PassEdu18138/PassEdu14368/PassEdu24494/PassEdu13324	4	CP0_15.Style.Down
hydroquinone:oxygen oxidoreductase activity	40/26442	0.000605117	0.0160434	0.0137193	PassEdu01521/PassEdu27462/PassEdu01516/PassEdu01517	4	CP0_15.Style.Down
lignin catabolic process	40/26442	0.000605117	0.0160434	0.0137193	PassEdu01521/PassEdu27462/PassEdu01516/PassEdu01517	4	CP0_15.Style.Down
phenylpropanoid catabolic process	40/26442	0.000605117	0.0160434	0.0137193	PassEdu01521/PassEdu27462/PassEdu01516/PassEdu01517	4	CP0_15.Style.Down
cellular carbohydrate catabolic process	71/26442	0.000644027	0.0166481	0.0142364	PassEdu18138/PassEdu14368/PassEdu23147/PassEdu24494/PassEdu13324	5	CP0_15.Style.Down
carbohydrate catabolic process	350/26442	0.000678267	0.0169051	0.0144562	PassEdu20545/PassEdu18138/PassEdu14368/PassEdu12851/PassEdu02900/PassEdu00244/PassEdu23147/PassEdu24494/PassEdu09318/PassEdu13324/PassEdu08911	11	CP0_15.Style.Down
response to organonitrogen compound	72/26442	0.000686667	0.0169051	0.0144562	PassEdu18208/PassEdu12184/PassEdu00303/PassEdu00135/PassEdu02762	5	CP0_15.Style.Down
cell growth	75/26442	0.000827303	0.0198938	0.0170119	PassEdu25477/PassEdu14996/PassEdu23129/PassEdu02900/PassEdu05041	5	CP0_15.Style.Down
glucan catabolic process	44/26442	0.000871936	0.0204905	0.0175222	PassEdu18138/PassEdu14368/PassEdu24494/PassEdu13324	4	CP0_15.Style.Down
microtubule-based movement	77/26442	0.000932297	0.0214221	0.0183188	PassEdu04446/PassEdu30419/PassEdu26837/PassEdu25036/PassEdu21853	5	CP0_15.Style.Down
microtubule motor activity	78/26442	0.000988361	0.0222166	0.0189982	PassEdu04446/PassEdu30419/PassEdu26837/PassEdu25036/PassEdu21853	5	CP0_15.Style.Down
polysaccharide catabolic process	209/26442	0.0010536	0.023007	0.0196741	PassEdu20545/PassEdu18138/PassEdu14368/PassEdu12851/PassEdu02900/PassEdu00244/PassEdu24494/PassEdu13324	8	CP0_15.Style.Down
cytoskeleton	314/26442	0.00106802	0.023007	0.0196741	PassEdu03037/PassEdu19537/PassEdu05326/PassEdu05041/PassEdu04446/PassEdu30419/PassEdu05436/PassEdu04700/PassEdu21853/PassEdu31212	10	CP0_15.Style.Down
UDP-glycosyltransferase activity	372/26442	0.00111189	0.0234633	0.0200643	PassEdu28141/PassEdu01832/PassEdu09510/PassEdu29902/PassEdu09641/PassEdu05510/PassEdu26114/PassEdu10424/PassEdu01833/PassEdu12100/PassEdu11905	11	CP0_15.Style.Down
ATP hydrolysis activity	321/26442	0.00125955	0.0260475	0.0222742	PassEdu19547/PassEdu08627/PassEdu19284/PassEdu18208/PassEdu19280/PassEdu12184/PassEdu00303/PassEdu15013/PassEdu04446/PassEdu15018	10	CP0_15.Style.Down
cellular carbohydrate metabolic process	439/26442	0.00131324	0.0266208	0.0227644	PassEdu20545/PassEdu18138/PassEdu14368/PassEdu09641/PassEdu23147/PassEdu26114/PassEdu25015/PassEdu24494/PassEdu09318/PassEdu13324/PassEdu21019/PassEdu11905	12	CP0_15.Style.Down
S-adenosylmethionine-dependent methyltransferase activity	217/26442	0.00133876	0.0266208	0.0227644	PassEdu07994/PassEdu07997/PassEdu07991/PassEdu07992/PassEdu07996/PassEdu13050/PassEdu00617/PassEdu25015	8	CP0_15.Style.Down
regulation of developmental growth	23/26442	0.00139175	0.0271523	0.0232189	PassEdu23129/PassEdu18483/PassEdu02500	3	CP0_15.Style.Down
cell wall organization or biogenesis	387/26442	0.00152232	0.0291495	0.0249268	PassEdu17077/PassEdu24503/PassEdu20545/PassEdu08600/PassEdu12851/PassEdu09641/PassEdu13354/PassEdu26114/PassEdu25015/PassEdu01780/PassEdu11905	11	CP0_15.Style.Down
response to endoplasmic reticulum stress	88/26442	0.00169574	0.0318799	0.0272616	PassEdu18208/PassEdu12184/PassEdu00303/PassEdu00135/PassEdu02762	5	CP0_15.Style.Down
unidimensional cell growth	54/26442	0.00188299	0.0347682	0.0297315	PassEdu14996/PassEdu23129/PassEdu02900/PassEdu05041	4	CP0_15.Style.Down
pyrimidine nucleotide-sugar transmembrane transporter activity	27/26442	0.00223374	0.0404144	0.0345598	PassEdu05599/PassEdu14429/PassEdu19744	3	CP0_15.Style.Down
endoplasmic reticulum protein-containing complex	94/26442	0.00226696	0.0404144	0.0345598	PassEdu18208/PassEdu12184/PassEdu00303/PassEdu11145/PassEdu29143	5	CP0_15.Style.Down
pyrimidine nucleotide-sugar transmembrane transport	28/26442	0.00248396	0.0435325	0.0372262	PassEdu05599/PassEdu14429/PassEdu19744	3	CP0_15.Style.Down
cellular glucan metabolic process	190/26442	0.00265893	0.0458222	0.0391842	PassEdu18138/PassEdu14368/PassEdu09641/PassEdu26114/PassEdu24494/PassEdu13324/PassEdu21019	7	CP0_15.Style.Down
starch metabolic process	29/26442	0.00275084	0.0466291	0.0398742	PassEdu14368/PassEdu24494/PassEdu21019	3	CP0_15.Style.Down
glucan metabolic process	194/26442	0.00298499	0.049782	0.0425704	PassEdu18138/PassEdu14368/PassEdu09641/PassEdu26114/PassEdu24494/PassEdu13324/PassEdu21019	7	CP0_15.Style.Down
response to auxin	300/26442	9.0594e-09	1.45585e-05	1.31695e-05	PassEdu08306/PassEdu30955/PassEdu26387/PassEdu20757/PassEdu27247/PassEdu31297/PassEdu28524/PassEdu20759/PassEdu09764/PassEdu25603/PassEdu22478/PassEdu23601/PassEdu26701/PassEdu26459/PassEdu22861/PassEdu13579/PassEdu20158/PassEdu09309/PassEdu22682/PassEdu24910/PassEdu00618/PassEdu10115/PassEdu31287/PassEdu04321/PassEdu13833/PassEdu25678/PassEdu11083/PassEdu16096/PassEdu17064	29	SP0_30.Style.Up
response to oxygen-containing compound	452/26442	7.20547e-07	0.000505011	0.00045683	PassEdu14185/PassEdu07853/PassEdu26387/PassEdu17133/PassEdu09232/PassEdu16421/PassEdu31297/PassEdu14099/PassEdu12803/PassEdu21875/PassEdu30795/PassEdu30891/PassEdu05925/PassEdu22981/PassEdu10941/PassEdu30831/PassEdu00716/PassEdu07893/PassEdu29615/PassEdu27923/PassEdu03478/PassEdu02922/PassEdu27410/PassEdu25517/PassEdu08204/PassEdu19063/PassEdu11083/PassEdu05331/PassEdu21796/PassEdu18060/PassEdu13…	33	SP0_30.Style.Up
organic hydroxy compound metabolic process	292/26442	9.4277e-07	0.000505011	0.00045683	PassEdu23483/PassEdu31272/PassEdu26375/PassEdu26993/PassEdu03794/PassEdu16959/PassEdu21745/PassEdu09203/PassEdu04626/PassEdu25800/PassEdu29981/PassEdu13163/PassEdu06197/PassEdu17598/PassEdu30512/PassEdu18957/PassEdu28557/PassEdu25546/PassEdu07315/PassEdu30203/PassEdu15491/PassEdu00993/PassEdu12105/PassEdu24351/PassEdu25383	25	SP0_30.Style.Up
auxin-activated signaling pathway	222/26442	1.8701e-05	0.00528752	0.00478306	PassEdu08306/PassEdu30955/PassEdu20757/PassEdu27247/PassEdu28524/PassEdu20759/PassEdu09764/PassEdu25603/PassEdu22478/PassEdu26701/PassEdu26459/PassEdu20158/PassEdu22682/PassEdu00618/PassEdu31287/PassEdu04321/PassEdu25678/PassEdu16096/PassEdu17064	19	SP0_30.Style.Up
cellular response to auxin stimulus	225/26442	2.25585e-05	0.00528752	0.00478306	PassEdu08306/PassEdu30955/PassEdu20757/PassEdu27247/PassEdu28524/PassEdu20759/PassEdu09764/PassEdu25603/PassEdu22478/PassEdu26701/PassEdu26459/PassEdu20158/PassEdu22682/PassEdu00618/PassEdu31287/PassEdu04321/PassEdu25678/PassEdu16096/PassEdu17064	19	SP0_30.Style.Up
hormone binding	43/26442	2.29462e-05	0.00528752	0.00478306	PassEdu16421/PassEdu30795/PassEdu30831/PassEdu00716/PassEdu22682/PassEdu03478/PassEdu08204/PassEdu22592	8	SP0_30.Style.Up
alcohol metabolic process	150/26442	2.30321e-05	0.00528752	0.00478306	PassEdu23483/PassEdu31272/PassEdu26375/PassEdu03794/PassEdu16959/PassEdu25800/PassEdu29981/PassEdu13163/PassEdu17598/PassEdu30512/PassEdu28557/PassEdu15491/PassEdu00993/PassEdu12105/PassEdu25383	15	SP0_30.Style.Up
polyol metabolic process	86/26442	2.92201e-05	0.00586959	0.00530961	PassEdu23483/PassEdu31272/PassEdu26375/PassEdu03794/PassEdu16959/PassEdu25800/PassEdu29981/PassEdu13163/PassEdu30512/PassEdu28557/PassEdu25383	11	SP0_30.Style.Up
lactone biosynthetic process	16/26442	5.87174e-05	0.0104843	0.00948407	PassEdu31272/PassEdu26375/PassEdu25800/PassEdu30512/PassEdu21796	5	SP0_30.Style.Up
negative regulation of cell communication	39/26442	9.52383e-05	0.0116337	0.0105237	PassEdu26455/PassEdu20132/PassEdu27218/PassEdu00995/PassEdu22981/PassEdu16077/PassEdu27923	7	SP0_30.Style.Up
negative regulation of signal transduction	39/26442	9.52383e-05	0.0116337	0.0105237	PassEdu26455/PassEdu20132/PassEdu27218/PassEdu00995/PassEdu22981/PassEdu16077/PassEdu27923	7	SP0_30.Style.Up
negative regulation of signaling	39/26442	9.52383e-05	0.0116337	0.0105237	PassEdu26455/PassEdu20132/PassEdu27218/PassEdu00995/PassEdu22981/PassEdu16077/PassEdu27923	7	SP0_30.Style.Up
regulation of signal transduction	133/26442	0.000100599	0.0116337	0.0105237	PassEdu26455/PassEdu20132/PassEdu27218/PassEdu12803/PassEdu00995/PassEdu05925/PassEdu22981/PassEdu16077/PassEdu00618/PassEdu27923/PassEdu25517/PassEdu08204/PassEdu22592	13	SP0_30.Style.Up
regulation of cell communication	134/26442	0.00010859	0.0116337	0.0105237	PassEdu26455/PassEdu20132/PassEdu27218/PassEdu12803/PassEdu00995/PassEdu05925/PassEdu22981/PassEdu16077/PassEdu00618/PassEdu27923/PassEdu25517/PassEdu08204/PassEdu22592	13	SP0_30.Style.Up
regulation of signaling	134/26442	0.00010859	0.0116337	0.0105237	PassEdu26455/PassEdu20132/PassEdu27218/PassEdu12803/PassEdu00995/PassEdu05925/PassEdu22981/PassEdu16077/PassEdu00618/PassEdu27923/PassEdu25517/PassEdu08204/PassEdu22592	13	SP0_30.Style.Up
isoprenoid binding	41/26442	0.000132583	0.0130099	0.0117687	PassEdu16421/PassEdu30795/PassEdu30831/PassEdu00716/PassEdu03478/PassEdu08204/PassEdu22592	7	SP0_30.Style.Up
cellular carbohydrate metabolic process	439/26442	0.00014056	0.0130099	0.0117687	PassEdu02689/PassEdu24973/PassEdu23483/PassEdu31272/PassEdu05933/PassEdu26375/PassEdu03794/PassEdu14185/PassEdu24876/PassEdu16959/PassEdu25800/PassEdu29981/PassEdu08554/PassEdu13163/PassEdu19149/PassEdu15825/PassEdu27925/PassEdu13613/PassEdu30512/PassEdu19648/PassEdu27396/PassEdu28557/PassEdu00718/PassEdu30961/PassEdu22621/PassEdu25383/PassEdu03963	27	SP0_30.Style.Up
lactone metabolic process	19/26442	0.000145723	0.0130099	0.0117687	PassEdu31272/PassEdu26375/PassEdu25800/PassEdu30512/PassEdu21796	5	SP0_30.Style.Up
polyol catabolic process	42/26442	0.00015527	0.0131326	0.0118797	PassEdu31272/PassEdu26375/PassEdu03794/PassEdu16959/PassEdu25800/PassEdu30512/PassEdu28557	7	SP0_30.Style.Up
oxidoreductase activity, acting on single donors with incorporation of molecular oxygen	73/26442	0.000204776	0.0164537	0.014884	PassEdu31272/PassEdu30845/PassEdu26375/PassEdu19918/PassEdu31180/PassEdu25800/PassEdu30512/PassEdu03890/PassEdu30171	9	SP0_30.Style.Up
alcohol catabolic process	45/26442	0.000242785	0.0179546	0.0162417	PassEdu31272/PassEdu26375/PassEdu03794/PassEdu16959/PassEdu25800/PassEdu30512/PassEdu28557	7	SP0_30.Style.Up
glycerophosphodiester phosphodiesterase activity	12/26442	0.000256973	0.0179546	0.0162417	PassEdu23483/PassEdu29981/PassEdu13163/PassEdu25383	4	SP0_30.Style.Up
L-ascorbic acid biosynthetic process	12/26442	0.000256973	0.0179546	0.0162417	PassEdu31272/PassEdu26375/PassEdu25800/PassEdu30512	4	SP0_30.Style.Up
organic hydroxy compound catabolic process	47/26442	0.000320504	0.0214604	0.019413	PassEdu31272/PassEdu26375/PassEdu03794/PassEdu16959/PassEdu25800/PassEdu30512/PassEdu28557	7	SP0_30.Style.Up
inositol metabolic process	13/26442	0.000362935	0.0233294	0.0211037	PassEdu31272/PassEdu26375/PassEdu25800/PassEdu30512	4	SP0_30.Style.Up
signaling receptor activity	218/26442	0.000482221	0.0298049	0.0269614	PassEdu27161/PassEdu20132/PassEdu16421/PassEdu09049/PassEdu21066/PassEdu30795/PassEdu03636/PassEdu31288/PassEdu30831/PassEdu00716/PassEdu02861/PassEdu06124/PassEdu22682/PassEdu16077/PassEdu25175/PassEdu03478	16	SP0_30.Style.Up
response to salicylic acid	37/26442	0.000536956	0.0319588	0.0289098	PassEdu14099/PassEdu12803/PassEdu05925/PassEdu22981/PassEdu10941/PassEdu11083	6	SP0_30.Style.Up
L-ascorbic acid metabolic process	15/26442	0.000662465	0.0380208	0.0343934	PassEdu31272/PassEdu26375/PassEdu25800/PassEdu30512	4	SP0_30.Style.Up
sterol metabolic process	86/26442	0.000702033	0.0389023	0.0351908	PassEdu26993/PassEdu21745/PassEdu09203/PassEdu04626/PassEdu17598/PassEdu18957/PassEdu25546/PassEdu30203/PassEdu12105	9	SP0_30.Style.Up
negative regulation of response to stimulus	54/26442	0.000761548	0.0407936	0.0369017	PassEdu26455/PassEdu20132/PassEdu27218/PassEdu00995/PassEdu22981/PassEdu16077/PassEdu27923	7	SP0_30.Style.Up
cellular response to oxygen-containing compound	252/26442	0.000847008	0.0439078	0.0397188	PassEdu09232/PassEdu16421/PassEdu12803/PassEdu30795/PassEdu05925/PassEdu22981/PassEdu30831/PassEdu00716/PassEdu29615/PassEdu27923/PassEdu03478/PassEdu25517/PassEdu08204/PassEdu19063/PassEdu21796/PassEdu13474/PassEdu22592	17	SP0_30.Style.Up
monocarboxylic acid binding	72/26442	0.000926275	0.0465164	0.0420785	PassEdu04918/PassEdu22221/PassEdu16421/PassEdu30795/PassEdu30831/PassEdu00716/PassEdu31793/PassEdu03478	8	SP0_30.Style.Up
response to ethylene	110/26442	0.00109543	0.0524899	0.0474821	PassEdu18269/PassEdu20132/PassEdu26387/PassEdu31297/PassEdu27218/PassEdu21650/PassEdu17296/PassEdu22981/PassEdu02480/PassEdu16077	10	SP0_30.Style.Up
response to organic cyclic compound	74/26442	0.00111055	0.0524899	0.0474821	PassEdu09232/PassEdu14099/PassEdu12803/PassEdu05925/PassEdu22981/PassEdu10941/PassEdu11083/PassEdu21796	8	SP0_30.Style.Up
anatomical structure morphogenesis	257/26442	6.03827e-07	0.000631627	0.000588034	PassEdu17077/PassEdu25477/PassEdu26931/PassEdu00322/PassEdu30447/PassEdu31783/PassEdu14996/PassEdu00984/PassEdu09606/PassEdu04927/PassEdu02900/PassEdu23129/PassEdu22490/PassEdu21071/PassEdu16374/PassEdu26808/PassEdu24503/PassEdu07214/PassEdu08600/PassEdu03896/PassEdu22492/PassEdu04245/PassEdu04001/PassEdu15078/PassEdu00406	25	SP0_30.Style.Down
plant-type cell wall organization or biogenesis	130/26442	6.66625e-07	0.000631627	0.000588034	PassEdu17077/PassEdu01759/PassEdu01780/PassEdu13352/PassEdu04327/PassEdu11905/PassEdu21071/PassEdu24503/PassEdu08600/PassEdu28007/PassEdu03896/PassEdu25444/PassEdu04245/PassEdu15078/PassEdu00406/PassEdu13354/PassEdu29839	17	SP0_30.Style.Down
developmental growth	82/26442	1.51929e-06	0.000959687	0.000893451	PassEdu25477/PassEdu14996/PassEdu00984/PassEdu09606/PassEdu02900/PassEdu23129/PassEdu22490/PassEdu18483/PassEdu07214/PassEdu22086/PassEdu02500/PassEdu22492/PassEdu04001	13	SP0_30.Style.Down
regulation of developmental growth	23/26442	4.51452e-06	0.00213876	0.00199114	PassEdu23129/PassEdu22490/PassEdu18483/PassEdu07214/PassEdu22086/PassEdu02500/PassEdu22492	7	SP0_30.Style.Down
lateral root formation	11/26442	1.16767e-05	0.00291579	0.00271455	PassEdu26931/PassEdu31783/PassEdu09606/PassEdu04927/PassEdu16374	5	SP0_30.Style.Down
lateral root morphogenesis	11/26442	1.16767e-05	0.00291579	0.00271455	PassEdu26931/PassEdu31783/PassEdu09606/PassEdu04927/PassEdu16374	5	SP0_30.Style.Down
post-embryonic root morphogenesis	11/26442	1.16767e-05	0.00291579	0.00271455	PassEdu26931/PassEdu31783/PassEdu09606/PassEdu04927/PassEdu16374	5	SP0_30.Style.Down
root morphogenesis	36/26442	1.23094e-05	0.00291579	0.00271455	PassEdu25477/PassEdu26931/PassEdu31783/PassEdu00984/PassEdu09606/PassEdu04927/PassEdu16374/PassEdu07214	8	SP0_30.Style.Down
plant-type cell wall organization	49/26442	1.833e-05	0.00385948	0.00359311	PassEdu17077/PassEdu13352/PassEdu24503/PassEdu08600/PassEdu03896/PassEdu04245/PassEdu15078/PassEdu00406/PassEdu29839	9	SP0_30.Style.Down
fatty acid derivative metabolic process	14/26442	4.67864e-05	0.00835343	0.00777689	PassEdu27676/PassEdu31783/PassEdu04927/PassEdu27679/PassEdu05483	5	SP0_30.Style.Down
nucleotide-sugar transmembrane transporter activity	32/26442	4.84896e-05	0.00835343	0.00777689	PassEdu14429/PassEdu19744/PassEdu25668/PassEdu05599/PassEdu14430/PassEdu01723/PassEdu11649	7	SP0_30.Style.Down
misfolded protein binding	23/26442	5.88042e-05	0.00873045	0.00812789	PassEdu19280/PassEdu19547/PassEdu19284/PassEdu18208/PassEdu12184/PassEdu04233	6	SP0_30.Style.Down
nucleotide-sugar transmembrane transport	33/26442	5.98922e-05	0.00873045	0.00812789	PassEdu14429/PassEdu19744/PassEdu25668/PassEdu05599/PassEdu14430/PassEdu01723/PassEdu11649	7	SP0_30.Style.Down
growth	120/26442	0.000100427	0.0135935	0.0126553	PassEdu25477/PassEdu14996/PassEdu00984/PassEdu09606/PassEdu02900/PassEdu23129/PassEdu22490/PassEdu18483/PassEdu07214/PassEdu22086/PassEdu02500/PassEdu22492/PassEdu04001	13	SP0_30.Style.Down
secondary metabolite biosynthetic process	93/26442	0.000154885	0.0185045	0.0172273	PassEdu17238/PassEdu27676/PassEdu27679/PassEdu26808/PassEdu05483/PassEdu04977/PassEdu24098/PassEdu23635/PassEdu18081/PassEdu26794/PassEdu02349	11	SP0_30.Style.Down
phenylpropanoid biosynthetic process	78/26442	0.000156238	0.0185045	0.0172273	PassEdu17238/PassEdu27676/PassEdu27679/PassEdu05483/PassEdu04977/PassEdu24098/PassEdu23635/PassEdu18081/PassEdu26794/PassEdu02349	10	SP0_30.Style.Down
lateral root development	18/26442	0.000180423	0.0201119	0.0187238	PassEdu26931/PassEdu31783/PassEdu09606/PassEdu04927/PassEdu16374	5	SP0_30.Style.Down
response to wounding	29/26442	0.000235781	0.0212327	0.0197672	PassEdu25519/PassEdu30168/PassEdu26299/PassEdu16374/PassEdu19534/PassEdu17312	6	SP0_30.Style.Down
post-embryonic root development	19/26442	0.000238578	0.0212327	0.0197672	PassEdu26931/PassEdu31783/PassEdu09606/PassEdu04927/PassEdu16374	5	SP0_30.Style.Down
cell wall organization or biogenesis	387/26442	0.000240136	0.0212327	0.0197672	PassEdu17077/PassEdu01759/PassEdu20545/PassEdu01780/PassEdu12851/PassEdu13352/PassEdu04327/PassEdu11905/PassEdu09641/PassEdu13843/PassEdu16327/PassEdu23754/PassEdu16326/PassEdu21071/PassEdu02754/PassEdu24503/PassEdu08600/PassEdu28007/PassEdu03896/PassEdu25444/PassEdu04245/PassEdu04123/PassEdu15078/PassEdu00406/PassEdu13354/PassEdu29839	26	SP0_30.Style.Down
'de novo' post-translational protein folding	41/26442	0.000253646	0.0212327	0.0197672	PassEdu19280/PassEdu19547/PassEdu19284/PassEdu23703/PassEdu18208/PassEdu12184/PassEdu04233	7	SP0_30.Style.Down
chaperone cofactor-dependent protein refolding	41/26442	0.000253646	0.0212327	0.0197672	PassEdu19280/PassEdu19547/PassEdu19284/PassEdu23703/PassEdu18208/PassEdu12184/PassEdu04233	7	SP0_30.Style.Down
O-methyltransferase activity	54/26442	0.000257705	0.0212327	0.0197672	PassEdu26725/PassEdu14626/PassEdu04977/PassEdu07997/PassEdu07991/PassEdu07994/PassEdu07996/PassEdu07992	8	SP0_30.Style.Down
anatomical structure formation involved in morphogenesis	55/26442	0.000293402	0.0226431	0.0210803	PassEdu26931/PassEdu31783/PassEdu09606/PassEdu04927/PassEdu21071/PassEdu16374/PassEdu26808/PassEdu03896	8	SP0_30.Style.Down
post-embryonic plant organ morphogenesis	20/26442	0.000309949	0.0226431	0.0210803	PassEdu26931/PassEdu31783/PassEdu09606/PassEdu04927/PassEdu16374	5	SP0_30.Style.Down
lipid binding	331/26442	0.000334718	0.0226431	0.0210803	PassEdu09760/PassEdu17380/PassEdu31218/PassEdu02541/PassEdu03655/PassEdu12463/PassEdu30716/PassEdu06688/PassEdu19221/PassEdu31884/PassEdu20470/PassEdu31716/PassEdu31483/PassEdu01059/PassEdu10211/PassEdu27867/PassEdu03428/PassEdu00878/PassEdu15828/PassEdu11266/PassEdu21637/PassEdu20082/PassEdu03947	23	SP0_30.Style.Down
protein refolding	43/26442	0.000344388	0.0226431	0.0210803	PassEdu19280/PassEdu19547/PassEdu10577/PassEdu19284/PassEdu18208/PassEdu12184/PassEdu04233	7	SP0_30.Style.Down
cellular response to unfolded protein	31/26442	0.000346516	0.0226431	0.0210803	PassEdu19280/PassEdu19547/PassEdu19284/PassEdu18208/PassEdu12184/PassEdu04233	6	SP0_30.Style.Down
response to unfolded protein	31/26442	0.000346516	0.0226431	0.0210803	PassEdu19280/PassEdu19547/PassEdu19284/PassEdu18208/PassEdu12184/PassEdu04233	6	SP0_30.Style.Down
plant organ morphogenesis	57/26442	0.000376925	0.0238091	0.0221658	PassEdu25477/PassEdu26931/PassEdu31783/PassEdu00984/PassEdu09606/PassEdu04927/PassEdu16374/PassEdu07214	8	SP0_30.Style.Down
chaperone-mediated protein folding	58/26442	0.000425405	0.0260046	0.0242098	PassEdu19280/PassEdu19547/PassEdu19284/PassEdu23703/PassEdu18208/PassEdu12184/PassEdu04233/PassEdu12993	8	SP0_30.Style.Down
'de novo' protein folding	46/26442	0.000527444	0.0308691	0.0287386	PassEdu19280/PassEdu19547/PassEdu19284/PassEdu23703/PassEdu18208/PassEdu12184/PassEdu04233	7	SP0_30.Style.Down
developmental growth involved in morphogenesis	60/26442	0.000537562	0.0308691	0.0287386	PassEdu25477/PassEdu14996/PassEdu00984/PassEdu02900/PassEdu23129/PassEdu22490/PassEdu22492/PassEdu04001	8	SP0_30.Style.Down
cellular developmental process	243/26442	0.000685783	0.0382223	0.0355843	PassEdu25477/PassEdu00322/PassEdu04694/PassEdu00984/PassEdu05757/PassEdu11293/PassEdu17681/PassEdu02900/PassEdu07762/PassEdu21071/PassEdu26808/PassEdu07214/PassEdu10093/PassEdu21686/PassEdu05504/PassEdu04001/PassEdu26398/PassEdu27718	18	SP0_30.Style.Down
amino acid transmembrane transporter activity	78/26442	0.000726711	0.0393462	0.0366306	PassEdu12813/PassEdu05042/PassEdu13097/PassEdu19940/PassEdu21740/PassEdu05318/PassEdu20574/PassEdu08952/PassEdu02576	9	SP0_30.Style.Down
plant-type cell wall biogenesis	96/26442	0.000846859	0.0445777	0.0415011	PassEdu01759/PassEdu01780/PassEdu13352/PassEdu04327/PassEdu11905/PassEdu21071/PassEdu28007/PassEdu25444/PassEdu13354/PassEdu29839	10	SP0_30.Style.Down
polysaccharide catabolic process	209/26442	0.000940568	0.0466267	0.0434086	PassEdu14368/PassEdu18138/PassEdu20545/PassEdu00244/PassEdu12851/PassEdu21545/PassEdu02900/PassEdu27469/PassEdu24494/PassEdu19851/PassEdu23754/PassEdu16326/PassEdu02754/PassEdu09832/PassEdu11926/PassEdu05314	16	SP0_30.Style.Down
cellular polysaccharide metabolic process	250/26442	0.000951676	0.0466267	0.0434086	PassEdu14368/PassEdu18138/PassEdu01759/PassEdu21019/PassEdu20545/PassEdu13352/PassEdu11905/PassEdu09641/PassEdu27469/PassEdu24494/PassEdu16326/PassEdu21071/PassEdu09832/PassEdu28007/PassEdu25444/PassEdu02527/PassEdu26868/PassEdu05314	18	SP0_30.Style.Down
phenylpropanoid metabolic process	133/26442	0.000979095	0.0466267	0.0434086	PassEdu17238/PassEdu27676/PassEdu26874/PassEdu27679/PassEdu05483/PassEdu04977/PassEdu24098/PassEdu23635/PassEdu18081/PassEdu26794/PassEdu02349/PassEdu27462	12	SP0_30.Style.Down
fruit ripening, climacteric	15/26442	0.000984204	0.0466267	0.0434086	PassEdu09996/PassEdu31218/PassEdu24888/PassEdu13188	4	SP0_30.Style.Down
regulation of growth	52/26442	0.00112125	0.0518237	0.0482469	PassEdu23129/PassEdu22490/PassEdu18483/PassEdu07214/PassEdu22086/PassEdu02500/PassEdu22492	7	SP0_30.Style.Down
polysaccharide metabolic process	430/26442	0.00115208	0.0519807	0.0483931	PassEdu14368/PassEdu18138/PassEdu01759/PassEdu21019/PassEdu20545/PassEdu00244/PassEdu12851/PassEdu13352/PassEdu11905/PassEdu09641/PassEdu21545/PassEdu02900/PassEdu27469/PassEdu24494/PassEdu19851/PassEdu23754/PassEdu16326/PassEdu21071/PassEdu02754/PassEdu09832/PassEdu28007/PassEdu25444/PassEdu11926/PassEdu02527/PassEdu26868/PassEdu05314	26	SP0_30.Style.Down
carbon-oxygen lyase activity, acting on polysaccharides	39/26442	0.00124187	0.0528701	0.0492211	PassEdu00244/PassEdu21091/PassEdu21545/PassEdu02900/PassEdu19851/PassEdu11926	6	SP0_30.Style.Down
heat shock protein binding	53/26442	0.00125754	0.0528701	0.0492211	PassEdu19280/PassEdu19547/PassEdu10577/PassEdu19284/PassEdu18208/PassEdu12184/PassEdu04233	7	SP0_30.Style.Down
post-embryonic plant organ development	27/26442	0.00134643	0.0528701	0.0492211	PassEdu26931/PassEdu31783/PassEdu09606/PassEdu04927/PassEdu16374	5	SP0_30.Style.Down
pyrimidine nucleotide-sugar transmembrane transporter activity	27/26442	0.00134643	0.0528701	0.0492211	PassEdu14429/PassEdu19744/PassEdu05599/PassEdu14430/PassEdu01723	5	SP0_30.Style.Down
cell morphogenesis	102/26442	0.00135316	0.0528701	0.0492211	PassEdu25477/PassEdu00322/PassEdu30447/PassEdu14996/PassEdu00984/PassEdu02900/PassEdu23129/PassEdu22490/PassEdu22492/PassEdu04001	10	SP0_30.Style.Down
response to topologically incorrect protein	54/26442	0.00140645	0.0528701	0.0492211	PassEdu19280/PassEdu19547/PassEdu19284/PassEdu09606/PassEdu18208/PassEdu12184/PassEdu04233	7	SP0_30.Style.Down
unidimensional cell growth	54/26442	0.00140645	0.0528701	0.0492211	PassEdu14996/PassEdu00984/PassEdu02900/PassEdu23129/PassEdu22490/PassEdu22492/PassEdu04001	7	SP0_30.Style.Down
cellular polysaccharide catabolic process	40/26442	0.00142289	0.0528701	0.0492211	PassEdu14368/PassEdu18138/PassEdu27469/PassEdu24494/PassEdu09832/PassEdu05314	6	SP0_30.Style.Down
lipid droplet	40/26442	0.00142289	0.0528701	0.0492211	PassEdu22801/PassEdu29248/PassEdu22800/PassEdu22818/PassEdu22811/PassEdu03251	6	SP0_30.Style.Down
regulation of transferase activity	107/26442	7.57267e-06	0.000848139	0.000247108	PassEdu08654/PassEdu21017/PassEdu24675	3	CP0_30.Style.Up
regulation of protein modification process	157/26442	2.39004e-05	0.00133842	0.000389953	PassEdu08654/PassEdu21017/PassEdu24675	3	CP0_30.Style.Up
cell division	228/26442	7.26063e-05	0.00271064	0.000789753	PassEdu08654/PassEdu21017/PassEdu24675	3	CP0_30.Style.Up
cyclin-dependent protein serine/threonine kinase regulator activity	51/26442	0.000162513	0.00281197	0.000819278	PassEdu08654/PassEdu21017	2	CP0_30.Style.Up
cyclin-dependent protein kinase holoenzyme complex	52/26442	0.000168979	0.00281197	0.000819278	PassEdu08654/PassEdu21017	2	CP0_30.Style.Up
regulation of cyclin-dependent protein serine/threonine kinase activity	55/26442	0.000189127	0.00281197	0.000819278	PassEdu08654/PassEdu21017	2	CP0_30.Style.Up
regulation of cyclin-dependent protein kinase activity	56/26442	0.000196092	0.00281197	0.000819278	PassEdu08654/PassEdu21017	2	CP0_30.Style.Up
regulation of protein serine/threonine kinase activity	62/26442	0.000240494	0.00281197	0.000819278	PassEdu08654/PassEdu21017	2	CP0_30.Style.Up
regulation of protein metabolic process	371/26442	0.000305571	0.00281197	0.000819278	PassEdu08654/PassEdu21017/PassEdu24675	3	CP0_30.Style.Up
mitotic cell cycle phase transition	72/26442	0.000324413	0.00281197	0.000819278	PassEdu08654/PassEdu21017	2	CP0_30.Style.Up
serine/threonine protein kinase complex	75/26442	0.000351995	0.00281197	0.000819278	PassEdu08654/PassEdu21017	2	CP0_30.Style.Up
regulation of protein kinase activity	79/26442	0.000390495	0.00281197	0.000819278	PassEdu08654/PassEdu21017	2	CP0_30.Style.Up
regulation of kinase activity	82/26442	0.000420658	0.00281197	0.000819278	PassEdu08654/PassEdu21017	2	CP0_30.Style.Up
regulation of protein phosphorylation	82/26442	0.000420658	0.00281197	0.000819278	PassEdu08654/PassEdu21017	2	CP0_30.Style.Up
protein kinase regulator activity	83/26442	0.000430958	0.00281197	0.000819278	PassEdu08654/PassEdu21017	2	CP0_30.Style.Up
cell cycle phase transition	85/26442	0.000451924	0.00281197	0.000819278	PassEdu08654/PassEdu21017	2	CP0_30.Style.Up
protein kinase complex	85/26442	0.000451924	0.00281197	0.000819278	PassEdu08654/PassEdu21017	2	CP0_30.Style.Up
regulation of phosphorylation	85/26442	0.000451924	0.00281197	0.000819278	PassEdu08654/PassEdu21017	2	CP0_30.Style.Up
kinase regulator activity	91/26442	0.000517757	0.00305204	0.000889222	PassEdu08654/PassEdu21017	2	CP0_30.Style.Up
enzyme regulator activity	489/26442	0.000684727	0.00383447	0.00111719	PassEdu08654/PassEdu21017/PassEdu24675	3	CP0_30.Style.Up
regulation of phosphate metabolic process	139/26442	0.00120096	0.00620134	0.00180678	PassEdu08654/PassEdu21017	2	CP0_30.Style.Up
regulation of phosphorus metabolic process	140/26442	0.00121812	0.00620134	0.00180678	PassEdu08654/PassEdu21017	2	CP0_30.Style.Up
regulation of cell cycle	187/26442	0.00215666	0.010502	0.0030598	PassEdu08654/PassEdu21017	2	CP0_30.Style.Up
mitotic cell cycle process	198/26442	0.00241321	0.0112616	0.00328112	PassEdu08654/PassEdu21017	2	CP0_30.Style.Up
adaxial/abaxial axis specification	10/26442	0.00377607	0.0146037	0.00425484	PassEdu10113	1	CP0_30.Style.Up
adaxial/abaxial pattern specification	10/26442	0.00377607	0.0146037	0.00425484	PassEdu10113	1	CP0_30.Style.Up
anaphase-promoting complex binding	10/26442	0.00377607	0.0146037	0.00425484	PassEdu24675	1	CP0_30.Style.Up
polarity specification of adaxial/abaxial axis	10/26442	0.00377607	0.0146037	0.00425484	PassEdu10113	1	CP0_30.Style.Up
mitotic cell cycle	249/26442	0.00378132	0.0146037	0.00425484	PassEdu08654/PassEdu21017	2	CP0_30.Style.Up
regulation of meristem development	11/26442	0.00415297	0.0149454	0.00435439	PassEdu10113	1	CP0_30.Style.Up
regulation of ubiquitin protein ligase activity	11/26442	0.00415297	0.0149454	0.00435439	PassEdu24675	1	CP0_30.Style.Up
transferase complex, transferring phosphorus-containing groups	265/26442	0.00427011	0.0149454	0.00435439	PassEdu08654/PassEdu21017	2	CP0_30.Style.Up
axis specification	14/26442	0.00528291	0.0174025	0.00507028	PassEdu10113	1	CP0_30.Style.Up
specification of axis polarity	14/26442	0.00528291	0.0174025	0.00507028	PassEdu10113	1	CP0_30.Style.Up
abaxial cell fate specification	15/26442	0.00565929	0.0176067	0.00512977	PassEdu10113	1	CP0_30.Style.Up
positive regulation of ubiquitin-protein transferase activity	15/26442	0.00565929	0.0176067	0.00512977	PassEdu24675	1	CP0_30.Style.Up
positive regulation of protein modification by small protein conjugation or removal	16/26442	0.00603555	0.017789	0.00518289	PassEdu24675	1	CP0_30.Style.Up
positive regulation of protein ubiquitination	16/26442	0.00603555	0.017789	0.00518289	PassEdu24675	1	CP0_30.Style.Up
cell cycle process	323/26442	0.00627426	0.0179527	0.00523059	PassEdu08654/PassEdu21017	2	CP0_30.Style.Up
regulation of ubiquitin-protein transferase activity	17/26442	0.00641169	0.0179527	0.00523059	PassEdu24675	1	CP0_30.Style.Up
regulation of protein modification by small protein conjugation or removal	18/26442	0.00678769	0.0181005	0.00527364	PassEdu24675	1	CP0_30.Style.Up
regulation of protein ubiquitination	18/26442	0.00678769	0.0181005	0.00527364	PassEdu24675	1	CP0_30.Style.Up
cell fate specification	19/26442	0.00716356	0.0186586	0.00543624	PassEdu10113	1	CP0_30.Style.Up
anaphase-promoting complex-dependent catabolic process	20/26442	0.00753931	0.019191	0.00559135	PassEdu24675	1	CP0_30.Style.Up
anaphase-promoting complex	21/26442	0.00791493	0.0196994	0.00573948	PassEdu24675	1	CP0_30.Style.Up
nuclear ubiquitin ligase complex	26/26442	0.00979111	0.023332	0.00679786	PassEdu24675	1	CP0_30.Style.Up
regionalization	26/26442	0.00979111	0.023332	0.00679786	PassEdu10113	1	CP0_30.Style.Up
positive regulation of proteasomal ubiquitin-dependent protein catabolic process	27/26442	0.010166	0.0237206	0.00691107	PassEdu24675	1	CP0_30.Style.Up
positive regulation of ubiquitin-dependent protein catabolic process	28/26442	0.0105407	0.024093	0.00701957	PassEdu24675	1	CP0_30.Style.Up
regulation of proteasomal ubiquitin-dependent protein catabolic process	30/26442	0.0112897	0.025289	0.00736805	PassEdu24675	1	CP0_30.Style.Up
regulation of ubiquitin-dependent protein catabolic process	32/26442	0.0120383	0.0264371	0.00770253	PassEdu24675	1	CP0_30.Style.Up
pattern specification process	33/26442	0.0124124	0.0267344	0.00778915	PassEdu10113	1	CP0_30.Style.Up
cell cycle	473/26442	0.0130663	0.0267989	0.00780795	PassEdu08654/PassEdu21017	2	CP0_30.Style.Up
fatty acid binding	35/26442	0.0131602	0.0267989	0.00780795	PassEdu22221	1	CP0_30.Style.Up
systemic acquired resistance	35/26442	0.0131602	0.0267989	0.00780795	PassEdu22221	1	CP0_30.Style.Up
cell fate commitment	42/26442	0.0157734	0.0315469	0.00919129	PassEdu10113	1	CP0_30.Style.Up
positive regulation of proteasomal protein catabolic process	44/26442	0.0165189	0.0324583	0.00945682	PassEdu24675	1	CP0_30.Style.Up
positive regulation of protein catabolic process	45/26442	0.0168915	0.0326181	0.00950338	PassEdu24675	1	CP0_30.Style.Up
positive regulation of proteolysis involved in protein catabolic process	46/26442	0.0172639	0.0327722	0.00954829	PassEdu24675	1	CP0_30.Style.Up
regulation of proteasomal protein catabolic process	48/26442	0.0180084	0.0329524	0.0096008	PassEdu24675	1	CP0_30.Style.Up
meristem development	49/26442	0.0183805	0.0329524	0.0096008	PassEdu10113	1	CP0_30.Style.Up
positive regulation of proteolysis	50/26442	0.0187524	0.0329524	0.0096008	PassEdu24675	1	CP0_30.Style.Up
positive regulation of protein modification process	51/26442	0.0191242	0.0329524	0.0096008	PassEdu24675	1	CP0_30.Style.Up
positive regulation of transferase activity	51/26442	0.0191242	0.0329524	0.0096008	PassEdu24675	1	CP0_30.Style.Up
regulation of proteolysis involved in protein catabolic process	51/26442	0.0191242	0.0329524	0.0096008	PassEdu24675	1	CP0_30.Style.Up
regulation of protein catabolic process	57/26442	0.0213523	0.0362342	0.010557	PassEdu24675	1	CP0_30.Style.Up
leaf development	58/26442	0.0217232	0.0363134	0.01058	PassEdu10113	1	CP0_30.Style.Up
positive regulation of cellular catabolic process	68/26442	0.0254254	0.0418771	0.012201	PassEdu24675	1	CP0_30.Style.Up
monocarboxylic acid binding	72/26442	0.0269027	0.0436681	0.0127229	PassEdu22221	1	CP0_30.Style.Up
phyllome development	81/26442	0.0302193	0.0483509	0.0140872	PassEdu10113	1	CP0_30.Style.Up
positive regulation of catabolic process	86/26442	0.0320575	0.0491841	0.0143299	PassEdu24675	1	CP0_30.Style.Up
positive regulation of catalytic activity	86/26442	0.0320575	0.0491841	0.0143299	PassEdu24675	1	CP0_30.Style.Up
regulation of cellular catabolic process	86/26442	0.0320575	0.0491841	0.0143299	PassEdu24675	1	CP0_30.Style.Up
positive regulation of molecular function	95/26442	0.0353583	0.0535152	0.0155918	PassEdu24675	1	CP0_30.Style.Up
regulation of proteolysis	98/26442	0.0364563	0.0544414	0.0158617	PassEdu24675	1	CP0_30.Style.Up
carboxylic acid binding	103/26442	0.0382838	0.0564183	0.0164377	PassEdu22221	1	CP0_30.Style.Up
enzyme activator activity	108/26442	0.0401082	0.0583392	0.0169973	PassEdu24675	1	CP0_30.Style.Up
cullin-RING ubiquitin ligase complex	110/26442	0.0408371	0.0584121	0.0170186	PassEdu24675	1	CP0_30.Style.Up
positive regulation of protein metabolic process	111/26442	0.0412014	0.0584121	0.0170186	PassEdu24675	1	CP0_30.Style.Up
regulation of catabolic process	113/26442	0.0419295	0.0587013	0.0171028	PassEdu24675	1	CP0_30.Style.Up
lipase activity	118/26442	0.0437477	0.0604906	0.0176241	PassEdu21687	1	CP0_30.Style.Up
fruit development	142/26442	0.0524318	0.0716141	0.020865	PassEdu10113	1	CP0_30.Style.Up
tissue development	150/26442	0.0553107	0.0746361	0.0217455	PassEdu10113	1	CP0_30.Style.Up
regulation of developmental process	156/26442	0.0574647	0.0766196	0.0223234	PassEdu10113	1	CP0_30.Style.Up
ubiquitin ligase complex	167/26442	0.0614022	0.0809064	0.0235724	PassEdu24675	1	CP0_30.Style.Up
molecular function activator activity	181/26442	0.0663922	0.0864642	0.0251916	PassEdu24675	1	CP0_30.Style.Up
plant organ development	203/26442	0.0741853	0.0955029	0.0278251	PassEdu10113	1	CP0_30.Style.Up
cell differentiation	223/26442	0.0812191	0.10337	0.0301171	PassEdu10113	1	CP0_30.Style.Up
protein-containing complex binding	231/26442	0.0840192	0.105427	0.0307165	PassEdu24675	1	CP0_30.Style.Up
proteasome-mediated ubiquitin-dependent protein catabolic process	233/26442	0.084718	0.105427	0.0307165	PassEdu24675	1	CP0_30.Style.Up
shoot system development	239/26442	0.0868115	0.106845	0.0311296	PassEdu10113	1	CP0_30.Style.Up
cellular developmental process	243/26442	0.0882048	0.10738	0.0312855	PassEdu10113	1	CP0_30.Style.Up
proteasomal protein catabolic process	265/26442	0.0958339	0.115413	0.0336259	PassEdu24675	1	CP0_30.Style.Up
defense response to other organism	298/26442	0.10717	0.126226	0.0367764	PassEdu22221	1	CP0_30.Style.Up
reproductive structure development	300/26442	0.107853	0.126226	0.0367764	PassEdu10113	1	CP0_30.Style.Up
reproductive system development	301/26442	0.108194	0.126226	0.0367764	PassEdu10113	1	CP0_30.Style.Up
lipid binding	331/26442	0.118377	0.136683	0.0398231	PassEdu22221	1	CP0_30.Style.Up
developmental process involved in reproduction	344/26442	0.122758	0.140295	0.0408753	PassEdu10113	1	CP0_30.Style.Up
response to external biotic stimulus	386/26442	0.136776	0.153189	0.0446322	PassEdu22221	1	CP0_30.Style.Up
response to other organism	386/26442	0.136776	0.153189	0.0446322	PassEdu22221	1	CP0_30.Style.Up
biological process involved in interspecies interaction between organisms	398/26442	0.140744	0.156073	0.0454723	PassEdu22221	1	CP0_30.Style.Up
ubiquitin-dependent protein catabolic process	437/26442	0.153527	0.166539	0.0485218	PassEdu24675	1	CP0_30.Style.Up
response to biotic stimulus	441/26442	0.154828	0.166539	0.0485218	PassEdu22221	1	CP0_30.Style.Up
positive regulation of cellular metabolic process	447/26442	0.156777	0.166539	0.0485218	PassEdu24675	1	CP0_30.Style.Up
reproductive process	447/26442	0.156777	0.166539	0.0485218	PassEdu10113	1	CP0_30.Style.Up
modification-dependent protein catabolic process	454/26442	0.159045	0.166539	0.0485218	PassEdu24675	1	CP0_30.Style.Up
reproduction	456/26442	0.159692	0.166539	0.0485218	PassEdu10113	1	CP0_30.Style.Up
modification-dependent macromolecule catabolic process	465/26442	0.162599	0.166539	0.0485218	PassEdu24675	1	CP0_30.Style.Up
positive regulation of macromolecule metabolic process	468/26442	0.163565	0.166539	0.0485218	PassEdu24675	1	CP0_30.Style.Up
positive regulation of nitrogen compound metabolic process	468/26442	0.163565	0.166539	0.0485218	PassEdu24675	1	CP0_30.Style.Up
positive regulation of metabolic process	482/26442	0.168064	0.169578	0.049407	PassEdu24675	1	CP0_30.Style.Up
positive regulation of cellular process	492/26442	0.171263	0.171263	0.0498981	PassEdu24675	1	CP0_30.Style.Up
carbon-oxygen lyase activity, acting on polysaccharides	39/26442	6.19047e-06	0.00921762	0.00813233	PassEdu10852/PassEdu10845/PassEdu13089/PassEdu17010/PassEdu28506/PassEdu19749/PassEdu19751	7	Unique_Sp_stigma_Up
pectin catabolic process	120/26442	7.54273e-05	0.0295452	0.0260665	PassEdu02750/PassEdu30688/PassEdu13089/PassEdu02744/PassEdu31531/PassEdu17010/PassEdu26573/PassEdu19749/PassEdu19751/PassEdu31530	10	Unique_Sp_stigma_Up
polysaccharide catabolic process	209/26442	0.000139142	0.0295452	0.0260665	PassEdu02750/PassEdu30688/PassEdu13089/PassEdu02744/PassEdu31531/PassEdu30717/PassEdu17010/PassEdu26573/PassEdu24257/PassEdu19749/PassEdu19751/PassEdu31530/PassEdu25945	13	Unique_Sp_stigma_Up
multi-multicellular organism process	44/26442	0.000144331	0.0295452	0.0260665	PassEdu23479/PassEdu31873/PassEdu21575/PassEdu28931/PassEdu00984/PassEdu02320	6	Unique_Sp_stigma_Up
pollination	44/26442	0.000144331	0.0295452	0.0260665	PassEdu23479/PassEdu31873/PassEdu21575/PassEdu28931/PassEdu00984/PassEdu02320	6	Unique_Sp_stigma_Up
peptidyl-tyrosine modification	159/26442	0.000178655	0.0295452	0.0260665	PassEdu31111/PassEdu04287/PassEdu04883/PassEdu00392/PassEdu12974/PassEdu00984/PassEdu23637/PassEdu28462/PassEdu07915/PassEdu02320/PassEdu27468	11	Unique_Sp_stigma_Up
peptidyl-tyrosine phosphorylation	159/26442	0.000178655	0.0295452	0.0260665	PassEdu31111/PassEdu04287/PassEdu04883/PassEdu00392/PassEdu12974/PassEdu00984/PassEdu23637/PassEdu28462/PassEdu07915/PassEdu02320/PassEdu27468	11	Unique_Sp_stigma_Up
cytoskeleton organization	248/26442	0.000215395	0.0295452	0.0260665	PassEdu10234/PassEdu31873/PassEdu05040/PassEdu23126/PassEdu26381/PassEdu30498/PassEdu30816/PassEdu00616/PassEdu25226/PassEdu02666/PassEdu22455/PassEdu15990/PassEdu05041/PassEdu22356	14	Unique_Sp_stigma_Up
chloroplast avoidance movement	17/26442	0.000220089	0.0295452	0.0260665	PassEdu21150/PassEdu21285/PassEdu29052/PassEdu04172	4	Unique_Sp_stigma_Up
chloroplast accumulation movement	18/26442	0.000278884	0.0295452	0.0260665	PassEdu21150/PassEdu21285/PassEdu29052/PassEdu04172	4	Unique_Sp_stigma_Up
carbohydrate catabolic process	350/26442	0.000286296	0.0295452	0.0260665	PassEdu02750/PassEdu30688/PassEdu05042/PassEdu23417/PassEdu13089/PassEdu02744/PassEdu31531/PassEdu30717/PassEdu17010/PassEdu26573/PassEdu24257/PassEdu19749/PassEdu19751/PassEdu28824/PassEdu31530/PassEdu25945/PassEdu31272	17	Unique_Sp_stigma_Up
active ion transmembrane transporter activity	227/26442	0.000312261	0.0295452	0.0260665	PassEdu02497/PassEdu03698/PassEdu30411/PassEdu21324/PassEdu02505/PassEdu18487/PassEdu28622/PassEdu28150/PassEdu24920/PassEdu27186/PassEdu03628/PassEdu04453/PassEdu17472	13	Unique_Sp_stigma_Up
chloroplast localization	19/26442	0.000348155	0.0295452	0.0260665	PassEdu21150/PassEdu21285/PassEdu29052/PassEdu04172	4	Unique_Sp_stigma_Up
chloroplast relocation	19/26442	0.000348155	0.0295452	0.0260665	PassEdu21150/PassEdu21285/PassEdu29052/PassEdu04172	4	Unique_Sp_stigma_Up
establishment of plastid localization	19/26442	0.000348155	0.0295452	0.0260665	PassEdu21150/PassEdu21285/PassEdu29052/PassEdu04172	4	Unique_Sp_stigma_Up
plastid localization	19/26442	0.000348155	0.0295452	0.0260665	PassEdu21150/PassEdu21285/PassEdu29052/PassEdu04172	4	Unique_Sp_stigma_Up
protein tyrosine kinase activity	172/26442	0.000352598	0.0295452	0.0260665	PassEdu31111/PassEdu04287/PassEdu04883/PassEdu00392/PassEdu12974/PassEdu00984/PassEdu23637/PassEdu28462/PassEdu07915/PassEdu02320/PassEdu27468	11	Unique_Sp_stigma_Up
calmodulin binding	145/26442	0.000357162	0.0295452	0.0260665	PassEdu08459/PassEdu02505/PassEdu00385/PassEdu05225/PassEdu28931/PassEdu10941/PassEdu15990/PassEdu01020/PassEdu14099/PassEdu05058	10	Unique_Sp_stigma_Up
cell morphogenesis involved in differentiation	53/26442	0.000408488	0.0306617	0.0270515	PassEdu16321/PassEdu23479/PassEdu31873/PassEdu00984/PassEdu05041/PassEdu02320	6	Unique_Sp_stigma_Up
[truncated: 257 more rows]
