# Supplementary material for: Deciphering the Transcriptomic Dynamics of Self-Incompatibility in Yellow Passion Fruit: Evidence of Modified Sporophytic Mechanism
Source: Plants (Basel). 2026 May 20;15(10):1564. doi: 10.3390/plants15101564 (PMC13210847; doi:10.3390/plants15101564)
Supplement: Supplementary file 1 [file plants-15-01564-s001.zip › Table S2.xlsx]

## Sheet: key genes
	Homolog	stigma-0h	SP-stigma-5min	SP-stigma-15min	SP-stigma-30min	CP-stigma-5min	CP-stigma-15min	CP-stigma-30min	CSP-stigma-5min	CSP-stigma-15min	CSP-stigma-30min	style-0h	SP-style-5min	SP-style-15min	SP-style-30min	CP-style-5min	CP-style-15min	CP-style-30min	CSP-style-5min	CSP-style-15min	CSP-style-30min
PassEdu03899	Q75W78	3.48518	5.43569	11.5839	14.0388	22.7085	10.4497	6.58697	12.7701	20.2903	20.635	9.57515	34.9476	44.4165	68.1564	34.6512	25.9489	21.8629	40.6206	27.0325	55.9161
PassEdu16930	Q9LZD3	8.05938	5.23059	6.12061	6.08141	5.31218	7.69134	6.42749	7.72527	9.1525	6.99632	14.4747	12.8651	13.0831	13.2178	11.0673	10.5709	14.9294	12.6552	16.778	14.558
PassEdu08529	O22993	37.7427	51.5769	39.4235	43.4185	27.6216	43.4051	36.9806	31.2299	24.3437	23.5979	66.3403	86.5271	62.8928	64.9142	49.2589	57.1682	53.5425	63.8146	50.1191	41.0484
PassEdu31424	A0A075FGI0	136.089	73.7356	92.1851	86.2909	89.436	71.7087	101.064	53.2351	122.885	74.7886	101.682	113.705	131.769	124.438	97.2798	89.0149	104.949	107.205	114.479	117.443
PassEdu08311	AT5G59700	5.18038	4.17007	4.65319	3.53681	3.21451	7.13823	3.08972	9.56268	10.0531	6.11374	14.1878	25.7339	26.0609	22.1348	28.252	17.4017	10.6959	33.0544	19.2192	18.5661
PassEdu00861	M4D8P0	13.3928	11.0892	19.987	17.9173	8.37407	30.1465	12.8273	31.0335	40.5575	31.9384	58.701	73.0749	120.575	103.225	119.944	52.6484	50.8792	122.653	91.2108	85.4314
PassEdu26767	A0A397YP37	15.1722	6.33082	10.5198	8.89614	8.0311	11.7386	7.69838	12.8858	18.8089	9.45803	35.9721	27.7276	34.6591	32.414	20.0698	20.0829	36.2461	30.9782	30.702	23.3321
PassEdu06349	Q39366	97.8827	6.83745	71.8863	112.368	97.475	73.6147	41.1802	59.9898	52.7765	48.9061	116.615	10.4852	69.4226	116.746	82.9407	82.032	101.997	62.731	100.799	63.7617
PassEdu04091	Q9FJD6	0.011351	9.50334	10.8421	10.7906	5.23869	2.82388	9.86196	21.8259	26.7828	36.0409	0.110089	0.0258295	0.194415	0.0955137	0.754508	1.13144	0.361216	0.261628	0.985593	2.92704
PassEdu10265		0.15205	4.35312	3.96396	3.94347	1.92972	1.1611	3.72707	8.50268	9.67002	14.7637	0.330812	0.187469	0.404091	0.34225	0.66504	0.512151	0.821934	0.396002	0.929464	1.71713

## Sheet: Chloroplast ROS production 
	stigma-0h	SP-stigma-5min	SP-stigma-15min	SP-stigma-30min	CP-stigma-5min	CP-stigma-15min	CP-stigma-30min	CSP-stigma-5min	CSP-stigma-15min	CSP-stigma-30min	style-0h	SP-style-5min	SP-style-15min	SP-style-30min	CP-style-5min	CP-style-15min	CP-style-30min	CSP-style-5min	CSP-style-15min	CSP-style-30min
PassEdu00128	361.752	459.916	682.315	428.705	656.97	642.357	525.799	423.56	449.71	486.82	353.614	501.14	632.441	421.722	382.923	676.882	280.641	515.884	487.289	439.061
PassEdu22761	2.30072	1.2212	2.14226	1.7506	1.31244	1.35043	0.906624	2.0941	1.91361	1.2612	2.85188	4.02526	3.74046	3.37718	1.17939	2.29239	5.65846	3.56428	2.43745	2.83431
PassEdu00127	0.707183	0.26549	0.464346	0.286164	0.33491	0.44334	0.47048	0.716578	0.731552	0.790332	1.22441	0.532054	0.808535	0.637401	0.29575	0.675677	3.06856	0.986484	1.09729	1.37809
PassEdu24497	55.9583	42.6034	53.3021	49.3082	50.589	44.3515	41.5417	54.4492	51.7782	40.3853	58.4416	70.9999	57.6389	64.635	43.8124	50.8252	55.6663	58.9297	55.8847	46.5165
PassEdu04459	10.0339	9.00458	10.0058	8.79133	17.8741	8.46818	6.8892	12.907	10.2223	9.89015	16.4834	22.2953	15.8546	16.2294	15.1533	12.5142	17.2102	14.9419	17.7304	18.2216
PassEdu15664	103.302	165.344	99.2112	195.797	182.412	113.768	163.4	109.948	117.922	81.1182	159.461	309.814	117.288	227.573	212.358	106.87	187.651	181.675	150.672	126.298
PassEdu12408	4.07164	8.10835	5.76902	9.01054	11.4223	8.50589	8.17649	10.6648	7.81888	7.85848	8.26469	15.4986	9.33405	12.714	15.522	7.77133	10.6757	14.032	15.442	15.0806
PassEdu27751	47.2717	72.9875	62.7454	52.5024	60.8325	70.8117	66.2134	52.0166	49.8401	54.3147	63.5008	107.002	86.75	71.8778	88.7692	64.4916	62.1331	61.2253	62.5468	81.7818
PassEdu06577	12.035	14.7244	9.56087	6.48401	9.09918	10.544	11.9716	18.3908	13.7816	12.8264	12.7877	34.6213	14.3231	11.9732	9.25157	14.8058	15.2608	22.2063	13.81	18.225
PassEdu23651	85.4657	214.686	193.169	229.979	130.458	189.735	247.017	104.793	69.6111	172.364	20.9046	35.4601	29.8061	13.231	39.0629	76.6696	17.77	15.2432	20.6181	59.8023
PassEdu17959	145.807	135.283	152.214	141.042	146.628	133.008	132.389	138.756	129.702	109.667	113	131.959	111.444	107.496	90.5138	128.916	107.779	100.487	102.206	115.309
PassEdu26192	41.9209	29.5069	34.255	36.7757	33.7053	35.3671	33.3447	34.5502	29.3557	21.1242	60.7034	55.8109	49.4731	53.4439	43.6837	46.776	60.0271	55.3521	52.2045	36.8932
PassEdu17960	21.4168	11.9914	11.3453	12.6211	18.6266	15.9305	10.6283	22.4793	26.8514	13.3345	22.7821	18.5183	16.8917	18.3703	18.2788	16.7178	22.2328	17.542	22.828	17.9473
PassEdu22570	5.72712	4.74032	9.34125	16.6778	11.3187	2.8942	3.7488	5.12142	4.65474	3.03208	6.18203	18.2327	10.5369	26.3112	7.31339	6.71461	10.0389	5.40732	4.73968	13.883
PassEdu08234	22.7296	22.8302	26.9294	29.5711	21.4652	22.6542	15.3767	44.6999	23.7456	21.8732	52.6467	103.781	66.6683	83.3294	50.5191	50.7512	34.5794	83.4089	48.1166	53.7483
PassEdu01749	5.98583	10.3789	7.57348	14.3678	6.88443	2.63111	6.86532	1.74796	10.1304	1.64041	0.359605	1.22367	0.536164	0.529728	0.443548	1.41312	0.366637	0.512055	0.404172	0.847537
PassEdu04300	268.926	290.661	267.26	317.308	509.078	219.012	253.037	229.063	193.123	186.644	262.513	329.196	267.756	290.767	202.52	221.105	338.844	255.743	231.642	213.267
PassEdu08992	13.8658	17.0222	17.2022	14.4247	26.5084	16.1002	16.2165	13.32	13.7292	12.5363	12.0727	17.6033	15.2959	16.0588	14.7467	15.6599	13.1837	13.3479	14.4251	14.6482
PassEdu31883	31.351	17.5359	25.871	21.6854	24.7316	14.6002	15.7606	26.3888	30.1266	20.3735	36.3825	30.348	32.7837	31.8171	27.9186	20.9318	26.5766	30.4202	29.6831	18.5403
PassEdu11353	2.11356	0.575248	1.23334	1.0012	3.15082	2.21683	0.722776	5.56438	2.39806	2.1751	8.48193	2.16801	4.15446	3.74203	5.25039	3.11699	18.611	7.41411	9.9674	5.54057
PassEdu22060	33.2175	20.6544	19.8639	19.8585	17.8334	21.0331	20.0516	15.7393	23.7771	19.3344	26.7058	11.6747	15.8729	15.6662	12.2907	16.2634	47.1563	17.3429	32.4055	21.4583
PassEdu25745	133.114	173.944	161.392	160.012	139.438	157.005	190.481	138.215	105.082	113.787	64.9888	87.7544	69.7868	74.9818	59.3071	126.891	68.8354	76.8765	74.0176	67.4667
PassEdu20293	17.0995	10.9253	20.6011	9.53472	16.6283	13.9395	12.8032	23.9423	21.9302	13.494	17.9298	17.628	20.2957	13.2692	12.05	17.2063	16.7086	22.3912	18.4905	15.7884
PassEdu04072	15.6322	9.47664	11.4431	10.4333	11.2119	12.2945	10.7881	9.22488	9.34743	6.7289	15.0545	14.8033	13.7256	15.2352	12.4191	13.9007	14.0385	12.1243	10.1801	11.447
PassEdu01971	9.96553	6.6773	10.8512	9.32598	6.63047	7.45139	6.68834	12.7034	10.4848	6.67267	12.824	20.3232	20.328	17.0423	8.47839	12.7896	16.2451	18.3236	15.1541	17.1221
PassEdu02174	45.0385	28.4063	40.0181	37.1033	44.0598	21.6552	26.5656	47.4741	38.5597	25.6668	41.71	74.6976	62.9737	63.3587	44.2697	37.7727	66.4874	57.6907	63.4577	73.8261
PassEdu25746	7.7e-05	5.66666666666667e-06	0.000264333	0.000495	0.001237	0.000689667	9.66666666666667e-05	0.000349667	0.000353667	4.46666666666667e-05	0.000459667	0.0010675	0.000188333	0.000628667	0.000987	0.000984333	0.00246633	0.000975333	0.001116	0.00106267
PassEdu25916	6.95303	9.80023	8.09732	9.32822	3.5701	10.7087	9.71051	5.88029	4.0888	6.9191	11.7897	12.7014	12.7034	10.9978	5.33528	11.6627	14.832	9.68206	10.8541	6.10397
PassEdu29257	24.6809	13.6276	17.8081	22.6108	13.4228	17.3239	24.3081	27.7339	25.0694	22.5957	23.888	16.8642	27.7739	21.845	26.3308	19.8563	36.8092	30.0607	25.2424	25.5736

## Sheet: Rboh
	stigma-0h	SP-stigma-5min	SP-stigma-15min	SP-stigma-30min	CP-stigma-5min	CP-stigma-15min	CP-stigma-30min	CSP-stigma-5min	CSP-stigma-15min	CSP-stigma-30min	style-0h	SP-style-5min	SP-style-15min	SP-style-30min	CP-style-5min	CP-style-15min	CP-style-30min	CSP-style-5min	CSP-style-15min	CSP-style-30min
PassEdu30662	0.014161	0	0.0212373	0.0771123	0	0	0.000485	0	0	0.00779867	0	0	0.027737	0.0113	0.0118323	0.0135383	0.00651967	0.012032	0.0103763	0.00564933
PassEdu02758	0.0838147	0.0121623	0.043328	0.08186	0.0321805	0.0821227	0.0595363	0.159963	0.207073	0.183353	0.394129	0.38858	0.405052	1.31825	0.744945	0.44105	0.189675	0.350822	0.270662	0.415115
PassEdu25070	0.0403963	0.00238933	0.00558167	0.012171	0.661976	0.012094	0.0286557	0	0	0.0129943	0.00999767	0.0074395	0	0.00288433	0.0321447	0	0.00475567	0.0155687	0.011276	0.038708
PassEdu12263	4.03426	4.10295	5.31355	5.89793	3.87514	2.60937	5.35043	3.97072	5.18511	4.747	3.36237	1.66983	3.60751	3.34591	3.56408	3.11288	5.02056	4.11372	4.17198	9.09623
PassEdu18055	96.5367	133.449	109.069	118.288	72.7957	155.534	116.522	152.73	105.753	131.995	122.314	95.0107	147.659	118.687	240.7	111.783	82.0337	125.447	129.548	164.308
PassEdu17253	0.162711	0.162394	0.233456	0.211957	0.729695	0.695742	0.256752	0.411677	0.45569	1.72247	1.16297	1.17602	2.49076	1.2854	1.79238	2.35337	1.02541	1.67609	2.80061	2.70272
PassEdu04091	0.011351	9.50334	10.8421	10.7906	5.23869	2.82388	9.86196	21.8259	26.7828	36.0409	0.110089	0.0258295	0.194415	0.0955137	0.754508	1.13144	0.361216	0.261628	0.985593	2.92704
PassEdu00364	49.931	38.8739	36.9201	49.4507	42.4923	98.0839	47.7076	72.9697	57.5537	79.1255	131.983	48.6688	65.67	72.58	109.004	65.4335	127.424	58.1303	78.0983	74.4043

## Sheet: Table S2
Table S2. The expression profile of self-incompatibility (SI) associated genes
Funciton	Gene ID	stigma-0h	SP-stigma-5min	SP-stigma-15min	SP-stigma-30min	CP-stigma-5min	CP-stigma-15min	CP-stigma-30min	CSP-stigma-5min	CSP-stigma-15min	CSP-stigma-30min	style-0h	SP-style-5min	SP-style-15min	SP-style-30min	CP-style-5min	CP-style-15min	CP-style-30min	CSP-style-5min	CSP-style-15min	CSP-style-30min
Auxin Related	PassEdu08306	0.168364	0.0455647	0.0649983	4.11904	0.178754	0.266522	0.115611	0.115283	0.203597	0.134467	0.862525	0.725542	1.21319	31.9355	1.42562	0.299044	0.400916	0.895471	0.551205	1.31476
	PassEdu10877	5.45413	13.3367	12.5388	11.6999	26.8949	13.8698	11.4296	25.7905	14.9839	16.2775	8.48882	30.216	24.0319	24.3107	51.8568	25.8711	10.7934	27.2674	12.2133	26.5059
	PassEdu31921	8.00259	18.756	9.51109	11.065	6.99336	17.2725	9.04079	14.1331	6.28286	2.81169	32.2074	57.3133	31.3418	49.669	45.8982	24.7633	12.2004	27.2291	10.2236	5.26421
	PassEdu20759	3.98576	9.30864	16.8649	13.1769	39.3914	7.51897	9.18428	16.6693	23.3763	23.5397	8.90591	14.5367	27.2343	36.8547	28.1395	17.5132	9.1237	8.20517	6.78532	18.6889
	PassEdu22478	111.115	66.5547	52.0509	81.8724	77.6954	50.702	61.1765	68.411	128.622	33.062	96.3161	188.071	129.722	195.546	165.493	71.2647	80.2804	137.541	84.89	66.6802
	PassEdu23601	2.30609	4.54421	4.18267	7.60837	2.31823	8.91692	3.88134	3.65656	3.52295	3.22036	7.35782	20.9744	27.6817	51.5203	20.2997	14.4401	9.12833	11.1525	3.94419	14.8571
	PassEdu13579	6.36431	10.5012	11.1197	13.91	7.07309	12.9274	12.3302	12.3199	8.06329	12.5676	6.50532	16.3895	9.48582	19.0454	10.6436	17.2736	5.67635	3.39804	5.01385	10.0346
	PassEdu00784	2.58545	3.81342	4.65639	5.74543	5.47734	5.29952	3.01197	9.28303	6.16603	5.52579	7.9307	12.7166	9.27693	12.554	13.8379	8.1938	6.41628	12.2082	7.41506	8.99697
	PassEdu20757	2.13386	3.27973	7.5975	7.02428	9.78003	3.57595	2.28869	2.55179	6.74604	2.1501	7.1141	25.2727	22.0187	32.2575	16.8664	11.032	7.52189	13.0142	8.43782	12.3709
	PassEdu31287	22.1895	22.3145	26.4672	30.8812	26.9719	22.3934	29.8334	32.2905	20.4599	22.8683	18.0464	24.8217	25.9606	38.5492	22.8981	25.3555	17.0107	23.2577	16.9995	25.4603
	PassEdu26701	21.2418	27.5625	31.8162	27.8924	25.3821	19.9019	23.8515	29.9704	48.0906	43.9075	16.3455	33.4196	37.476	33.1399	27.1492	21.5009	16.8182	37.3301	37.7866	24.7445
	PassEdu16796	1.59748	1.44253	1.61552	1.50302	0.802921	1.59826	0.857778	2.12369	2.36559	1.56115	2.20745	4.13977	3.63584	3.62817	3.35781	2.91412	1.67238	3.70076	3.56894	3.50679
	PassEdu23098	31.83	31.9649	44.0983	51.9128	28.2597	37.7685	36.5408	35.432	36.1155	33.6499	31.0841	37.9091	49.9322	56.4771	42.0127	48.0181	24.9423	54.571	33.3091	32.8581
	PassEdu09764	2.57928	0.825761	1.34628	1.41282	0.459487	1.17618	0.365043	1.7754	0.847032	0.686259	3.70283	4.6663	3.67971	9.46869	1.81712	1.70757	1.1402	4.26662	2.9536	3.24499
	PassEdu16094	1.21069	2.44441	2.87567	1.66844	3.27969	5.42268	0.6013	4.4918	2.17862	0.972224	27.1248	150.924	74.0385	109.99	53.2071	32.4731	18.8665	41.3671	24.3657	40.6643
	PassEdu30955	0.578551	0.721625	0.755012	0.491492	3.69801	0.487659	0.63906	1.10698	1.1955	0.988515	0.550899	1.78207	3.71766	6.81725	3.74917	0.813733	1.20382	1.95855	0.824084	3.6003
	PassEdu07967	1.08343	1.01196	1.34833	2.31824	2.15051	1.82381	0.937704	2.74642	1.81438	1.83581	2.25729	3.05065	2.23699	4.1752	2.38912	3.03529	1.89237	2.85974	1.91076	3.9653
	PassEdu17064	1.57141	1.54066	2.45791	1.97854	1.23928	2.19316	3.2388	8.00456	3.84117	11.8233	1.62936	1.64666	1.00716	3.62088	8.17342	3.499	1.59505	1.82414	0.95987	6.12561
	PassEdu15584	33.6908	54.377	61.1094	53.5438	479.227	112.579	47.7638	112.877	68.2073	72.4089	60.7404	166.15	174.696	118.107	187.562	161.123	55.4995	196.327	137.785	198.124
	PassEdu13833	5.3061	5.89195	4.87367	4.08615	1.86984	8.62025	2.59013	16.0932	6.13195	2.37295	15.9769	53.1534	38.3845	39.1404	34.5044	21.2342	8.53059	35.4882	18.9877	15.8852
	PassEdu30656	1.56292	0.927726	1.261	1.02282	1.24268	1.5586	0.717299	0.801404	1.51587	1.12278	6.18438	6.8471	5.36758	7.02128	5.88213	3.14359	3.73055	3.88647	4.69766	3.70081
	PassEdu20158	97.7556	211.299	150.304	198.569	236.906	140.193	190.681	85.0436	79.9572	71.99	107.647	160.47	92.303	233.611	134.761	126.181	81.8022	157.836	69.3471	51.105
	PassEdu20159	13.3918	22.9276	24.5608	25.2282	21.2896	52.324	24.3605	29.8428	17.9974	29.6281	43.0669	69.3938	70.9461	67.2558	70.1601	65.7938	36.2196	77.8698	61.8391	82.236
	PassEdu11284	36.8013	61.1687	54.3893	46.8035	49.6855	40.4831	57.9773	21.1834	20.5687	22.7477	1.86956	2.33549	1.48992	3.82031	1.23334	19.0354	1.46807	0.872549	0.905582	1.51158
	PassEdu28524	1.72518	2.26937	1.26974	1.99701	1.63861	2.756	1.62387	1.95556	1.8756	1.44663	5.68872	9.69491	9.71722	14.0841	6.5566	4.31505	6.62135	9.45226	6.8672	5.20552
	PassEdu24239	6.42096	6.15291	8.0669	9.01579	4.58868	6.36004	5.80643	6.21951	7.45979	5.00847	11.337	24.2535	18.0459	19.8512	7.45315	10.0329	10.0601	8.34829	8.59554	8.79174
	PassEdu05609	0.481024	0.756615	0.92707	1.16952	0.451477	0.902299	1.1701	1.59766	2.44024	1.88608	0.842368	1.55011	1.51879	1.47364	0.97338	1.21648	0.681463	1.44481	2.07448	2.85956
	PassEdu17795	0.348137	1.18808	1.07239	1.68906	1.19641	1.35513	1.48386	1.69085	3.16689	1.47121	2.76877	8.57706	6.39113	3.77423	12.2606	2.77402	0.881855	5.79593	1.60589	1.27449
	PassEdu26459	0.477366	0.186147	0.267554	0.139468	0.031513	0.659664	0	0.133594	0.0673143	0.0942027	4.40083	29.8549	22.8352	19.4475	5.31507	7.68999	2.88141	14.7703	1.64763	20.6086
	PassEdu30665	0.73646	1.24013	1.12982	0.626954	28.7862	0.915453	1.70337	0.63492	4.15604	3.82144	0.38379	1.1124	2.41398	1.33914	10.0091	1.77736	0.517914	1.82044	0.696958	6.94126
	PassEdu31362	0.775063	0.512696	0.631058	0.398959	0.123741	2.02592	0.193202	0.895506	1.74959	0	19.6013	39.0007	20.1208	29.6721	17.5421	12.9847	9.3516	18.2942	8.12359	6.48821
	PassEdu16005	13.0606	5.92832	10.3149	9.8962	5.69807	6.91926	4.96934	13.6031	12.5059	5.04107	27.9787	30.175	26.8617	41.6963	16.3215	18.0576	21.7296	22.2431	18.9853	16.4885
Pectin related	PassEdu31532	0	25.6363	24.9777	27.9771	11.0764	6.62302	23.2577	47.9099	64.5611	89.0943	0.134125	0.14832	0.471609	0.093294	1.9592	2.61847	1.18388	0.639924	2.23113	7.08975
	PassEdu02749	0.010514	9.56745	5.22581	8.14855	2.51153	1.53642	5.72627	16.9959	14.8869	23.4939	0.181762	0.0517565	0.109386	0.037535	0.411842	0.709271	1.37594	0.140295	7.26749	2.50399
	PassEdu19465	1.55567	56.3183	58.0767	60.7394	26.5315	23.7595	49.5146	123.321	144.914	195.826	17.2858	16.6402	18.5004	14.4884	23.7624	20.5664	15.3539	23.7582	25.7571	33.9851
	PassEdu04568	18.3499	244.332	278.204	303.107	150.579	86.7907	251.091	524.323	659.439	900.264	28.8064	21.3533	24.2328	22.6979	35.3976	43.882	46.3713	27.5331	48.5431	91.7004
	PassEdu02754	0	1.90871	1.87913	1.89368	1.29276	0.951776	2.23878	8.67916	5.81297	7.12626	0.0823417	0.015901	0.0944827	0	0.0830103	0.426483	0.92953	0.0903733	8.88634	0.582984
	PassEdu02750	0.012229	4.45137	4.08531	4.93033	1.48461	1.01386	3.58248	9.50442	9.35845	14.6656	0.069622	0.0287725	0.107546	0.0559437	0.239743	0.489693	0.346911	0.159922	1.2468	1.43809
	PassEdu31533	0.360361	366.291	399.94	407.829	186.405	103.512	356.84	735.552	949.612	1314.09	3.29252	0.905648	6.33683	1.68289	24.558	40.5353	15.5862	9.38507	33.6551	101.721
	PassEdu30688	21.9277	150.027	154.084	169.209	85.0463	75.7514	157.085	299.447	374.187	507.387	40.1397	14.0673	46.2188	42.1689	55.8584	43.9438	45.9779	44.8694	57.795	66.771
	PassEdu25053	0.115179	140.988	156.767	156.216	73.1808	39.6128	129.751	273.999	371.432	511.125	1.40401	0.250854	2.98046	0.748949	9.74144	16.569	6.33289	3.57375	13.3096	42.8442
	PassEdu26572	0.380717	455.139	506.355	535.342	252.102	137.71	471.748	918.48	1180.64	1657.7	4.92727	0.997491	8.83148	1.81667	30.7913	54.5454	22.6869	11.9579	42.3478	132.483
	PassEdu02744	0.0308657	2.46263	4.93352	1.15905	0.913475	0.593329	1.75859	7.77991	4.87871	12.842	0.140404	0	0.201347	0.011461	0.068156	0.180875	0.776706	0.150194	7.35894	1.75369
	PassEdu31531	0.052413	39.045	25.8802	19.5641	10.402	6.31463	22.8351	70.3172	94.0215	133.711	0.778131	0.130522	0.996537	0.182713	1.85264	3.61832	3.53955	1.18975	9.44343	16.7292
	PassEdu13246	0.248506	294.126	333.691	335.767	133.516	78.4431	249.933	754.592	815.096	1095.07	3.01092	1.44821	5.74832	1.2551	22.9041	32.0639	11.7055	9.43186	29.9064	89.9843
	PassEdu17010	0.0405137	15.2024	13.7309	8.57276	11.7247	4.05926	9.49278	50.5939	48.2956	52.1769	0.429558	0.235071	0.504501	0.0606103	1.64227	2.3322	2.13283	0.710553	4.28755	9.61145
	PassEdu26573	0.176046	2.95123	1.85852	1.18059	1.10959	0.763226	1.18896	4.90531	4.85226	5.60398	0.0743703	0.03795	0.113618	0.0295353	0.445801	0.224099	0.440191	0.0948923	0.789233	0.874911
	PassEdu23239	0.38094	423.463	474.726	492.19	231.523	134.358	444.202	975.13	1156.07	1577.99	4.60338	1.65363	8.91666	1.63329	29.2496	52.187	22.8474	11.8353	45.015	128.347
	PassEdu19749	0.360862	544.374	571.035	589.556	269.115	157.973	521.623	1154.23	1284.39	1855.54	5.19641	2.07708	9.52196	2.1319	35.6827	64.4571	23.9247	14.238	51.9347	145.01
	PassEdu19751	0.52091	533.155	587.28	597.46	258.598	151.09	495.583	1193.71	1304.44	1851.89	5.19013	1.84721	10.1163	2.03899	35.4832	61.2451	24.6327	14.9439	51.408	155.058
	PassEdu31530	0.148162	123.856	134.869	137.732	68.3277	38.372	132.855	271.488	345.287	488.762	1.50509	0.446346	2.71934	0.640018	8.66469	15.4913	8.40065	3.66628	16.7226	40.8971
	PassEdu23161	3.9554	8.61597	6.49687	6.9482	3.74534	5.02976	7.25238	5.81352	8.46733	10.3224	5.5045	5.63936	6.03347	6.18742	5.93628	5.45431	4.72786	5.77005	6.58867	5.13428
	PassEdu17447	4.54299	15.3991	6.467	8.33497	4.50165	60.9844	4.12563	29.5665	24.2924	10.5428	265.378	162.508	152.937	207.103	185.386	94.8882	175.577	274.421	220.902	47.4532
	PassEdu22838	0.227459	0.726275	2.5215	2.31583	4.63415	3.57185	9.16713	1.32086	4.70466	6.66359	0.19987	0.141893	0.0858213	0.114234	0.414883	1.24649	0.518687	0.09076	0.256896	0.433591
	PassEdu00342	1.06108	1.95995	2.50657	1.90235	1.93029	1.47435	3.74773	6.8156	5.60569	6.37575	1.25493	0.873321	1.03289	1.12782	1.45251	1.13797	2.75035	1.04448	3.27978	1.56083
	PassEdu08113	0.015951	12.5529	18.4854	27.4823	13.6389	8.63807	28.0725	34.2146	36.4073	60.7622	0.13745	0.111564	0.386433	0.0867547	0.959836	3.5216	1.3033	0.405263	1.80005	4.62578
	PassEdu10550	0.718406	171.574	194.941	203.953	99.0977	55.729	177.402	416.27	455.38	639.096	2.04248	0.762983	3.74239	0.682451	13.6807	23.8164	9.44041	5.33522	17.5794	53.3305
	PassEdu08061	5.40318	21.8914	18.0284	14.8807	6.90814	6.97587	17.2673	32.608	31.8348	44.0486	0.427804	0.135974	0.471814	0.194073	0.848106	3.96759	1.06104	0.733601	2.25532	4.14639
	PassEdu25926	4.19857	7.71958	7.55345	7.65093	5.24974	4.84812	7.09179	12.0085	17.3762	19.19	9.86664	3.92609	6.93024	6.03061	6.5667	4.60703	12.4906	6.99939	9.5849	6.91099
	PassEdu10522	0	0.486651	1.04984	0.733394	0.287799	0.172083	0.769883	1.9176	1.92236	2.17551	0.0153987	0.0192725	0.0182277	0	0.0170223	0.112778	0	0.0144197	0.0212687	0.0660833
Calcium related	PassEdu22231	0.0333737	51.3704	60.1563	54.9891	28.5069	17.1648	50.3203	138.857	136.769	190.687	0.462012	0.365849	1.16906	0.247593	3.76506	6.80644	2.32102	1.77668	4.73689	15.1978
	PassEdu00316	0.0105907	11.199	9.4119	7.49548	4.45	2.24099	5.50037	33.96	30.3241	32.5273	0.0857813	0.0968075	0.180546	0.0391927	0.918373	0.810409	0.508092	0.461752	1.32567	3.82365
	PassEdu19010	0.397247	11.8455	13.7799	12.5168	8.41139	3.98686	11.3558	32.2875	31.0299	40.8953	0.837828	0.33346	0.644783	0.508856	2.04527	1.65952	1.5122	0.91805	1.67119	5.22402
	PassEdu09358	0.0801577	16.2405	17.4393	16.7324	6.8971	4.60932	15.2153	40.9281	40.6223	54.8001	0.370755	0.029422	0.332185	0.101236	1.00121	1.58867	0.640194	0.531619	2.00301	4.79658
	PassEdu20929	1.11633	13.0049	13.0291	13.8789	6.40978	5.74403	13.0991	29.9893	30.0176	39.4983	0.521931	0.832334	0.753072	0.800748	2.14382	2.70557	1.05772	0.764393	1.71306	4.95418
	PassEdu03617	1.99887	148.197	167.283	119.593	90.2507	51.6979	132.682	410.39	397.826	500.838	3.07667	5.68704	5.07554	4.16421	13.5093	23.2995	8.53457	7.49353	16.4971	46.4601
	PassEdu13471	0.307798	14.2807	9.02834	12.0366	4.53054	3.00224	10.0877	25.2182	29.3898	38.039	1.14458	0.750112	0.627769	0.474721	0.399798	1.83178	1.95659	0.621692	3.97558	4.83582
	PassEdu00847	43.5878	203.457	234.673	271.082	117.162	71.2603	194.7	552.341	560.893	705.404	34.4979	21.2963	22.4103	36.0887	41.241	43.1586	32.2395	37.2697	52.9929	74.815
	PassEdu19606	1.73146	6.56467	4.87762	5.83878	4.13074	4.79478	5.55568	10.088	9.73305	11.9679	3.20074	2.37331	2.32405	2.30548	3.76691	3.06935	3.12501	2.52855	3.65673	3.1909
	PassEdu16552	1.15152	6.40937	7.55423	10.8408	6.15039	5.99521	5.80882	26.6165	29.686	24.1876	10.4358	25.7985	21.5988	12.1735	18.6526	10.5667	6.43436	27.7533	17.7772	9.27269
	PassEdu13939	23.7611	51.0926	41.5747	19.8576	27.9788	125.25	60.3872	77.9433	43.67	67.8375	86.8273	199.315	174.447	153.559	148.355	164.569	50.7399	150.641	74.0944	136.979
	PassEdu22988	1.4359	5.85991	5.03135	3.38903	2.77535	1.65854	4.35567	12.6467	8.65517	12.8394	2.25508	0.86227	0.914266	0.797698	1.5473	1.3993	2.19187	0.749979	6.22317	1.69338
	PassEdu08687	0.978796	4.03716	5.17991	3.00631	51.5885	7.58402	3.68316	31.0247	47.4867	33.553	2.06617	70.8622	43.7004	5.77431	22.1098	16.0241	2.79246	82.6468	54.997	23.8964
	PassEdu25143	2.30924	4.82459	6.88186	5.89625	11.8939	3.78383	6.12343	9.78044	11.49	14.5609	4.15206	3.05188	4.40244	4.57424	5.44808	4.38215	5.21902	3.51016	4.51312	5.74899
	PassEdu04966	21.2424	37.5377	28.7601	29.8154	99.5987	35.4	22.2167	67.6067	47.6583	37.1136	43.1837	41.8947	43.1302	30.0568	83.2064	37.4537	62.4702	53.2074	52.183	52.6661
	PassEdu13126	0.068016	0.552586	0.639456	0.545398	0.174179	0.20371	0.58042	0.888016	1.07387	1.66474	0.060066	0.0806715	0.139974	0.065381	0.0851477	0.116402	0.15887	0.12686	0.238106	0.290208
