# Supplementary material for: Deciphering the Transcriptomic Dynamics of Self-Incompatibility in Yellow Passion Fruit: Evidence of Modified Sporophytic Mechanism
Source: Plants (Basel). 2026 May 20;15(10):1564. doi: 10.3390/plants15101564 (PMC13210847; doi:10.3390/plants15101564)
Supplement: Supplementary file 1 [file plants-15-01564-s001.zip › Table S3.xlsx]

## Sheet: Table S3
Table S3. The candidate transcription factors (TFs) involved in SI response
Gene ID	stigma-0h	SP-stigma-5min	SP-stigma-15min	SP-stigma-30min	CP-stigma-5min	CP-stigma-15min	CP-stigma-30min	CSP-stigma-5min	CSP-stigma-15min	CSP-stigma-30min	style-0h	SP-style-5min	SP-style-15min	SP-style-30min	CP-style-5min	CP-style-15min	CP-style-30min	CSP-style-5min	CSP-style-15min	CSP-style-30min
PassEdu00029	0.018672	1.10128	1.04353	1.32458	0.449682	0.542844	0.702304	2.72188	2.94982	4.86478	0.088296	1.98172	2.50952	0.423754	0.559939	0.960847	0.604755	1.51411	1.59113	1.78554
PassEdu00402	0.036668	0.217088	0.222007	0.573917	0.177903	0.194821	0.23233	0.539095	0.850562	0.760757	0.287836	0.22282	0.494989	0.633084	0.886854	0.164203	0.528125	0.196	0.673902	0.8704
PassEdu00813	15.806	34.1067	30.2413	35.9936	23.4229	29.4014	43.3038	19.6735	37.0135	31.1666	11.0688	26.1843	30.1891	13.3431	26.3798	32.3315	12.6892	40.7043	32.5173	30.0932
PassEdu00993	0.283712	0.979418	0.361545	0.498446	0.951707	1.5777	0.554683	0.875607	0.888637	0.863822	0.559928	2.44059	1.85397	1.85803	3.53908	1.73846	0.726262	2.20799	1.26616	2.29344
PassEdu01220	0.169892	0.896954	0.688612	0.87144	0.973152	0.271694	0.389691	1.22298	1.32212	1.825	0.375676	0.406488	0.406796	0.244058	0.676024	0.312268	0.932605	0.723331	0.646616	0.673215
PassEdu01674	1.45712	3.27413	1.52818	1.22845	1.22893	1.76213	1.75632	2.80488	2.13931	1.8584	1.33706	2.14647	1.17562	1.16675	1.85602	2.33105	2.67165	1.10661	1.0515	1.51525
PassEdu02629	0.174928	1.21036	1.3025	1.25393	1.35672	2.53401	3.75958	3.62187	8.92327	9.63137	0.023755	44.8434	23.3315	0.873432	8.1545	5.89896	1.8618	34.8028	30.1294	3.91734
PassEdu02730	3.87667	9.95062	5.48098	7.27338	7.21381	10.8985	8.4232	4.73854	4.49041	4.31957	4.08652	8.45889	4.97848	8.47748	6.9655	11.5235	3.50757	5.5318	2.57514	4.87626
PassEdu03236	1.02734	3.90388	2.23069	1.76375	1.97573	4.55147	3.15259	4.81123	2.17044	2.96976	1.9362	3.19644	2.36055	1.76253	2.35296	5.44103	2.07871	2.82722	2.0009	4.45564
PassEdu04078	0.14967	4.05458	4.63532	5.32471	1.94637	1.44581	3.85203	12.4369	10.9117	15.5247	0.673027	0.257719	0.265961	0.103384	0.636368	0.621221	1.0053	0.29019	1.48491	1.85242
PassEdu05037	1.54768	8.1044	2.8902	1.15731	10.3343	1.7291	1.53106	3.48417	6.09248	1.07057	2.78468	1.51352	1.01486	0.521958	2.0996	1.11174	5.08301	1.51818	5.67858	0.7237
PassEdu05702	0.663189	1.46998	1.32645	0.9721	1.76514	1.27266	1.23177	1.67933	1.2797	1.61296	1.20498	2.36823	1.69449	1.56378	1.89651	1.85898	1.44308	1.69266	1.83447	1.67373
PassEdu05785	1.68556	5.10414	3.65267	4.20058	2.59772	2.79849	5.38684	2.28842	2.14225	4.63847	1.35749	10.6119	4.42599	4.58849	2.75868	3.42032	2.76243	2.49722	2.31428	3.8877
PassEdu06047	7.10499	25.6165	15.1546	11.5696	14.7789	23.3137	25.7904	6.12819	6.02139	16.3637	2.25961	0.777986	0.986499	0.788898	1.61331	8.30263	3.15169	2.16349	2.27427	3.60623
PassEdu06134	0	0.48787	0.438697	0.349564	0.253814	0.182304	0.329627	1.50057	0.908357	1.69222	0.0324173	0	0	0.016865	0.0153723	0.091978	0.408736	0.0196113	0.658054	0.086324
PassEdu06136	0	0.671536	1.03292	0.920462	0.361552	0.165846	0.474629	2.44609	2.45124	3.56292	0.022932	0	0.0605603	0	0.0724017	0.069337	0	0	0.329227	0.303062
PassEdu06176	5.42266	10.0982	7.94662	8.74381	7.69814	9.06572	11.1851	10.9279	9.10018	12.0608	4.49165	4.9979	4.233	4.66491	4.51636	6.02752	5.38173	5.64822	5.99502	8.33356
PassEdu06439	1.31404	2.63246	2.57297	2.37893	3.04643	4.2016	3.31387	2.30976	1.94283	3.00537	4.26549	3.85457	5.53524	3.85015	4.74988	4.80143	5.47619	6.61045	5.2301	3.62941
PassEdu08762	3.30161	10.3829	6.27058	5.52233	10.8675	10.2249	11.365	7.83931	2.15215	1.62737	6.3027	5.19253	5.81028	3.07136	5.77568	7.43058	3.986	4.33366	1.83343	2.26411
PassEdu09263	6.48888	15.8427	18.1645	17.1752	9.76451	14.2562	14.7216	33.4642	36.4376	44.1119	17.034	29.5521	33.3879	18.6169	20.6123	16.3752	18.5892	36.753	41.4994	20.4247
PassEdu09410	2.48495	6.60331	4.63717	5.12158	3.70503	3.29244	5.39735	4.87991	7.11398	6.53782	2.42956	4.63236	1.99353	2.03572	2.56065	2.89704	1.8449	2.20939	2.26538	1.68326
PassEdu09947	1.08937	1.90963	1.64417	1.45989	1.64266	1.62481	1.92922	1.05418	1.07786	1.48236	1.10031	1.58034	1.35625	1.14103	1.56956	1.43209	1.17612	1.24981	0.906903	0.962367
PassEdu10071	0	0.58599	0.595462	0.60046	0.175065	0.179781	0.514155	1.25975	1.33861	1.79984	0	0	0	0	0.038187	0.0271463	0.0235237	0	0.066846	0.102526
PassEdu10360	0.823773	7.44423	6.00564	4.18097	8.21406	3.18511	5.7932	1.01439	0.861197	5.5089	1.27353	0.633854	1.06638	0.940912	1.37349	2.25386	0.999858	0.493027	0.783882	4.33171
PassEdu10563	0.884733	2.21356	1.68108	1.99068	2.91799	1.75723	1.77899	1.53573	1.68202	1.60333	1.50728	2.48543	1.99486	2.18207	2.17316	1.89295	1.49124	2.44318	1.86487	2.26469
PassEdu10941	5.66642	40.2721	42.5129	52.6032	18.5402	30.9334	33.7196	115.914	107.358	138.183	8.95448	22.0659	12.8017	50.692	7.97541	27.8463	7.47526	25.9558	21.6794	30.7053
PassEdu10984	1.92436	3.88662	5.43577	9.9841	4.30218	10.9891	13.222	5.25115	6.11618	10.8721	1.96219	9.44305	7.31838	5.47472	14.3457	7.5391	3.13246	15.5647	8.36311	11.0679
PassEdu11067	0.131783	1.15131	0.706583	0.578734	2.92429	3.5492	1.07755	3.4001	2.11394	5.41063	0.127405	1.37139	0.938708	1.04502	0.905757	3.01535	0.0646143	1.98461	3.64392	10.3546
PassEdu11125	0.71465	2.45932	2.04078	2.78372	2.10229	2.14652	2.83619	0.749512	1.0496	2.41804	0.625711	0.536844	1.03985	1.43872	0.766932	1.92112	2.6598	0.710184	0.70957	0.85828
PassEdu11891	3.06053	11.0883	8.69226	14.7664	4.92175	7.42187	6.40496	3.20684	3.24043	8.38294	1.10434	0.514347	1.62862	1.15841	1.741	2.69234	1.66345	0.69382	0.836866	5.54973
PassEdu12234	0.0308017	1.25749	2.09482	1.25635	1.19091	1.05688	2.17251	4.56294	4.9398	5.22039	0.604898	0.313896	0.766986	0.734674	0.298723	0.346332	9.82197	1.09612	0.710374	0.743189
PassEdu12392	0.025816	0.358535	0.379903	0.289478	0.213006	0.298743	0.337176	1.439	1.12118	1.27541	0.433192	0.120723	0.12615	0.0338757	0.283436	0.233075	0.818494	0.422648	0.494005	0.452678
PassEdu12477	0.661653	1.99808	1.06804	1.40129	1.73303	4.11386	1.03932	2.98673	2.4628	1.09316	2.06448	4.24101	3.52784	3.40153	6.67867	3.55151	2.47262	3.43227	4.04344	1.30217
PassEdu13358	1.11056	3.61786	1.77982	1.82192	1.25436	1.30864	3.81775	0.6238	0.897566	0.408639	0	0	0	0	0	0.590382	0.006318	0	0	0
PassEdu13477	3.03423	5.36472	4.68862	5.03449	2.32336	5.09709	4.5059	3.05786	3.81336	3.40277	3.41595	1.66756	2.48327	2.168	2.02213	4.14032	2.71333	2.68349	4.74733	2.86223
PassEdu13576	0.797589	4.10058	2.5707	2.88063	3.00821	4.14886	3.12678	5.4527	2.51344	4.06151	2.15078	6.57624	8.37924	7.279	18.5847	4.28767	1.5783	6.43639	4.63488	5.66307
PassEdu14006	0.0749997	0.308123	0.388293	0.202251	0.162954	0.468169	0.707634	0.125443	0.156487	1.29681	0	0	0.0648427	0	0.0641513	0.183897	0.0494783	0.027674	0.00882667	0.124125
PassEdu14049	7.66116	21.308	18.9415	23.9206	16.1019	14.9264	20.3111	20.8873	20.3612	19.1083	5.57838	24.9773	18.3594	8.28572	36.5645	14.6537	4.37115	30.2581	16.0496	27.4635
PassEdu14099	20.4444	78.8719	75.9343	79.396	86.9187	159.051	70.512	202.963	143.028	233.596	34.5353	72.4888	104.156	104.766	69.5205	139.319	26.0992	135.449	135.062	412.019
PassEdu15153	0.727468	2.92372	3.01973	2.89754	0.668061	2.18715	1.63962	5.57034	5.85006	9.11415	1.76018	1.83981	2.81467	2.6324	1.42355	2.65345	1.64905	2.34981	1.90271	4.09291
PassEdu15564	0	0.865294	0.823048	0.034034	0.767168	0.760769	0.279313	0	0.185981	0.332723	0	0.10355	0.10676	0.022947	0.0837077	0.181146	0.17387	0.0233777	0.0852523	0.109782
PassEdu16463	0.0157307	0.3545	0.308149	0.236936	0.09965	0.0554207	0.157102	0.540345	0.895869	0.922694	0	0	0.010313	0.010841	0.0430767	0.043837	0.116828	0.0176183	0.015077	0.087307
PassEdu16832	1.31362	21.693	19.7447	19.8783	11.4513	6.27818	19.8321	44.3803	48.7179	61.0099	0.501979	0.771918	0.631484	0.313787	1.55957	2.87208	0.999234	0.497588	2.18006	5.80241
PassEdu17533	0.0995627	0.279942	0.247896	0.186168	0.146869	0.410572	0.295606	0.572482	1.26192	0.780121	2.09164	1.1816	1.85833	0.97875	1.05128	0.635014	3.75047	2.94736	5.10897	1.5776
PassEdu18329	4.42524	40.4438	11.2518	14.7648	15.9665	29.4054	17.4298	12.2162	7.90347	10.8851	28.4266	24.6103	22.4365	22.417	21.5108	31.5225	16.2671	30.1269	19.4402	11.7188
PassEdu18373	4.63066	13.282	4.57579	6.75579	6.20406	7.37897	7.61945	3.82418	4.22679	4.21812	0.0422007	0	0.0192093	0.0295493	0	3.07768	0.208217	0	0	0
PassEdu18385	3.68992	7.81901	4.50074	5.03962	3.52658	3.01895	7.02516	2.08087	2.61524	3.37275	3.4015	1.64618	1.41559	1.84037	1.51914	2.38858	2.48467	1.81986	1.60035	1.62042
PassEdu19012	14.0446	26.5056	19.0086	17.6429	8.92868	19.1413	23.1121	14.5658	19.3236	21.2017	7.32335	5.18259	6.9127	4.30427	12.0824	12.5968	7.05915	8.64653	10.8378	5.32979
PassEdu19819	23.1556	53.6404	17.8994	14.932	42.203	17.7425	43.888	25.1187	18.9724	41.847	26.0538	9.23344	6.73253	9.04543	14.6863	9.5819	21.3772	14.5056	25.1963	19.1419
PassEdu20158	97.7556	211.299	150.304	198.569	236.906	140.193	190.681	85.0436	79.9572	71.99	107.647	160.47	92.303	233.611	134.761	126.181	81.8022	157.836	69.3471	51.105
PassEdu20564	1.52441	3.33014	1.57492	2.07984	3.21454	2.01447	2.08315	1.10239	1.03998	1.00988	1.24014	3.13907	1.329	1.84358	1.78717	1.58355	1.20315	1.38191	1.0125	1.03592
PassEdu21268	0.597994	1.74983	1.50085	1.31026	0.769016	1.88954	1.71124	2.86505	4.54627	3.07342	1.03047	6.77114	6.22726	2.64827	4.28501	4.8035	1.93344	8.78851	5.53259	5.02648
PassEdu21973	0.046072	3.11138	3.0124	3.20472	1.86387	1.06111	3.59144	8.76874	9.19241	11.9463	0.148503	0.0393205	0.0748	0.0246473	0.202469	0.335966	0.477959	0.127611	0.852806	1.30161
PassEdu22266	0.058049	0.570753	0.847423	0.643724	0.36265	0.163876	0.51148	1.6122	1.48771	2.552	0	0	0.0153767	0.00794167	0.037034	0.0840227	0.0456237	0	0.071057	0.171631
PassEdu22444	2.4259	4.80088	4.04461	3.5656	2.94398	4.50255	3.35621	2.7247	4.80755	2.6544	5.24198	3.10495	6.06846	3.51864	4.30271	5.62719	6.21969	6.86293	5.19983	3.68305
PassEdu23549	0.624129	1.45717	1.42902	1.34061	1.16404	1.58129	1.45934	0.717009	0.778875	1.5866	0.312657	0.640126	0.396278	0.559442	0.774115	0.972105	0.539773	0.180954	0.322577	0.932174
PassEdu23675	2.67411	5.44523	4.73038	4.1051	4.54185	7.92874	4.67792	2.997	2.69117	5.57399	2.92414	6.02672	6.66283	3.84715	5.17342	6.55377	3.72728	4.50635	4.14096	8.46681
PassEdu23794	0.0226717	0.183178	0.166158	0.160685	0.0528885	0.0310903	0.123944	0.411935	0.433738	0.962948	0.015472	0	0.00270433	0.021608	0.015931	0.0232117	0	0.00404967	0.0610987	0.0959353
PassEdu24559	0.282519	0.868569	0.608012	0.511954	0.847757	1.79264	0.589702	1.38189	0.772916	1.29078	1.92495	3.7973	3.40115	3.18044	4.44324	3.2371	1.42105	3.41358	1.34489	3.48493
PassEdu24834	1.89253	9.7221	10.0125	8.09446	5.6321	6.81788	7.44404	29.8777	27.6046	29.1033	9.09629	4.03205	13.6442	8.06899	28.2677	5.4019	12.2581	17.2866	24.6913	16.658
PassEdu25297	4.53142	41.5952	45.6267	47.7248	20.154	14.1489	40.1625	82.5922	103.701	140.875	1.49291	1.07133	1.90636	1.13012	5.48303	6.84704	3.80875	1.51019	5.29134	13.0313
PassEdu25321	8.99017	25.2978	19.1959	16.9472	37.5372	16.8591	27.5828	4.51746	5.29202	14.3504	0.0190123	0.008511	0.033974	0.040404	0.121456	7.53703	0.0460867	0.0334247	0.0336363	0.252553
PassEdu25557	0	1.13176	1.04516	0.930535	0.53115	0.274921	0.691641	4.93256	3.9772	3.28205	0	0.0160635	0.0245787	0	0.114266	0.0770387	0.019102	0.0403413	0.184315	0.301575
PassEdu25698	33.2188	271.257	29.5042	44.6816	145.16	36.3421	37.6481	21.5149	16.6921	15.1751	46.9624	133.653	10.7847	7.85451	25.4946	20.6921	5.87322	12.4822	7.72146	4.4369
PassEdu25765	0	0.0963533	0.10365	0.0984767	0.124559	1.18762	0.154794	0.233676	0.69568	1.14892	0.106143	13.8881	10.1061	2.41956	3.56547	2.77812	0.731756	10.9756	4.62155	3.5258
PassEdu25824	0.81596	3.8227	2.34922	2.67403	1.26383	1.39226	1.80607	2.38363	1.38056	0.616442	1.03252	2.21425	1.07759	1.39329	1.1739	1.59559	0.742487	1.30947	0.636178	0.39666
PassEdu25907	2.33704	10.3832	7.85739	5.53404	7.19286	39.8001	11.8867	51.9859	29.0095	41.8765	5.30361	21.3283	23.7241	24.5868	37.1786	35.4126	4.14582	52.4271	42.8053	39.2224
PassEdu25986	0.447295	2.52504	2.06717	1.96457	1.51209	1.34662	2.00018	4.49244	5.229	6.55299	0.757506	0.427443	0.517959	0.384905	0.475654	0.961269	0.782369	0.439259	0.646625	1.51921
PassEdu26022	0.33989	0.975391	0.986045	0.63085	0.262883	0.309321	0.296449	0.188444	0.311116	0.30623	0.458432	0.614476	0.44969	0.540482	0.329923	0.319753	0.963884	0.257763	0.397204	1.19293
PassEdu26706	0.0228467	1.2937	1.21494	0.669456	0.484627	0.36677	0.844689	3.26546	2.80617	4.09631	0.0488337	0	0.0492267	0.0554173	0.0563653	0.215059	0.143713	0.0797323	0.101726	0.496053
PassEdu26717	0.0124117	0.130555	0.118245	0.0813557	0	0.284724	0.195943	0.188582	0.197904	0.302118	0.140295	0.777049	0.773181	0.220702	0.602423	0.404159	0.273787	0.809036	0.80144	0.813967
PassEdu26737	0.154942	0.542341	0.531421	0.881089	0.833689	0.31917	0.807514	0.590009	0.700038	0.651616	0.333135	0.296654	0.292984	0.495215	0.199091	0.359217	1.04456	0.362243	0.546704	0.667612
PassEdu26878	6.89112	19.6129	16.6345	33.0526	5.72809	39.5695	12.1256	13.903	25.5734	40.0998	33.9266	33.7085	45.149	42.2934	21.9351	41.7039	81.834	23.7955	58.2905	63.0351
PassEdu26885	57.9805	163.429	100.815	205.164	50.1451	172.654	72.6956	162.786	180.038	251.623	105.158	196.578	190.413	176.972	87.0787	192.973	107.149	124.948	198.463	311.688
PassEdu27069	0.017235	0.555984	0.689179	0.684517	0.246958	0.161239	0.610528	1.76131	1.55913	1.65384	0.073934	0.0120295	0.0879847	0.0434787	0.054039	0.125781	0.253442	0.0446557	0.264103	0.350729
PassEdu27093	34.0723	68.6886	73.2956	60.056	152.764	93.6542	106.511	70.4686	84.7376	97.5165	50.431	40.4497	52.3497	37.5335	70.731	57.1392	37.8393	67.5674	75.4414	74.0807
PassEdu28211	0	0.519506	0.663168	0.481139	0.106448	0.0794857	0.446226	1.80285	1.67271	2.12709	0.019347	0	0.0277987	0	0.0444887	0.0265493	0.0222493	0.0120247	0.145202	0.208065
PassEdu28348	3.2116	7.10199	11.4161	8.13875	70.9856	8.76088	15.2566	2.31678	2.31568	18.3667	0.179943	0.04968	0.324298	0.237643	3.50672	1.90739	0.777069	0.182754	0.39599	2.68643
PassEdu28451	0.0316743	0.476999	0.442665	0.66337	0.09714	0.0884603	0.301284	0.56308	0.824349	1.05316	0.010931	0	0.0241897	0.0253463	0.067067	0.0434917	0.0519647	0.0154303	0.0804103	0.123544
PassEdu29651	1.38792	4.03535	4.12788	7.47801	0.670024	3.1582	6.01774	1.04856	1.83749	3.26002	1.55876	2.95017	3.35927	1.36115	1.55035	1.82098	2.49025	4.10938	2.06962	1.67654
PassEdu29801	4.49467	8.9051	7.67783	5.51786	4.8416	6.01512	10.849	7.75974	26.0874	26.5358	1.66927	5.61713	4.56034	2.57975	3.19125	5.55301	1.87228	7.86958	7.51827	10.1404
PassEdu30653	22.9765	43.6004	39.1173	50.6063	36.6408	57.7057	44.1774	69.3413	64.821	75.6675	52.2034	52.5922	70.2187	42.9194	77.6266	59.8346	61.4526	99.382	74.5714	64.1877
PassEdu30813	0.504657	3.55959	4.37759	6.14458	1.70773	13.8375	8.24324	10.1011	5.45678	19.3521	0.999051	0.969005	5.72585	6.61347	3.00804	11.5081	0.671125	7.58771	11.9407	52.3484
PassEdu30917	4.06723	27.4556	8.12924	10.9916	7.40502	9.92801	10.9062	4.24014	4.4774	6.28369	1.95427	1.85576	1.51085	1.15341	0.977909	5.56729	3.68558	1.96936	2.1845	1.28126
PassEdu31303	0	0.635094	0.492604	0.794076	0	2.92245	0.364653	1.9107	0.732121	0.0899133	0.694478	0.891305	2.07283	3.24755	1.73009	2.04727	0.549513	2.32863	2.59731	0.805094
PassEdu31325	0.864932	3.69483	1.46758	2.51982	1.20384	0.662191	1.23647	1.4202	0.737596	2.11218	0.694557	0.460552	0.417681	0.41065	0.192563	0.351526	1.18396	1.47908	0.854158	0.990641
PassEdu31671	0.898427	1.87412	1.69065	1.60126	1.36443	1.57276	1.74263	0.925268	2.39382	1.50982	1.12708	1.71194	1.69031	1.7813	1.77518	1.39599	2.76988	1.7236	2.5457	2.49881
